# Supplementary material for: MicroRNA-30b controls endothelial cell capillary morphogenesis through regulation of transforming growth factor beta 2
Source: PLoS One. 2017 Oct 4;12(10):e0185619. doi: 10.1371/journal.pone.0185619 (PMC5627931; doi:10.1371/journal.pone.0185619)
Supplement: S1 Table — (XLS) [file pone.0185619.s002.xls]

## Sheet: Analysis
Flexarray analysis
Fold changes greater than 2 and less than 0.5 for VEGF stimulated HUVEC
				Cell Type & Stimulation=HUVEC Unstimulated	Cell Type & Stimulation=HUVEC Unstimulated	Cell Type & Stimulation=HUVEC + VEGF	Cell Type & Stimulation=HUVEC + VEGF
Probeset	GeneChip Array	Species Scientific Name	Alignments	Sample size	Sample mean	Sample size	Sample mean	Fold change
hsa-miR-21_st	miRNA_v1	Homo sapiens	hsa-mir-21	1	1.66421	1	5.44601	13.7541
hsa-miR-497_st	miRNA_v1	Homo sapiens	hsa-mir-497	1	-0.165763	1	3.52218	12.8879
hsa-miR-337-5p_st	miRNA_v1	Homo sapiens	hsa-mir-337	1	0.290281	1	3.59416	9.87567
hsa-miR-887_st	miRNA_v1	Homo sapiens	hsa-mir-887	1	0.732962	1	3.85215	8.68896
hsa-miR-330-3p_st	miRNA_v1	Homo sapiens	hsa-mir-330	1	0.52237	1	3.62469	8.58799
hsa-miR-421_st	miRNA_v1	Homo sapiens	hsa-mir-421	1	1.08612	1	4.14493	8.33284
hsa-miR-1280_st	miRNA_v1	Homo sapiens	hsa-mir-1280	1	0.406591	1	3.29908	7.42549
hsa-miR-30c-2-star_st	miRNA_v1	Homo sapiens	hsa-mir-30c-1 // hsa-mir-30c-2	1	0.129091	1	2.98765	7.25291
hsa-miR-210_st	miRNA_v1	Homo sapiens	hsa-mir-210	1	2.54449	1	5.35954	7.03744
hsa-miR-150-star_st	miRNA_v1	Homo sapiens	hsa-mir-150	1	-0.714241	1	1.89384	6.09693
hsa-miR-505-star_st	miRNA_v1	Homo sapiens	hsa-mir-505	1	1.08612	1	3.62826	5.82456
hsa-miR-199a-3p_st	miRNA_v1	Homo sapiens	hsa-mir-199a-1 // hsa-mir-199a-2	1	1.38415	1	3.83259	5.45823
hsa-miR-10b_st	miRNA_v1	Homo sapiens	hsa-mir-10b	1	1.16899	1	3.55627	5.2317
hsa-miR-1292_st	miRNA_v1	Homo sapiens	hsa-mir-1292	1	-0.0343843	1	2.32166	5.11966
hsa-miR-339-3p_st	miRNA_v1	Homo sapiens	hsa-mir-339	1	1.44049	1	3.79522	5.11498
hsa-let-7g_st	miRNA_v1	Homo sapiens	hsa-let-7g	1	0.884532	1	3.2095	5.01055
hsa-miR-18b_st	miRNA_v1	Homo sapiens	hsa-mir-18b	1	0.939769	1	3.23015	4.89187
hsa-miR-132_st	miRNA_v1	Homo sapiens	hsa-mir-132	1	1.27331	1	3.55746	4.87078
hsa-miR-1281_st	miRNA_v1	Homo sapiens	hsa-mir-1281	1	0.279744	1	2.46123	4.5362
hsa-miR-15b_st	miRNA_v1	Homo sapiens	hsa-mir-15b	1	3.72422	1	5.8331	4.31356
hsa-miR-625_st	miRNA_v1	Homo sapiens	hsa-mir-625	1	1.15849	1	3.26278	4.29985
hsa-miR-24-2-star_st	miRNA_v1	Homo sapiens	hsa-mir-24-2 // hsa-mir-24-1	1	1.82069	1	3.90708	4.24683
hsa-miR-431_st	miRNA_v1	Homo sapiens	hsa-mir-431	1	2.29757	1	4.38103	4.23824
hsa-miR-193a-3p_st	miRNA_v1	Homo sapiens	hsa-mir-193a	1	0.0993652	1	2.10075	4.00384
hsa-miR-501-3p_st	miRNA_v1	Homo sapiens	hsa-mir-501	1	0.856566	1	2.79173	3.82421
hsa-miR-31-star_st	miRNA_v1	Homo sapiens	hsa-mir-31	1	-0.478298	1	1.44049	3.78106
hsa-miR-30d_st	miRNA_v1	Homo sapiens	hsa-mir-30d	1	1.27331	1	3.13399	3.63178
hsa-miR-30c_st	miRNA_v1	Homo sapiens	hsa-mir-30c-1 // hsa-mir-30c-2	1	3.43309	1	5.28806	3.61743
hsa-miR-769-5p_st	miRNA_v1	Homo sapiens	hsa-mir-769	1	0.608684	1	2.45678	3.60026
hsa-miR-99b-star_st	miRNA_v1	Homo sapiens	hsa-mir-99b	1	3.75024	1	5.58195	3.55958
hsa-miR-498_st	miRNA_v1	Homo sapiens	hsa-mir-498	1	0.395672	1	2.17921	3.44268
hsa-miR-629_st	miRNA_v1	Homo sapiens	hsa-mir-629	1	2.46723	1	4.24329	3.4249
hsa-miR-181c_st	miRNA_v1	Homo sapiens	hsa-mir-181c	1	1.33918	1	3.10571	3.40235
U53_st	miRNA_v1	Homo sapiens	U53	1	0.398823	1	2.14779	3.36119
hsa-miR-606_st	miRNA_v1	Homo sapiens	hsa-mir-606	1	-0.274189	1	1.44738	3.29794
hsa-miR-199b-3p_st	miRNA_v1	Homo sapiens	hsa-mir-199b	1	2.12982	1	3.82534	3.23894
hsa-miR-181a-2-star_st	miRNA_v1	Homo sapiens	hsa-mir-181a-1 // hsa-mir-181a-2	1	3.62319	1	5.30166	3.20088
hsa-miR-125b-1-star_st	miRNA_v1	Homo sapiens	hsa-mir-125b-1 // hsa-mir-125b-2	1	0.523378	1	2.14627	3.07991
hsa-miR-181a-star_st	miRNA_v1	Homo sapiens	hsa-mir-181a-1 // hsa-mir-181a-2	1	2.01872	1	3.62834	3.05172
hsa-miR-152_st	miRNA_v1	Homo sapiens	hsa-mir-152	1	0.96985	1	2.45888	2.80701
hsa-miR-220c_st	miRNA_v1	Homo sapiens	hsa-mir-220c	1	-0.478298	1	0.96985	2.72858
hsa-miR-631_st	miRNA_v1	Homo sapiens	hsa-mir-631	1	-0.259731	1	1.17971	2.71216
hsa-miR-302c_st	miRNA_v1	Homo sapiens	hsa-mir-302c	1	-0.440881	1	0.977225	2.67234
hsa-miR-197_st	miRNA_v1	Homo sapiens	hsa-mir-197	1	3.2789	1	4.69436	2.66744
hsa-miR-195-star_st	miRNA_v1	Homo sapiens	hsa-mir-195	1	-0.60327	1	0.782658	2.6134
hsa-miR-128_st	miRNA_v1	Homo sapiens	hsa-mir-128-1 // hsa-mir-128-2	1	0.654747	1	2.01988	2.57601
ENSG00000207217_st	miRNA_v1	Homo sapiens	ENSG00000207217	1	0.852714	1	2.18991	2.52659
hsa-miR-19b_st	miRNA_v1	Homo sapiens	hsa-mir-19b-1 // hsa-mir-19b-2	1	5.85505	1	7.18561	2.51501
hsa-miR-595_st	miRNA_v1	Homo sapiens	hsa-mir-595	1	0.174576	1	1.50288	2.51106
U46_st	miRNA_v1	Homo sapiens	U46	1	0.624017	1	1.94719	2.50216
hsa-miR-671-3p_st	miRNA_v1	Homo sapiens	hsa-mir-671	1	0.51866	1	1.82446	2.4722
hsa-miR-93-star_st	miRNA_v1	Homo sapiens	hsa-mir-93	1	3.53666	1	4.83517	2.45974
hsa-miR-548n_st	miRNA_v1	Homo sapiens	hsa-mir-548n	1	-0.0713005	1	1.21374	2.43689
hsa-miR-505_st	miRNA_v1	Homo sapiens	hsa-mir-505	1	-0.0539435	1	1.21374	2.40774
hsa-miR-455-5p_st	miRNA_v1	Homo sapiens	hsa-mir-455	1	-0.468764	1	0.773124	2.36508
hsa-miR-494_st	miRNA_v1	Homo sapiens	hsa-mir-494	1	5.47606	1	6.71151	2.35454
hsa-miR-323-5p_st	miRNA_v1	Homo sapiens	hsa-mir-323	1	-0.336627	1	0.894404	2.34735
hsa-miR-181c-star_st	miRNA_v1	Homo sapiens	hsa-mir-181c	1	1.09661	1	2.31155	2.32131
ACA23_st	miRNA_v1	Homo sapiens	ACA23	1	-0.405105	1	0.793631	2.29539
hsa-miR-663b_st	miRNA_v1	Homo sapiens	hsa-mir-663b	1	-0.589269	1	0.607645	2.29249
hsa-miR-16-1-star_st	miRNA_v1	Homo sapiens	hsa-mir-16-1 // hsa-mir-16-2	1	0.273445	1	1.4666	2.28653
HBII-85-29_st	miRNA_v1	Homo sapiens	HBII-85-29	1	0.648938	1	1.83254	2.27143
hsa-miR-324-3p_st	miRNA_v1	Homo sapiens	hsa-mir-324	1	3.43045	1	4.60672	2.25992
hsa-miR-329_st	miRNA_v1	Homo sapiens	hsa-mir-329-1 // hsa-mir-329-2	1	-0.266121	1	0.879617	2.21259
hsa-miR-520h_st	miRNA_v1	Homo sapiens	hsa-mir-520h	1	-0.353326	1	0.782658	2.19768
hsa-miR-362-5p_st	miRNA_v1	Homo sapiens	hsa-mir-362	1	2.37674	1	3.51213	2.19678
hsa-miR-378-star_st	miRNA_v1	Homo sapiens	hsa-mir-378	1	-0.200563	1	0.933353	2.19454
hsa-miR-519d_st	miRNA_v1	Homo sapiens	hsa-mir-519d	1	0.279056	1	1.40247	2.17862
hsa-miR-191-star_st	miRNA_v1	Homo sapiens	hsa-mir-191	1	1.07077	1	2.19271	2.1764
hsa-miR-129-3p_st	miRNA_v1	Homo sapiens	hsa-mir-129-2 // hsa-mir-129-1	1	0.735485	1	1.84865	2.16319
hsa-miR-596_st	miRNA_v1	Homo sapiens	hsa-mir-596	1	0.640321	1	1.75348	2.16319
hsa-miR-222-star_st	miRNA_v1	Homo sapiens	hsa-mir-222	1	0.384885	1	1.48957	2.15052
hsa-miR-18b-star_st	miRNA_v1	Homo sapiens	hsa-mir-18b	1	0.619217	1	1.7239	2.15052
hsa-miR-331-5p_st	miRNA_v1	Homo sapiens	hsa-mir-331	1	0.213152	1	1.30317	2.12877
HBII-438A_s_st	miRNA_v1	Homo sapiens	HBII-438A	1	0.875251	1	1.9459	2.10038
ENSG00000212558_st	miRNA_v1	Homo sapiens	ENSG00000212558	1	-0.0713005	1	0.96985	2.05787
14qII-21_x_st	miRNA_v1	Homo sapiens	14q(II-21)	1	0.0870695	1	1.12822	2.05787
hsa-let-7i-star_st	miRNA_v1	Homo sapiens	hsa-let-7i	1	-0.20999	1	0.813733	2.03316
hsa-miR-411_st	miRNA_v1	Homo sapiens	hsa-mir-411	1	0.492997	1	1.51304	2.02797
hsa-miR-758_st	miRNA_v1	Homo sapiens	hsa-mir-758	1	-0.345872	1	0.662519	2.01167
hsa-miR-550-star_st	miRNA_v1	Homo sapiens	hsa-mir-550-1 // hsa-mir-550-2	1	1.12666	1	2.13452	2.01093
hsa-miR-1244_st	miRNA_v1	Homo sapiens	hsa-mir-1244 // hsa-mir-1244 // hsa-mir-1244 // hsa-mir-1244	1	0.574038	1	1.57638	2.00324
ENSG00000206637_x_st	miRNA_v1	Homo sapiens	ENSG00000206637	1	1.47126	1	0.468437	0.499022
hsa-miR-205_st	miRNA_v1	Homo sapiens	hsa-mir-205	1	0.553445	1	-0.470278	0.491845
hsa-miR-1267_st	miRNA_v1	Homo sapiens	hsa-mir-1267	1	2.06248	1	1.02569	0.487409
14qI-7_st	miRNA_v1	Homo sapiens	14q(I-7)	1	2.06871	1	1.03134	0.487216
hsa-miR-9-star_st	miRNA_v1	Homo sapiens	hsa-mir-9-3 // hsa-mir-9-1 // hsa-mir-9-2	1	1.13254	1	0.092612	0.486352
ENSG00000212421_st	miRNA_v1	Homo sapiens	ENSG00000212421	1	1.43168	1	0.390528	0.48594
ENSG00000212423_x_st	miRNA_v1	Homo sapiens	ENSG00000212423	1	1.44163	1	0.398205	0.485175
hsa-miR-150_st	miRNA_v1	Homo sapiens	hsa-mir-150	1	1.63043	1	0.575021	0.481162
hsa-miR-525-5p_st	miRNA_v1	Homo sapiens	hsa-mir-525	1	0.414344	1	-0.656459	0.476054
hsa-miR-139-3p_st	miRNA_v1	Homo sapiens	hsa-mir-139	1	0.583094	1	-0.499927	0.472039
hsa-miR-376a-star_st	miRNA_v1	Homo sapiens	hsa-mir-376a-2 // hsa-mir-376a-1	1	0.607645	1	-0.478298	0.471084
hsa-miR-767-3p_st	miRNA_v1	Homo sapiens	hsa-mir-767	1	0.933971	1	-0.198259	0.45621
hsa-miR-890_st	miRNA_v1	Homo sapiens	hsa-mir-890	1	1.03395	1	-0.114532	0.451099
hsa-miR-580_st	miRNA_v1	Homo sapiens	hsa-mir-580	1	0.963761	1	-0.185004	0.451011
hsa-miR-1234_st	miRNA_v1	Homo sapiens	hsa-mir-1234	1	3.73278	1	2.58368	0.450907
hsa-miR-593-star_st	miRNA_v1	Homo sapiens	hsa-mir-593	1	1.34235	1	0.193037	0.450839
hsa-miR-500-star_st	miRNA_v1	Homo sapiens	hsa-mir-500	1	4.0091	1	2.8577	0.45019
hsa-miR-553_st	miRNA_v1	Homo sapiens	hsa-mir-553	1	1.0291	1	-0.125375	0.449229
hsa-miR-346_st	miRNA_v1	Homo sapiens	hsa-mir-346	1	1.71315	1	0.553901	0.447746
hsa-miR-21-star_st	miRNA_v1	Homo sapiens	hsa-mir-21	1	3.13166	1	1.95817	0.443349
hsa-miR-374a_st	miRNA_v1	Homo sapiens	hsa-mir-374a	1	0.787286	1	-0.391955	0.441584
hsa-miR-326_st	miRNA_v1	Homo sapiens	hsa-mir-326	1	0.924383	1	-0.274353	0.435657
ENSG00000201502_st	miRNA_v1	Homo sapiens	ENSG00000201502	1	0.90763	1	-0.291107	0.435657
ENSG00000201827_x_st	miRNA_v1	Homo sapiens	ENSG00000201827	1	1.02682	1	-0.171918	0.435657
hsa-miR-642_st	miRNA_v1	Homo sapiens	hsa-mir-642	1	1.66847	1	0.4558	0.431468
hsa-miR-483-3p_st	miRNA_v1	Homo sapiens	hsa-mir-483	1	1.30366	1	0.0464604	0.418355
hsa-miR-615-3p_st	miRNA_v1	Homo sapiens	hsa-mir-615	1	1.12838	1	-0.129655	0.418113
hsa-miR-548d-5p_st	miRNA_v1	Homo sapiens	hsa-mir-548d-2 // hsa-mir-548d-1	1	0.876254	1	-0.384702	0.417267
hsa-miR-940_st	miRNA_v1	Homo sapiens	hsa-mir-940	1	3.36451	1	2.09363	0.414406
hsa-miR-941_st	miRNA_v1	Homo sapiens	hsa-mir-941-1 // hsa-mir-941-2 // hsa-mir-941-3	1	2.53177	1	1.24226	0.409091
hsa-miR-380-star_st	miRNA_v1	Homo sapiens	hsa-mir-380	1	0.782658	1	-0.537596	0.400464
hsa-miR-544_st	miRNA_v1	Homo sapiens	hsa-mir-544	1	0.96985	1	-0.353326	0.399654
hsa-miR-1202_st	miRNA_v1	Homo sapiens	hsa-mir-1202	1	1.48311	1	0.127159	0.390677
hsa-miR-744-star_st	miRNA_v1	Homo sapiens	hsa-mir-744	1	2.07331	1	0.610608	0.362812
hsa-miR-1288_st	miRNA_v1	Homo sapiens	hsa-mir-1288	1	1.785	1	0.308262	0.359301
hsa-miR-140-5p_st	miRNA_v1	Homo sapiens	hsa-mir-140	1	1.08612	1	-0.478298	0.338115
hsa-miR-92a-1-star_st	miRNA_v1	Homo sapiens	hsa-mir-92a-1 // hsa-mir-92a-2	1	2.61541	1	1.04518	0.336753
hsa-miR-937_st	miRNA_v1	Homo sapiens	hsa-mir-937	1	1.71043	1	0.13518	0.335584
hsa-miR-1257_st	miRNA_v1	Homo sapiens	hsa-mir-1257	1	1.83373	1	0.130037	0.306998
hsa-miR-92b-star_st	miRNA_v1	Homo sapiens	hsa-mir-92b	1	4.51027	1	2.79989	0.30558
hsa-miR-484_st	miRNA_v1	Homo sapiens	hsa-mir-484	1	3.10931	1	1.39718	0.30521
hsa-miR-1247_st	miRNA_v1	Homo sapiens	hsa-mir-1247	1	3.31288	1	1.50532	0.285673
hsa-miR-708-star_st	miRNA_v1	Homo sapiens	hsa-mir-708	1	2.3102	1	0.31811	0.251374
hsa-miR-92a-2-star_st	miRNA_v1	Homo sapiens	hsa-mir-92a-1 // hsa-mir-92a-2	1	1.78823	1	-0.230423	0.246788
hsa-miR-19a_st	miRNA_v1	Homo sapiens	hsa-mir-19a	1	2.53169	1	0.449372	0.236134
hsa-miR-938_st	miRNA_v1	Homo sapiens	hsa-mir-938	1	3.5622	1	0.995359	0.168774
hsa-miR-425-star_st	miRNA_v1	Homo sapiens	hsa-mir-425	1	3.71506	1	0.87446	0.139603
hsa-miR-885-3p_st	miRNA_v1	Homo sapiens	hsa-mir-885	1	2.55741	1	-0.294556	0.138507
hsa-miR-132-star_st	miRNA_v1	Homo sapiens	hsa-mir-132	1	3.4253	1	0.523521	0.133806
hsa-miR-30b_st	miRNA_v1	Homo sapiens	hsa-mir-30b	1	3.83638	1	0.823627	0.1239

## Sheet: Data
ProbeSet Name	Affy#3748_miRNA_(miRNA-1_0).CEL	p-value (Affy#3748_miRNA_(miRNA-1_0).CEL)	Detection (Affy#3748_miRNA_(miRNA-1_0).CEL)	Affy#3749_miRNA_(miRNA-1_0).CEL	p-value (Affy#3749_miRNA_(miRNA-1_0).CEL)	Detection (Affy#3749_miRNA_(miRNA-1_0).CEL)	ProbeSet Type	Species Scientific Name	Sequence	GeneChip Array	Annotation Date	Sequence Source	Transcript ID(Array Design)	Alignments	Sequence Length
ACA59_s_st	3.90228	0.700255	FALSE	4.0999	0.0133872	TRUE	HAcaBox	Homo sapiens	GCCCAGGGTATGTTCACGGGGCGATGCTGCCCTCCCAGCTGGCCCATGGGTGACCCTGGGAACATTAACTGCCTCACAACGTTTGTGCCTCAGTTACCCGTAGATGTAGTGAGGGTAACAATACTTACTCTCGTTGGTGATAAGGAACAGCT	miRNA_v1	2017-10-21	2008	Affymetrix Proprietary Database	ACA59	chr1:12489887-12490038 (+)	152
ACA35_st	3.9756	0.936419	FALSE	4.03293	0.443219	FALSE	scaRna	Homo sapiens	CAGCACTTGATACTAACCGAGCTGTCTATATCCTAGCCTTGTGTCAAAGGCTTGTGATGTGTTGTGATAGCTGGGTTTAAGAAGTGCAATATTAAAACAAAAGCCATGAGTCTTTTAAGCCCAGTGTGTAAAGATACACTCTGAGTTATAACTCAGAGGCACAACT	miRNA_v1	2017-10-21	2008	Affymetrix Proprietary Database	ACA35	chr1:28033499-28033664 (+)	166
U17a_st	4.50749	0.00106564	TRUE	4.41109	0.00982486	TRUE	HAcaBox	Homo sapiens	TCCAACGTGGATACACCCGGGAGGTCACTCTCCCCGGGCTCTGTCCAAGTGGCGTAGGGGAGCATAGGGCTCTGCCCCATGATGTACAAGTCCCTTTCCACAACGTTGGAAATAAAGCTGGGCCTCGTGTCTGCGCCTGCATATTCCTACAGCTTCCCAGAGTCCTGTCGACAATTACTGGGGAGACAAACCATGCAGGAAACAGCC	miRNA_v1	2017-10-21	2008	Affymetrix Proprietary Database	U17a	chr1:28706464-28706670 (+)	207
U17a_x_st	4.03146	0.00402761	TRUE	4.15353	2.60971e-05	TRUE	HAcaBox	Homo sapiens	TCCAACGTGGATACACCCGGGAGGTCACTCTCCCCGGGCTCTGTCCAAGTGGCGTAGGGGAGCATAGGGCTCTGCCCCATGATGTACAAGTCCCTTTCCACAACGTTGGAAATAAAGCTGGGCCTCGTGTCTGCGCCTGCATATTCCTACAGCTTCCCAGAGTCCTGTCGACAATTACTGGGGAGACAAACCATGCAGGAAACAGCC	miRNA_v1	2017-10-21	2008	Affymetrix Proprietary Database	U17a	chr1:28706464-28706670 (+)	207
U17b_st	9.22474	7.84438e-17	TRUE	9.12427	1.03979e-17	TRUE	HAcaBox	Homo sapiens	TCCAACGTGGATACCCTGGGAGGTCACTCTCCCCAGGCTCTGTCCAAGTGGCATAGGGGAGCTTAGGGCTCTGCCCCATGATGTACAGTCCCTTTCCACAACGTTGAAGATGAAGCTGGGCCTCGTGTCTGCGCCTGCATATTCCTACAGCTTCCCAGAGTCCTGTGGACAATGACTGGGGAGACAAACCATGCAGGAAACATAT	miRNA_v1	2017-10-21	2008	Affymetrix Proprietary Database	U17b	chr1:28707657-28707861 (+)	205
U17b_x_st	6.94374	1.14759e-10	TRUE	7.18444	1.38115e-12	TRUE	HAcaBox	Homo sapiens	TCCAACGTGGATACCCTGGGAGGTCACTCTCCCCAGGCTCTGTCCAAGTGGCATAGGGGAGCTTAGGGCTCTGCCCCATGATGTACAGTCCCTTTCCACAACGTTGAAGATGAAGCTGGGCCTCGTGTCTGCGCCTGCATATTCCTACAGCTTCCCAGAGTCCTGTGGACAATGACTGGGGAGACAAACCATGCAGGAAACATAT	miRNA_v1	2017-10-21	2008	Affymetrix Proprietary Database	U17b	chr1:28707657-28707861 (+)	205
HBII-420_st	4.26842	0.000497835	TRUE	4.08148	5.63975e-05	TRUE	CDBox	Homo sapiens	ACTGGTCCAGGATGAAACCTAATTTGAGTGGACATCCATGGATGAGAAATGCGGATATGGGACTGAGACCAGCTCCTAGG	miRNA_v1	2017-10-21	2008	Affymetrix Proprietary Database	HBII-420	chr1:28777842-28777921 (-)	80
ACA61_st	4.66124	1.44031e-08	TRUE	4.73743	9.52232e-09	TRUE	HAcaBox	Homo sapiens	ATCCTCCTGATCCCTTTCCCATCGGATCTGAACACTGGTCTTGGTGGTCGTAAAAGGAGGAAAAGTAATAGTGAAGCTGGCCTAAATGTTGTAATCTGGTATATGGCATGTGGGCTAGTTTCAGACAGGT	miRNA_v1	2017-10-21	2008	Affymetrix Proprietary Database	ACA61	chr1:28778863-28778992 (-)	130
ACA44_st	4.78526	4.00833e-05	TRUE	4.78212	2.89967e-07	TRUE	HAcaBox	Homo sapiens	CAGCATGTTTCCAAGGGCTGTGGCTGGTCATAGCCATGGGATCTCCAACTGCATGCAAGAGCAACCTGGAAAGACTTTGACAGCGCAGGTCAGTACAATACCTGCAAGCTGCCACTCAGCTTTCCTATAATG	miRNA_v1	2017-10-21	2008	Affymetrix Proprietary Database	ACA44	chr1:28779480-28779611 (-)	132
ACA16_st	4.19963	0.214793	FALSE	3.93031	0.296648	FALSE	HAcaBox	Homo sapiens	TTGGCCCTTATCGAAGCTGCAGCTGCTTCCGCATAGCTGCTGTGGTCAAAAAGGAGCCCAGAGTGACAGTTTTCCTTGACGGTCGCCGTTCTGTTTGTTGTAACTGATCTGCAACATTTTGGGAAAATACAGTT	miRNA_v1	2017-10-21	2008	Affymetrix Proprietary Database	ACA16	chr1:28780019-28780152 (-)	134
ACA16_x_st	4.10472	0.0132267	TRUE	4.18262	0.0182484	TRUE	HAcaBox	Homo sapiens	TTGGCCCTTATCGAAGCTGCAGCTGCTTCCGCATAGCTGCTGTGGTCAAAAAGGAGCCCAGAGTGACAGTTTTCCTTGACGGTCGCCGTTCTGTTTGTTGTAACTGATCTGCAACATTTTGGGAAAATACAGTT	miRNA_v1	2017-10-21	2008	Affymetrix Proprietary Database	ACA16	chr1:28780019-28780152 (-)	134
U103_s_st	4.12601	0.00346882	TRUE	4.30655	8.60292e-05	TRUE	CDBox	Homo sapiens	TTGTCTGGCAATGATGACCCACTTGCCCTCACTGAGAACAAAGTTCGGTAATGAGAATCTTTGTTAATGGACTCAAGTTCTGAGCCAGACA	miRNA_v1	2017-10-21	2008	Affymetrix Proprietary Database	U103	chr1:31181120-31181210 (-)	91
HBII-251_st	4.17756	0.00224411	TRUE	4.22257	0.00085258	TRUE	CDBox	Homo sapiens	GACTGGCAAGGATGATACACACTTGCCCTCACTTAGACTATAGTTCACTGATGAGAGCATTGTTCTGAGCCAGTC	miRNA_v1	2017-10-21	2008	Affymetrix Proprietary Database	HBII-251	chr1:31213597-31213671 (-)	75
ACA55_st	4.14569	0.128599	FALSE	4.0408	0.389099	FALSE	HAcaBox	Homo sapiens	GAGCACCTGAATCTTTCCCATTCCTTGCTGCCTCGTGCCGGTGTGGGGACAGATGGTGCTACAGAATGAGCAGAGGAAATCCAGACAGGTTGTTTTCCATTTGTCTTGGGGCCTGTCTCTACAGCTCTGCCACATTT	miRNA_v1	2017-10-21	2008	Affymetrix Proprietary Database	ACA55	chr1:39805633-39805769 (-)	137
U55_st	6.59274	1.9154e-13	TRUE	6.56006	5.98974e-15	TRUE	CDBox	Homo sapiens	GTGTATGATGACAACTCGGTAATGCTGCATACTCCCGAGTGCGCGGTGGGGAAGCCAACCTTGGAGAGCTGAGC	miRNA_v1	2017-10-21	2008	Affymetrix Proprietary Database	U55	chr1:45014124-45014197 (+)	74
U55_x_st	7.3415	7.1611e-15	TRUE	7.37149	1.56127e-16	TRUE	CDBox	Homo sapiens	GTGTATGATGACAACTCGGTAATGCTGCATACTCCCGAGTGCGCGGTGGGGAAGCCAACCTTGGAGAGCTGAGC	miRNA_v1	2017-10-21	2008	Affymetrix Proprietary Database	U55	chr1:45014124-45014197 (+)	74
U46_st	3.90356	0.0370764	TRUE	4.33082	8.87474e-05	TRUE	CDBox	Homo sapiens	GTAGGGTGATGAAAAAGAATCCTTAGGCGTGGTTGTGGCCGTCTTGGTCACCTGTGTGCCACTTGCCAATGCAAGGACTTGTCATAGTTACACTGACT	miRNA_v1	2017-10-21	2008	Affymetrix Proprietary Database	U46	chr1:45014751-45014848 (+)	98
U46_x_st	4.28482	0.000819014	TRUE	4.62261	1.30201e-05	TRUE	CDBox	Homo sapiens	GTAGGGTGATGAAAAAGAATCCTTAGGCGTGGTTGTGGCCGTCTTGGTCACCTGTGTGCCACTTGCCAATGCAAGGACTTGTCATAGTTACACTGACT	miRNA_v1	2017-10-21	2008	Affymetrix Proprietary Database	U46	chr1:45014751-45014848 (+)	98
U38A_st	6.95619	1.38576e-12	TRUE	6.93654	5.22546e-15	TRUE	CDBox	Homo sapiens	TTCTCGTGATGAAAACTCTGTCCAGTTCTGCTACTGAAGGGAGAGAGATGAGAGCCTTTTAGGCTGAGGAA	miRNA_v1	2017-10-21	2008	Affymetrix Proprietary Database	U38A	chr1:45016101-45016171 (+)	71
U38B_st	4.28708	0.00167862	TRUE	4.22662	0.0331583	TRUE	CDBox	Homo sapiens	TCTCAGTGATGAAAACTTTGTCCAGTTCTGCTACTGACAGTAAGTGAAGATAAAGTGTGTCTGAGGAGA	miRNA_v1	2017-10-21	2008	Affymetrix Proprietary Database	U38B	chr1:45016649-45016717 (+)	69
U38B_x_st	4.21786	0.0025368	TRUE	4.23355	0.000380228	TRUE	CDBox	Homo sapiens	TCTCAGTGATGAAAACTTTGTCCAGTTCTGCTACTGACAGTAAGTGAAGATAAAGTGTGTCTGAGGAGA	miRNA_v1	2017-10-21	2008	Affymetrix Proprietary Database	U38B	chr1:45016649-45016717 (+)	69
U45C_x_st	4.06964	0.225262	FALSE	3.95973	0.587262	FALSE	CDBox	Homo sapiens	GGTCAATGATGAGTTGGCATGTATTCTGAATCTAAAGTTGATTATTACTACTTTAGCTCTAGAATTACTCTGAGACCT	miRNA_v1	2017-10-21	2008	Affymetrix Proprietary Database	U45C	chr1:76025345-76025422 (+)	78
U45A_st	4.09633	0.212133	FALSE	4.0202	0.161037	FALSE	CDBox	Homo sapiens	GGTCAATGATGTGTTGGCATGTATTATCTGAATCTATTGCTGATGTGTAATAACACTTTAGCTCTAGAATTACTCTGAGACCT	miRNA_v1	2017-10-21	2008	Affymetrix Proprietary Database	U45A	chr1:76026162-76026244 (+)	83
U45B_x_st	4.01599	0.493783	FALSE	4.01369	0.652665	FALSE	CDBox	Homo sapiens	GGTCAATGATGTAATGGCATGTATTAGCTGAATCTAAAGTTGATGTGAGTTCTAAAATTACACTGAGACCT	miRNA_v1	2017-10-21	2008	Affymetrix Proprietary Database	U45B	chr1:76027750-76027820 (+)	71
U21_st	4.2532	7.21606e-06	TRUE	4.25627	1.43912e-06	TRUE	CDBox	Homo sapiens	GCTGAATGATGATATCCCACTAACTGAGCAGTCAGTAGTTGGTCCTTTGGTTGCATATGATGCGATAATTGTTTCAAGACGGGACTGATGGCAGC	miRNA_v1	2017-10-21	2008	Affymetrix Proprietary Database	U21	chr1:93075434-93075528 (+)	95
U66_st	4.14126	0.0197473	TRUE	4.06279	0.0424877	TRUE	HAcaBox	Homo sapiens	GTGCAAACTCGATCACTAGCTCTGCGTGATGTGGCAGAAGCGAAGGGAACCAGGTTTGCAAAAGTAACTGTGGTGATGGAAATGTGTTAGCCTCAGACACTACTGAGGTGGTTCTTTCTATCCTAGTACAGTC	miRNA_v1	2017-10-21	2008	Affymetrix Proprietary Database	U66	chr1:93078864-93078996 (+)	133
mgU2-25-61_st	4.12408	0.185034	FALSE	4.01088	0.0640203	FALSE	scaRna	Homo sapiens	GTTTTAGGGAGGGAGAGCGGCCTGGGTCCTGGGTGTTGTGTGCGGAGCTGTGGCGTCGCGTGTGAGGCGCGTGCAGGGTGAGTGTGAGTGGACGCGTGAGTGTGTGAGTGTGCGCGCTTGGAGCGTGTTAGGCGAGTGCGTGCGCCCACCCCTGCGCCCCTCCTCCCGCTTACACTTTGATCTTATTTGATCGGATCGTGACCCCAGCCCCGCCGGGCCGACCCGAAATGAAAAGCTCTCCTCCTGCGAAGCCCCCTCGGGGCGCTGTGCAGCGAGGCCCCTTAGGCGGCGGCCACGCTGTGGTCCCCGAGGTCCCGGAGCTGGCCCTGCGGGGCCCGGCGCTCAGAAGTGATGAATTGATCAGATAGACGAGGCCGGGCTTGTCCCCGGCCACTGATT…	miRNA_v1	2017-10-21	2008	Affymetrix Proprietary Database	mgU2-25/61	chr1:109444338-109444757 (+)	420
mgU2-25-61_x_st	4.03865	0.517503	FALSE	4.05705	0.375449	FALSE	scaRna	Homo sapiens	GTTTTAGGGAGGGAGAGCGGCCTGGGTCCTGGGTGTTGTGTGCGGAGCTGTGGCGTCGCGTGTGAGGCGCGTGCAGGGTGAGTGTGAGTGGACGCGTGAGTGTGTGAGTGTGCGCGCTTGGAGCGTGTTAGGCGAGTGCGTGCGCCCACCCCTGCGCCCCTCCTCCCGCTTACACTTTGATCTTATTTGATCGGATCGTGACCCCAGCCCCGCCGGGCCGACCCGAAATGAAAAGCTCTCCTCCTGCGAAGCCCCCTCGGGGCGCTGTGCAGCGAGGCCCCTTAGGCGGCGGCCACGCTGTGGTCCCCGAGGTCCCGGAGCTGGCCCTGCGGGGCCCGGCGCTCAGAAGTGATGAATTGATCAGATAGACGAGGCCGGGCTTGTCCCCGGCCACTGATT…	miRNA_v1	2017-10-21	2008	Affymetrix Proprietary Database	mgU2-25/61	chr1:109444338-109444757 (+)	420
HBII-382_s_st	4.14477	0.138199	FALSE	4.14123	0.0577008	TRUE	scaRna	Homo sapiens	GCTCAGAAGTGATGAATTGATCAGATAGACGAGGCCGGGCTTGTCCCCGGCCACTGATTATCGAGGCGATTCTGATCTGGGC	miRNA_v1	2017-10-21	2008	Affymetrix Proprietary Database	HBII-382	chr1:109444678-109444759 (+)	82
ACA42_st	4.57068	9.57843e-05	TRUE	4.54793	3.47781e-05	TRUE	HAcaBox	Homo sapiens	TGGTAATGGATTTATGGTGGGTCCTTCTCTGTGGGCCTCTCATAGTGTACCCATGCCATAGCAAATGGCAGCCTCGAACCATTGCCCAGTCCCCTTACCTGTGGGCTGTGAGCACTGAAGGGGGTTGCACAGTG	miRNA_v1	2017-10-21	2008	Affymetrix Proprietary Database	ACA42	chr1:154156324-154156457 (-)	134
ACA26_st	4.15429	0.0142691	TRUE	4.15889	0.0262387	TRUE	scaRna	Homo sapiens	ACTGGAGGACTAAGAAGGCTGAGTCTGATGAAGTAAGACTTTGCTGATACATTCCTCCTAGAAAAAAGGGTTGGAGAGAGCAGCCTTCACTGAAGAGTATCACAGGGCTGACTGTACTACCCAACACTC	miRNA_v1	2017-10-21	2008	Affymetrix Proprietary Database	ACA26	chr1:154162373-154162501 (-)	129
U81_x_st	4.01442	0.0693206	FALSE	4.09233	0.205864	FALSE	CDBox	Homo sapiens	CAGAATACATGATGATCTCAATCCAACTTGAACTCTCTCACTGATTACTTGATGACAATAAAATATCTGATATTCTG	miRNA_v1	2017-10-21	2008	Affymetrix Proprietary Database	U81	chr1:172099907-172099983 (-)	77
U47_st	4.01442	0.550614	FALSE	4.01856	0.232943	FALSE	CDBox	Homo sapiens	TAATGATTCTGCCAAATGAAATATAATGATATCACTGTAAAACCGTTCCATTTTGATTCTGAGGT	miRNA_v1	2017-10-21	2008	Affymetrix Proprietary Database	U47	chr1:172100131-172100195 (-)	65
U80_st	4.34188	0.00611435	TRUE	4.43396	1.5055e-05	TRUE	CDBox	Homo sapiens	GATACAATGATGATAACATAGTTCAGCAGACTAACGCTGATGAGCAATATTAAGTCTTTCGCTCCTATCTGATGTATC	miRNA_v1	2017-10-21	2008	Affymetrix Proprietary Database	U80	chr1:172100590-172100667 (-)	78
U79_st	4.11086	0.000228936	TRUE	4.24079	1.77422e-06	TRUE	CDBox	Homo sapiens	TACTGTTAGTGATGATTTTAAAATTAAAGCAGATGGGAATCTCTCTGAGAAAGAAAATGGAGATTAATCTTAAACTGAAACAGTA	miRNA_v1	2017-10-21	2008	Affymetrix Proprietary Database	U79	chr1:172101109-172101193 (-)	85
U78_s_st	6.45445	1.29306e-16	TRUE	6.66358	1.84392e-18	TRUE	CDBox	Homo sapiens	GTGTAATGATGTTGATCAAATGTCTGACCTGAAATGAGCATGTAGACAAAGGTAACACTGAAGAA	miRNA_v1	2017-10-21	2008	Affymetrix Proprietary Database	U78	chr1:172101383-172101447 (-)	65
U78_x_st	6.898	1.0027e-12	TRUE	7.13995	1.96144e-14	TRUE	CDBox	Homo sapiens	GTGTAATGATGTTGATCAAATGTCTGACCTGAAATGAGCATGTAGACAAAGGTAACACTGAAGAA	miRNA_v1	2017-10-21	2008	Affymetrix Proprietary Database	U78	chr1:172101383-172101447 (-)	65
U44_st	6.24089	9.65514e-10	TRUE	5.98333	1.81427e-08	TRUE	CDBox	Homo sapiens	CCTGGATGATGATAAGCAAATGCTGACTGAACATGAAGGTCTTAATTAGCTCTAACTGACTAA	miRNA_v1	2017-10-21	2008	Affymetrix Proprietary Database	U44	chr1:172101727-172101789 (-)	63
U44_x_st	6.64252	4.15451e-12	TRUE	6.70932	1.47205e-11	TRUE	CDBox	Homo sapiens	CCTGGATGATGATAAGCAAATGCTGACTGAACATGAAGGTCTTAATTAGCTCTAACTGACTAA	miRNA_v1	2017-10-21	2008	Affymetrix Proprietary Database	U44	chr1:172101727-172101789 (-)	63
U77_st	3.94298	0.752624	FALSE	4.01721	0.226452	FALSE	CDBox	Homo sapiens	AGATACTATGATGGTTGCATAGTTCAGCAGATTTAATCATGAAGAGATGTACTATCTGTCTGATGTATCT	miRNA_v1	2017-10-21	2008	Affymetrix Proprietary Database	U77	chr1:172102062-172102131 (-)	70
U77_x_st	3.97071	0.774992	FALSE	4.14971	0.364449	FALSE	CDBox	Homo sapiens	AGATACTATGATGGTTGCATAGTTCAGCAGATTTAATCATGAAGAGATGTACTATCTGTCTGATGTATCT	miRNA_v1	2017-10-21	2008	Affymetrix Proprietary Database	U77	chr1:172102062-172102131 (-)	70
U76_st	5.91958	2.44427e-10	TRUE	5.72279	3.28547e-11	TRUE	CDBox	Homo sapiens	GCCACAATGATGACAGTTTATTTGCTACTCTTGAGTGCTAGAATGATGAGGATCTTAACCACCATTATCTTAACTGAGGC	miRNA_v1	2017-10-21	2008	Affymetrix Proprietary Database	U76	chr1:172102396-172102475 (-)	80
U75_st	4.37393	9.541e-08	TRUE	4.38044	1.69736e-08	TRUE	CDBox	Homo sapiens	AGCCTGTGATGCTTTAAGAGTAGTGGACAGAAGGGATTTCTGAAATTCTATTCTGAGGCT	miRNA_v1	2017-10-21	2008	Affymetrix Proprietary Database	U75	chr1:172102640-172102699 (-)	60
U74_x_st	6.63051	1.0044e-10	TRUE	6.5753	2.11328e-10	TRUE	CDBox	Homo sapiens	CTGCCTCTGATGAAGCCTGTGTTGGTAGGGACATCTGAGAGTAATGATGAATGCCAACCGCTCTGATGGTGG	miRNA_v1	2017-10-21	2008	Affymetrix Proprietary Database	U74	chr1:172103435-172103506 (-)	72
HBI-100_st	4.07658	0.134358	FALSE	4.13501	0.0440931	TRUE	HAcaBox	Homo sapiens	AATGGAAGCTGCTGGAACCAGCCATGTGGACAAATGAAAAAATGCCTTTTGTCTACAGATTGCAGCGATCCTACATAAATATATGGAGGTCTCTGTCTGGCTTAGGACAGCTGGCTAAGTCTGATCGTTCCCCTCCGTACAGCC	miRNA_v1	2017-10-21	2008	Affymetrix Proprietary Database	HBI-100	chr1:174204156-174204299 (-)	144
ACA63_st	4.02928	0.233701	FALSE	4.06073	0.181087	FALSE	HAcaBox	Homo sapiens	GCAGACTCACTATGCACCTGACTGTACTTCCAGGCAGGTGCTTTTTCTGTCTGCCAGAGAAACATTCCAGGGTGCTGTGGCTGCCTCACCTATCCAGGGCGATGCAGCTCCCTGGGGACACAGGT	miRNA_v1	2017-10-21	2008	Affymetrix Proprietary Database	ACA63	chr1:201965332-201965456 (+)	125
U98b_st	3.98362	0.749785	FALSE	3.8622	0.997491	FALSE	HAcaBox	Homo sapiens	TGGCCTTTATCAAAGCTGCAGCTGCTTCCATGTAGCTGCTGTGGTCAAAAAGAAGCCAAGAGTGACAGTTTTCCTTGATGGTCATAGTTCTGTTTGCTGTAACTGATCTGCAAGATTTTGGGAAAATACCATT	miRNA_v1	2017-10-21	2008	Affymetrix Proprietary Database	U98b	chr1:210592783-210592915 (+)	133
U98b_x_st	3.9153	0.95512	FALSE	3.85358	0.915973	FALSE	HAcaBox	Homo sapiens	TGGCCTTTATCAAAGCTGCAGCTGCTTCCATGTAGCTGCTGTGGTCAAAAAGAAGCCAAGAGTGACAGTTTTCCTTGATGGTCATAGTTCTGTTTGCTGTAACTGATCTGCAAGATTTTGGGAAAATACCATT	miRNA_v1	2017-10-21	2008	Affymetrix Proprietary Database	U98b	chr1:210592783-210592915 (+)	133
ACA36B_st	3.96462	0.720736	FALSE	4.02187	0.826245	FALSE	HAcaBox	Homo sapiens	TTCCAAAGTGTTAAGTTCAGTTCAGGGTAGCTTCCCTGCTCTGTTAATTAAACTTTGGAACATTGAAACTGGCTAGGGAAAATGATTGGATAGAAACTATTATTCTATTCATTTATCCCCAGCCTACAAAA	miRNA_v1	2017-10-21	2008	Affymetrix Proprietary Database	ACA36B	chr1:218440511-218440641 (-)	131
ACA14b_st	3.97409	0.209035	FALSE	4.01987	0.326727	FALSE	HAcaBox	Homo sapiens	CTGCATTCTTAAACCCTCTTGGTAGCTTCGTTCTAAGTGCTTCCAAGATATGAGTGAATGCTATAGAAATTGCAGGGGAGTCCAAAGGGCTGCGCTTCTCCCGTGGCTCAGTCTTATTTCATACCTGCGACATCT	miRNA_v1	2017-10-21	2008	Affymetrix Proprietary Database	ACA14b	chr1:233357741-233357875 (-)	135
ACA14b_x_st	4.22112	0.197683	FALSE	4.04088	0.579682	FALSE	HAcaBox	Homo sapiens	CTGCATTCTTAAACCCTCTTGGTAGCTTCGTTCTAAGTGCTTCCAAGATATGAGTGAATGCTATAGAAATTGCAGGGGAGTCCAAAGGGCTGCGCTTCTCCCGTGGCTCAGTCTTATTTCATACCTGCGACATCT	miRNA_v1	2017-10-21	2008	Affymetrix Proprietary Database	ACA14b	chr1:233357741-233357875 (-)	135
HBII-419_st	4.29096	0.00283937	TRUE	4.14388	0.00238957	TRUE	CDBox	Homo sapiens	GAGTTATGATGTGTGTAAATCCTATTCCATTGCTGAAATGCAGTGTGGAACACAATGAACTGAACTC	miRNA_v1	2017-10-21	2008	Affymetrix Proprietary Database	HBII-419	chr10:70184935-70185001 (+)	67
U108_st	3.97833	0.806724	FALSE	3.94892	0.56806	FALSE	HAcaBox	Homo sapiens	AGTTGTGGTGGTTTTCTTTTTGGCACATTTGTTAAGTTTTCAAATGGGCCTAACTCTGCCACATATATAATATCGGAGATGGCAAAGGCTTGTGACGGAGATATCTCTCTTAAGCCTTTCCTGCATCAGAGAATGGCTCCCACATGT	miRNA_v1	2017-10-21	2008	Affymetrix Proprietary Database	U108	chr10:101986903-101987049 (-)	147
U108_x_st	4.05891	0.407083	FALSE	4.21863	0.0236717	TRUE	HAcaBox	Homo sapiens	AGTTGTGGTGGTTTTCTTTTTGGCACATTTGTTAAGTTTTCAAATGGGCCTAACTCTGCCACATATATAATATCGGAGATGGCAAAGGCTTGTGACGGAGATATCTCTCTTAAGCCTTTCCTGCATCAGAGAATGGCTCCCACATGT	miRNA_v1	2017-10-21	2008	Affymetrix Proprietary Database	U108	chr10:101986903-101987049 (-)	147
ACA19_st	4.21744	0.000546424	TRUE	3.88661	0.0297262	TRUE	HAcaBox	Homo sapiens	GTGCACATTTCATTGACCTGCTTTCTTTTATGTGAGTAGTGTTATTTCTTATGTGCTATACAAATAATTGAAGGCTAATTAGCAGTATAACTATAAATAGTAATGCTGCCAGTCTCCTTCAGACAAAA	miRNA_v1	2017-10-21	2008	Affymetrix Proprietary Database	ACA19	chr10:120809513-120809640 (-)	128
ACA52_st	4.73003	0.000278449	TRUE	4.72361	0.000175003	TRUE	HAcaBox	Homo sapiens	TGGTCCATCCTAATCCCTGCCGGTCCATCTGTGGCCTGCCAGGTTTCGCTTGTGGACCAGAGCACCCTAGAAGCCTCACCCGAGGAGTGAGCAGGGCTCCAGTGGGCTCACGTCATGGGCACTTCTAGACACTC	miRNA_v1	2017-10-21	2008	Affymetrix Proprietary Database	ACA52	chr11:801681-801814 (+)	134
ACA54_st	4.53453	4.55825e-05	TRUE	4.55374	8.16067e-05	TRUE	HAcaBox	Homo sapiens	GAGCACTGTTCGTAACCCGTTAGCCTGGCTGTAGCTAATGGGTTCCATTCCGGTGCAATAGCATTTCCAGCGACACATGACTGACTGACTGGTGGCTTTCAGTTTCAGGTCTTGGAGACAAAT	miRNA_v1	2017-10-21	2008	Affymetrix Proprietary Database	ACA54	chr11:2941577-2941699 (-)	123
ACA3_st	4.81451	2.74006e-06	TRUE	4.95081	2.59597e-07	TRUE	HAcaBox	Homo sapiens	ATCGAGGCTAGAGTCACGCTTGGGTATCGGCTATTGCCTGAGTGTGCTAGAGTCCTCGAAGAGTAACTGCTGACCTTATTCACTGGCTGTGGGCCTTATGGCACAGTCAGTCACCAGGTTAGAGACATGC	miRNA_v1	2017-10-21	2008	Affymetrix Proprietary Database	ACA3	chr11:8662350-8662479 (+)	130
ACA3-2_st	5.55204	1.94702e-07	TRUE	5.46636	1.71993e-08	TRUE	HAcaBox	Homo sapiens	GCCGAGACTAGAGTCACATCCTGACACAACTCTTGTCCTGGTGTGCTAGAGTACTCGAAGAGAATCTACTGGTCTTGATTCACTGGTGGGGGCAGTCGGTGCCCCCGTTAGTGCCCAGATCAGAAACATAC	miRNA_v1	2017-10-21	2008	Affymetrix Proprietary Database	ACA3-2	chr11:8663562-8663692 (+)	131
ACA23_st	3.75211	0.985731	FALSE	4.15078	0.00262425	TRUE	HAcaBox	Homo sapiens	CATGGCTGCTGTAATGTGTGCATAGGTTTCATCTGTGTCTGGTAGCAGTGTCTGTCTGTGTTTTTCATTCAGATCTTGCTATCCACACAAACATCATGCGGCCAAAGAGTAACTTGGGATCATAGTACTGGTCTAGTGTTGTCTCTGGACACATCTACCACTGGCCAGCCTCCAAATTCCCACACACAG	miRNA_v1	2017-10-21	2008	Affymetrix Proprietary Database	ACA23	chr11:9406889-9407077 (+)	189
U97_st	4.18049	8.49528e-05	TRUE	4.30863	8.52048e-06	TRUE	CDBox	Homo sapiens	TTGCCCGATGATTATAAAAAGACGCGTTATTAAGAGGACTTTATGCTGGAGTTCTTGACGTTTTTCTCTCTTTTCTATACTTCTTTTTCTTTCTTTGAATGTCCAGCGTCCTGTGAGCGAAGATTATGAGATATGAGGGCAA	miRNA_v1	2017-10-21	2008	Affymetrix Proprietary Database	U97	chr11:10779590-10779731 (-)	142
U14B_st	3.96613	0.349357	FALSE	4.06171	0.423398	FALSE	CDBox	Homo sapiens	TCACTATGATGATTGGTTGCCAGACATTCGCAGTTTCCACCAGAAATGTTTTTCCTTATGTTGGCCAGTTCTTCCTTGGATGTCTGAGTGAG	miRNA_v1	2017-10-21	2008	Affymetrix Proprietary Database	U14B	chr11:17052776-17052867 (-)	92
U14B_x_st	4.12003	0.0729397	FALSE	4.06037	0.283175	FALSE	CDBox	Homo sapiens	TCACTATGATGATTGGTTGCCAGACATTCGCAGTTTCCACCAGAAATGTTTTTCCTTATGTTGGCCAGTTCTTCCTTGGATGTCTGAGTGAG	miRNA_v1	2017-10-21	2008	Affymetrix Proprietary Database	U14B	chr11:17052776-17052867 (-)	92
U14A_st	3.96915	0.513737	FALSE	4.02639	0.396518	FALSE	CDBox	Homo sapiens	TCACTGTGATGATGGTTTTCCAACATTCGCAGTTTCCACCAGAAAGGTTTTCCTTAGTGTTGGGTAAACCTTCCTTGGATGTCTGAGTGAG	miRNA_v1	2017-10-21	2008	Affymetrix Proprietary Database	U14A	chr11:17053901-17053991 (-)	91
U14A_x_st	4.01472	0.0308711	TRUE	4.01117	0.0303705	TRUE	CDBox	Homo sapiens	TCACTGTGATGATGGTTTTCCAACATTCGCAGTTTCCACCAGAAAGGTTTTCCTTAGTGTTGGGTAAACCTTCCTTGGATGTCTGAGTGAG	miRNA_v1	2017-10-21	2008	Affymetrix Proprietary Database	U14A	chr11:17053901-17053991 (-)	91
HBII-166_st	4.30626	0.000687502	TRUE	4.24935	0.000785363	TRUE	CDBox	Homo sapiens	TGTGAGAGTGATGAGTTGCACACTGGTGGAGCCATGGTATCAGGTGATACAGGCACCACTCAGTATCACCCTGGTGACAAAATCAAGTGCACAGGGGCCATCTGACTCACA	miRNA_v1	2017-10-21	2008	Affymetrix Proprietary Database	HBII-166	chr11:46740515-46740625 (-)	111
U99_st	4.19802	0.00287084	TRUE	4.17529	0.000822762	TRUE	HAcaBox	Homo sapiens	CCTCCTTTTCTTGGCGGGGATCGGGCTTGTGGTGCCGCTCCCCGTAATGTACGGAGGAAGAGGGAAAGGGCTCTGGCCCCCTCGGCGTCATGTCTTCGGTGCTGGCGGCTTCCCATCCGCTGGTTCTATCCTCAAACGCCGGGACACCG	miRNA_v1	2017-10-21	2008	Affymetrix Proprietary Database	U99	chr11:62189470-62189618 (+)	149
U22_st	4.30473	0.000528097	TRUE	3.93344	0.0195607	TRUE	CDBox	Homo sapiens	TCCCAATGAAGAAACTTTCACATGTCTTACTCTCTGTCCTAGTCCCAGAGCCTGTAAAGGTGAACCCACTGGGACTGGCTGGGGGAGAAGAGGAAGATTTGTTCCAGAAGGAACTGTCTGAGGGAT	miRNA_v1	2017-10-21	2008	Affymetrix Proprietary Database	U22	chr11:62376958-62377083 (-)	126
U31_st	4.33939	0.00377641	TRUE	4.61343	3.74067e-07	TRUE	CDBox	Homo sapiens	CTCACCAGTGATGAGTTGAATACCGCCCCAGTCTGATCAATGTGTGACTGAAAGGTATTTTCTGAGCTGTG	miRNA_v1	2017-10-21	2008	Affymetrix Proprietary Database	U31	chr11:62377373-62377443 (-)	71
U31_x_st	4.58808	3.58273e-07	TRUE	4.74171	1.56386e-09	TRUE	CDBox	Homo sapiens	CTCACCAGTGATGAGTTGAATACCGCCCCAGTCTGATCAATGTGTGACTGAAAGGTATTTTCTGAGCTGTG	miRNA_v1	2017-10-21	2008	Affymetrix Proprietary Database	U31	chr11:62377373-62377443 (-)	71
U30_st	5.9846	1.02172e-09	TRUE	6.28794	1.07972e-12	TRUE	CDBox	Homo sapiens	GTTTGTGATGACTTACATGGAATCTCGTTCGGCTGATGACTTGCTGTTGAGACTCTGAAATCTGATTTTC	miRNA_v1	2017-10-21	2008	Affymetrix Proprietary Database	U30	chr11:62377711-62377780 (-)	70
U29_st	5.9823	1.46657e-13	TRUE	6.35848	3.68887e-17	TRUE	CDBox	Homo sapiens	TTTCTATGATGAATCAAACTAGCTCACTATGACCGACAGTGAAAATACATGAACACCTGAGAAAC	miRNA_v1	2017-10-21	2008	Affymetrix Proprietary Database	U29	chr11:62377952-62378016 (-)	65
U28_st	4.02011	5.21372e-05	TRUE	4.02259	2.22361e-06	TRUE	CDBox	Homo sapiens	GTCAGATGATTTGAATTGATAAGCTGATGTTCTGTGAGGTACAAAAGTTAATAGCATGTTAGAGTTCTGATGGCA	miRNA_v1	2017-10-21	2008	Affymetrix Proprietary Database	U28	chr11:62378669-62378743 (-)	75
U28_x_st	4.04211	0.000701844	TRUE	4.15319	1.69636e-06	TRUE	CDBox	Homo sapiens	GTCAGATGATTTGAATTGATAAGCTGATGTTCTGTGAGGTACAAAAGTTAATAGCATGTTAGAGTTCTGATGGCA	miRNA_v1	2017-10-21	2008	Affymetrix Proprietary Database	U28	chr11:62378669-62378743 (-)	75
U27_st	5.15789	1.25404e-09	TRUE	5.15608	1.73898e-09	TRUE	CDBox	Homo sapiens	ACTCCATGATGAACACAAAATGACAAGCATATGGCTGAACTTTCAAGTGATGTCATCTTACTACTGAGAAGT	miRNA_v1	2017-10-21	2008	Affymetrix Proprietary Database	U27	chr11:62379060-62379131 (-)	72
U26_st	4.16343	0.000136026	TRUE	4.14633	1.11682e-06	TRUE	CDBox	Homo sapiens	CTACGGGGATGATTTTACGAACTGAACTCTCTCTTTCTGATGGATTAGTGGAGAAAACAGAAAATTCTGAGTAGC	miRNA_v1	2017-10-21	2008	Affymetrix Proprietary Database	U26	chr11:62379340-62379414 (-)	75
U25_st	6.18833	3.5513e-09	TRUE	6.18042	6.50202e-11	TRUE	CDBox	Homo sapiens	TTCCTATGATGAGGACCTTTTCACAGACCTGTACTGAGCTCCGTGAGGATAAATAACTCTGAGGAGA	miRNA_v1	2017-10-21	2008	Affymetrix Proprietary Database	U25	chr11:62379613-62379679 (-)	67
U15A_st	4.12668	0.0876509	FALSE	4.04438	0.0815992	FALSE	CDBox	Homo sapiens	CTTCGATGAAGAGATGATGACGAGTCTGACTTGGGGATGTTCTCTTTGCCCAGGTGGCCTACTCTGTGCTGCGTTCTGTGGCACAGTTTAAAGAGCCCTGGTTGAAGTAATTTCCTAAAGATGACTTAGAGGCATTTGTCTGAGAAGG	miRNA_v1	2017-10-21	2008	Affymetrix Proprietary Database	U15A	chr11:74789083-74789230 (+)	148
U15B_st	4.55957	0.000823549	TRUE	4.59159	6.80769e-06	TRUE	CDBox	Homo sapiens	CTTCAGTGATGACACGATGACGAGTCAGAAAGGTCACGTCCTGCTCTTGGTCCTTGTCAGTGCCATGTTCTGTGGTGCTGTGCACGAGTTCCTTTGGCAGAAGTGTCCTATTTATTGATCGATTTAGAGGCATTTGTCTGAGAAGG	miRNA_v1	2017-10-21	2008	Affymetrix Proprietary Database	U15B	chr11:74793113-74793258 (+)	146
mgU2-19-30_st	4.13352	0.0502228	TRUE	4.09233	0.117036	FALSE	scaRna	Homo sapiens	CTTTCTGAGATCTGCTTTTAGTGAAGTGGATCAATGATGAAACTAGCCAAATCTGAGCATCAGAAGTCTTTCCAGTCTACCTGATGCATGATCTCTACAGTTCTGAGAAGCAAAACTATAAAACAATGTAAAACAATAAGGGCATATGTCTGGTGTGTGTGTGTGTGTGTGTGTGTGTGTGTGTGTGTACGCACATGTGTTTATAAAGATAACAGCTGTAGGAATGAATGAGATTGAGGGTGGGGGGGTGCGTATGTATGTCTATGAAAGCCTAATCATTTCTGGGCAATGATGAAAAGGTTTTACTACTGATCTTTGTAACTATGATGGTTTCTACACTTGACCTGAGCTCA	miRNA_v1	2017-10-21	2008	Affymetrix Proprietary Database	mgU2-19/30	chr11:93094328-93094680 (+)	353
ACA25_st	4.13077	0.263983	FALSE	4.15245	0.0241854	TRUE	HAcaBox	Homo sapiens	GGGTCATTTCAAAGAGGGCTTATGAGGCTGTGAAACCCAGAGCTCTTAACGCTGTGACCAAAGATGGAAGTTCTCTATAGGAAGCCATAGCACTCCTAATGTTTGGTGCTATGTTTTCCTGAGGAGATATAAAA	miRNA_v1	2017-10-21	2008	Affymetrix Proprietary Database	ACA25	chr11:93103327-93103460 (-)	134
ACA25_x_st	4.27056	0.00754522	TRUE	4.32398	0.0108728	TRUE	HAcaBox	Homo sapiens	GGGTCATTTCAAAGAGGGCTTATGAGGCTGTGAAACCCAGAGCTCTTAACGCTGTGACCAAAGATGGAAGTTCTCTATAGGAAGCCATAGCACTCCTAATGTTTGGTGCTATGTTTTCCTGAGGAGATATAAAA	miRNA_v1	2017-10-21	2008	Affymetrix Proprietary Database	ACA25	chr11:93103327-93103460 (-)	134
ACA32_st	4.12549	8.50913e-06	TRUE	4.24479	1.96953e-06	TRUE	HAcaBox	Homo sapiens	TGGTCATTACCAAGGCTTTTAGAATGCAGTTTCTCATTTGCTGTGGACATGACCATAAAAAAATTTCCCAGTAGGTTTTCTATCTGCTACTTTGCTAGCAATCAGCTTATTGGGAACAGTT	miRNA_v1	2017-10-21	2008	Affymetrix Proprietary Database	ACA32	chr11:93103793-93103913 (-)	121
mgh28S-2411_st	6.7409	1.06829e-10	TRUE	6.86171	2.87139e-12	TRUE	CDBox	Homo sapiens	GATGTTATGATGATGGGCGAAATGTTCAACTGCTCTGAAGGGGCTGAATGAAAATGGCCTTTCTGAACATC	miRNA_v1	2017-10-21	2008	Affymetrix Proprietary Database	mgh28S-2411	chr11:93104317-93104387 (-)	71
ACA1_s_st	4.10947	0.274495	FALSE	4.10592	0.0778746	FALSE	HAcaBox	Homo sapiens	TGCCTCATTCTAGAGAATGGGCACTGTTGATCATGGTGTCCAAAAATAGTTAATGTGGCTAAATTGAGACAGGTTATGCTTCCATCACAGTATGCATATTGCAGTGGTGACAATGAGACCTGTAACATTT	miRNA_v1	2017-10-21	2008	Affymetrix Proprietary Database	ACA1	chr11:93104818-93104947 (-)	130
ACA1_x_st	4.11428	0.259816	FALSE	4.09233	0.11873	FALSE	HAcaBox	Homo sapiens	TGCCTCATTCTAGAGAATGGGCACTGTTGATCATGGTGTCCAAAAATAGTTAATGTGGCTAAATTGAGACAGGTTATGCTTCCATCACAGTATGCATATTGCAGTGGTGACAATGAGACCTGTAACATTT	miRNA_v1	2017-10-21	2008	Affymetrix Proprietary Database	ACA1	chr11:93104818-93104947 (-)	130
ACA8_x_st	4.44923	0.00448317	TRUE	4.53898	0.000205594	TRUE	HAcaBox	Homo sapiens	TGCACTGCATGGTATCTGCACTCAGCAGTTTACACCTGCTAGGGTGTTCAAAGGTCAGTGCTATAGAAATTCAGTATCTGGCATCGTTGGTTTTCTTGGCTTTGTGCTTGTTAAACCTGGTATTTCTACTGATACAGTA	miRNA_v1	2017-10-21	2008	Affymetrix Proprietary Database	ACA8	chr11:93105175-93105313 (-)	139
mgh28S-2409_st	4.33069	5.29818e-06	TRUE	4.38912	8.21605e-07	TRUE	CDBox	Homo sapiens	GTTCAGATGATGAATTTAACTGTTCAACTGCTGAATGATAACGGGCATGAACTAAAACTTAATTCTGACAGAG	miRNA_v1	2017-10-21	2008	Affymetrix Proprietary Database	mgh28S-2409	chr11:93106042-93106114 (-)	73
ACA18_x_st	7.06767	1.35715e-11	TRUE	6.91936	2.5926e-11	TRUE	HAcaBox	Homo sapiens	GTTGAGGTCTATCCCGATGGGGCTTTTCCTGTAGCCTGCACATCGTTGGAAACGCCTCATAGAGTAACTCTGTGGTTTTACTTTACTCACAGGACTATTGTTAGATCTGTGGGAAGGAATTACAAGACAGTT	miRNA_v1	2017-10-21	2008	Affymetrix Proprietary Database	ACA18	chr11:93106280-93106411 (-)	132
ACA40_x_st	5.45714	1.32271e-08	TRUE	5.67039	9.75403e-13	TRUE	HAcaBox	Homo sapiens	TGCACTTATGTATGTTTTTGTTTAACGTGGACAAAGACTTACAGATAGGTGCAAAAAATAAATCCTCTTTTGCAACCCAGAACTCATTGTTCAGTATGAGTTTTGATACATATAAGAAGGGATATTA	miRNA_v1	2017-10-21	2008	Affymetrix Proprietary Database	ACA40	chr11:93107924-93108050 (-)	127
U85_st	4.11106	0.000742053	TRUE	4.13099	0.000361402	TRUE	scaRna	Homo sapiens	GCCACATGATGATATCAAGGCTGTTGTGATTCAGTTGGTTTGGCTAAGCCCAGGGACCTTTGGCCTGTTAAAGGTCTGTAATCTTGGTGGGCGATACAGAGTTATGTGTGTTCACTGTAAGGGCAGACCAACAAGAACTTTTTCCTACTTTTGAGCTACCTCTTTTTAATAGGGGTGATTCTTCCAGTTGCTGGAGAGAAATTGTGGTAACTGGAGTGAGAGAGTAGGAACAGGGCATGTTCAGGGTATCAGGGCCAAGGGTCCTAAAGGACTTAGCTTGTGTTATGGCCACTGAGAGATGAAACACAGATCTTTGGTAATCTGATGGCT	miRNA_v1	2017-10-21	2008	Affymetrix Proprietary Database	U85	chr12:6489649-6489978 (+)	330
ACA57_st	4.53122	3.8181e-05	TRUE	4.59174	1.23567e-06	TRUE	scaRna	Homo sapiens	TTGTCCTGGCCTATTTTTCTGCTCCCCTGTGCTCAGTTCTAACAGGGTAGTCTGGCAGGACACACAGCAATTCCCTCTCAGTTTAGGAGGGCCGTCCTAAGAATAGGGCTGGCTCTTAAAGGCACGAGAGGACAATT	miRNA_v1	2017-10-21	2008	Affymetrix Proprietary Database	ACA57	chr12:6560900-6561036 (-)	137
U89_st	4.0464	0.363569	FALSE	4.16577	0.0121486	TRUE	scaRna	Homo sapiens	CAGGCTGATGAGACTAAGGCGAATGCGACTCCGTGCTCTCTGGCCCTTGGCTCCTTGTTGGGGGTGGGGACTACAGATGAGATCTGAAATCTTAGTGGTAGTACCTGAGCCATGACTCCCCACTGTAAGGCCAGATCAATAGCATTGGTGGCCTTGCCTTCATTTCTGGTGCTGCCCCTAGTTCCTGGCAGCAGCCTGCAGGGAGGCCCACAGGTGGGGTCCACGGTAGGGCTGGGCACAAGCCACCTGAGCGCAACCTTGGATCTGACA	miRNA_v1	2017-10-21	2008	Affymetrix Proprietary Database	U89	chr12:6946761-6947030 (-)	270
ACA34_st	3.86879	0.139025	FALSE	4.01088	0.0687614	FALSE	HAcaBox	Homo sapiens	GTGGCCCTGACTGAAGACCAGCAGTTGTACTGTGGCTGTTGGTTTCAAGCAGAGGCCTAAAGGACTGTCTTCCTGTGGTCTGTTGGCTGTTCTGGGACCTCAGTAGGGAATGGCTATTTCATTTGGAAGAAACAACC	miRNA_v1	2017-10-21	2008	Affymetrix Proprietary Database	ACA34	chr12:47334432-47334568 (-)	137
ACA2a_st	4.03507	0.283581	FALSE	3.92109	0.933683	FALSE	HAcaBox	Homo sapiens	TAGGCCCTGAATCAAGACCAATGGTTTGCTGTAGCTGTTGGTTTCAAACAGGAGCTAAGAGTGATGTCTTCCTTGTGGTCTGTTGGCTATTCAGTATTCCAGTGCGAATTGCCAATTCAGTTGGAAGAAACATAG	miRNA_v1	2017-10-21	2008	Affymetrix Proprietary Database	ACA2a	chr12:47336698-47336832 (-)	135
ACA2b_st	4.07393	0.146269	FALSE	4.04889	0.266684	FALSE	HAcaBox	Homo sapiens	TTGGCCCTGAATCAAGGCCAGCAGTTTGCTGAAGCTGTTGGTTTCAAGCAGGAGCCTAAAGAATTGTCTTTCTATGGTCTGTTGGCCATTTCATAACTTTGGAAATGTAATGGTCAATTCATTAGAAAGAAACATGA	miRNA_v1	2017-10-21	2008	Affymetrix Proprietary Database	ACA2b	chr12:47347507-47347643 (-)	137
ACA2b_x_st	4.11075	0.571875	FALSE	4.01865	0.465406	FALSE	HAcaBox	Homo sapiens	TTGGCCCTGAATCAAGGCCAGCAGTTTGCTGAAGCTGTTGGTTTCAAGCAGGAGCCTAAAGAATTGTCTTTCTATGGTCTGTTGGCCATTTCATAACTTTGGAAATGTAATGGTCAATTCATTAGAAAGAAACATGA	miRNA_v1	2017-10-21	2008	Affymetrix Proprietary Database	ACA2b	chr12:47347507-47347643 (-)	137
U59B_st	4.29808	0.00209868	TRUE	4.39281	9.69376e-05	TRUE	CDBox	Homo sapiens	TATTCCTCACTGATGAGTACGTTCTGACTTTCGTTCTTCTGAGTTTGCTGAAGCCAGATGCAATTTCTGAGAAGG	miRNA_v1	2017-10-21	2008	Affymetrix Proprietary Database	U59B	chr12:55323731-55323805 (-)	75
U59A_st	4.02028	0.00450904	TRUE	4.18842	0.000272208	TRUE	CDBox	Homo sapiens	CCTTCTATGATGATTTTATCAAAATGACTTTCGTTCTTCTGAGTTTGCTGAAGCCACATTTAGGTACTGAGAAGG	miRNA_v1	2017-10-21	2008	Affymetrix Proprietary Database	U59A	chr12:55325078-55325152 (-)	75
ACA53_st	4.04384	0.00723466	TRUE	4.25761	1.44146e-05	TRUE	HAcaBox	Homo sapiens	AACATGCTTCCTTAGATCCACCTTTGTGGATGAATCTTGAACTGAGTTCCACTTGTAAACTTCTTGTTTCTTGTGGTTCCAGTAGTCAAAGAAACATCCAGCAACTTTTTTGGTTGTATAGTCAAAGGTGCTTGAGTCATTGGCATGTAAGAGAAATATACCTGCATGTTAGTCTAACGTTCTGATAGAAATGACATGCATTTATGCTGCCATTTGTTACTATCAGGACTCGACTCGTGTGCGGACATTT	miRNA_v1	2017-10-21	2008	Affymetrix Proprietary Database	ACA53	chr12:97517544-97517793 (+)	250
ACA49_st	4.0696	0.138747	FALSE	4.09233	0.0241564	TRUE	HAcaBox	Homo sapiens	CTTCCTCAGCCTTACTCCAGGGACTTTTTGTTGCCTGTAAAGTGCTCTGGCATTGCCTGAGGATAGATGAGAAAGCACATATCCCTCCCCAGTAAGACGCTGTTTTCTTTTGGGGCCTACAAGTTGAGCTGACAGTA	miRNA_v1	2017-10-21	2008	Affymetrix Proprietary Database	ACA49	chr12:131081722-131081858 (+)	137
U102_st	4.01442	0.120477	FALSE	4.04402	0.29317	FALSE	CDBox	Homo sapiens	AGCTTAATGATGACTGTTTTTTTTGATTGCTTGAAGCAATGTGAAAAACACATTTCACCGGCTCTGAAAGCT	miRNA_v1	2017-10-21	2008	Affymetrix Proprietary Database	U102	chr13:26727201-26727272 (+)	72
ACA27_x_st	4.12073	0.00094309	TRUE	4.05567	0.000640873	TRUE	HAcaBox	Homo sapiens	TACCCCCTTTTCACTTTGCCAGTTGGACTTATGTCTTTATTGGTCATTCAAGTGGGGCAAAGGAAATATCCTTTTAAAACTCAGGCAAACTGGGTGTTTGTCTGTATCCTGTCAGAGGAAACAAAT	miRNA_v1	2017-10-21	2008	Affymetrix Proprietary Database	ACA27	chr13:26727538-26727663 (+)	126
ACA31_st	4.20313	0.00690161	TRUE	4.24631	0.000604955	TRUE	HAcaBox	Homo sapiens	CTGCATCCACTGATAGACCTTGAACAATTTACTGTTGTTCTTTTGGTTTGCACTAGGATGCAAAAGAAAGAAATCCCTGCGCTTTCTGTCTGTCTTTGTGGCGGCCCAGATTGAATTGGGGAATACATCT	miRNA_v1	2017-10-21	2008	Affymetrix Proprietary Database	ACA31	chr13:44809615-44809744 (-)	130
mgU6-53B_st	4.14535	0.466971	FALSE	4.16061	0.0134812	TRUE	CDBox	Homo sapiens	CCCCTGTGATGAGTTGCCATGCTAATACGGAGACACCAGGTAGGGAGTTTTACCCTAACTTGGGTGTTGTTGAAATAAACTCTTTCTCGTAAATGCTGAGGGG	miRNA_v1	2017-10-21	2008	Affymetrix Proprietary Database	mgU6-53B	chr14:20930150-20930252 (-)	103
mgU6-53B_x_st	4.10863	0.192199	FALSE	4.15955	0.132916	FALSE	CDBox	Homo sapiens	CCCCTGTGATGAGTTGCCATGCTAATACGGAGACACCAGGTAGGGAGTTTTACCCTAACTTGGGTGTTGTTGAAATAAACTCTTTCTCGTAAATGCTGAGGGG	miRNA_v1	2017-10-21	2008	Affymetrix Proprietary Database	mgU6-53B	chr14:20930150-20930252 (-)	103
mgU6-53_st	4.11075	0.058047	TRUE	4.00624	0.803093	FALSE	CDBox	Homo sapiens	TCCCAATGATGAGTTGCCATGCTAATACTGAGCCACCAGGTAGGGCAGTGTTGCCCTGGTTTGGGTGCCAGTGAGTTTAACAAAACTTCTCACATGAAGATCTGAGGGG	miRNA_v1	2017-10-21	2008	Affymetrix Proprietary Database	mgU6-53	chr14:20935292-20935400 (-)	109
mgU6-53_x_st	4.15885	0.114954	FALSE	4.1014	0.0422807	TRUE	CDBox	Homo sapiens	TCCCAATGATGAGTTGCCATGCTAATACTGAGCCACCAGGTAGGGCAGTGTTGCCCTGGTTTGGGTGCCAGTGAGTTTAACAAAACTTCTCACATGAAGATCTGAGGGG	miRNA_v1	2017-10-21	2008	Affymetrix Proprietary Database	mgU6-53	chr14:20935292-20935400 (-)	109
ACA65_st	4.05047	0.762434	FALSE	3.972	0.689951	FALSE	HAcaBox	Homo sapiens	TGATGACTGTTCTTCCTGTTGCCTTCAGACCTGGCATTAGGATTTTAGGTCATCATAAATTAAAATTTGATTTTCTTCACTCAGAGAATATTAGGATAATGGAGTTATCTGTTCTCTGAAATTTGCGGAATCAAACATGT	miRNA_v1	2017-10-21	2008	Affymetrix Proprietary Database	ACA65	chr14:80738792-80738931 (-)	140
U93_st	4.04042	0.255482	FALSE	4.03058	0.0116974	TRUE	scaRna	Homo sapiens	AATCTGTAGTCTTGGAGCCGCACAGGGTTGGTGGTACCCTCGAGCACACCAGACTTGCAGAAAAAGCATACTCCAGAGGAAGCTGAGGCATGCCTGCTCGAGAGCCAGCTGTTCCATGTGCAATTTTCCTCTGATAGTTTCTGGTCACTGTTGCCACGGTGATAATGACTGGGCTATGTCATTATCTATCCGCCAACAGTAAGAGAAGCTTTGCAGTCGAGATATTGTTTAGCAGATGGAGTGTTTTCTGTTGAACACTAAGTACTGCCACAAGT	miRNA_v1	2017-10-21	2008	Affymetrix Proprietary Database	U93	chr14:95069445-95069719 (-)	275
14q-0_st	4.00073	0.0908338	FALSE	3.9828	0.117413	FALSE	CDBox	Homo sapiens	TGGACCAATGATGAGACAGTGTTTATGAACAAAAGATCATGATTAATCCAGTTCTGCACAAAACACTGAGGTCCATT	miRNA_v1	2017-10-21	2008	Affymetrix Proprietary Database	14q(0)	chr14:100434010-100434086 (+)	77
14qI-1_st	4.09988	0.0741751	FALSE	4.00892	0.0779152	FALSE	CDBox	Homo sapiens	AAAGTGAGTGATGAATAGTTCTGTGGCATATGAATCATTAATTTTGATTAAACCCTAAACTCTGAAGTCC	miRNA_v1	2017-10-21	2008	Affymetrix Proprietary Database	14q(I-1)	chr14:100460911-100460980 (+)	70
14qI-2_st	3.88305	0.951311	FALSE	3.92283	0.433075	FALSE	CDBox	Homo sapiens	ATAGCCAATCATTAGTATTCTGAGCTGTAGGAATCAAAGATTTTGATTAGATTCTGTAACTCAGAGGTTTA	miRNA_v1	2017-10-21	2008	Affymetrix Proprietary Database	14q(I-2)	chr14:100463432-100463502 (+)	71
14qI-3_x_st	3.94173	0.6644	FALSE	3.93818	0.946048	FALSE	CDBox	Homo sapiens	TAGACCAATGATGAGTATTCTGGGGTGTCTGAATCAATGATTTTGATTAAACCCTGTAACTCTGAGGTCCA	miRNA_v1	2017-10-21	2008	Affymetrix Proprietary Database	14q(I-3)	chr14:100466009-100466079 (+)	71
14qI-4_st	4.06201	0.610575	FALSE	4.05846	0.39563	FALSE	CDBox	Homo sapiens	TGGACCAATGATGAGTACCATGGGGTATCTGAAACAGGATTTTTGATTAAACCCATATGCAATTCTGAGGTCCA	miRNA_v1	2017-10-21	2008	Affymetrix Proprietary Database	14q(I-4)	chr14:100472581-100472654 (+)	74
14qI-4_x_st	4.15956	0.411367	FALSE	4.17243	0.263735	FALSE	CDBox	Homo sapiens	TGGACCAATGATGAGTACCATGGGGTATCTGAAACAGGATTTTTGATTAAACCCATATGCAATTCTGAGGTCCA	miRNA_v1	2017-10-21	2008	Affymetrix Proprietary Database	14q(I-4)	chr14:100472581-100472654 (+)	74
14qI-5_st	3.93333	0.691141	FALSE	3.94688	0.384963	FALSE	CDBox	Homo sapiens	TGGATCAATGATGAGTATTGGTGGAGGTGTCTGAATCAACACTTTTGATTAAGCCCTCTGTGTAACTCTGAGATCTG	miRNA_v1	2017-10-21	2008	Affymetrix Proprietary Database	14q(I-5)	chr14:100474277-100474353 (+)	77
14qI-6_st	4.01442	0.0963744	FALSE	3.79448	0.486081	FALSE	CDBox	Homo sapiens	TGGACCAGTGATGAATATCATGGGGTTTCTGAAACAACATTTTTGATTAAACCCATCTGCAACTCTGAGGTCCA	miRNA_v1	2017-10-21	2008	Affymetrix Proprietary Database	14q(I-6)	chr14:100475646-100475719 (+)	74
14qI-6_x_st	4.11075	0.228628	FALSE	4.09233	0.438854	FALSE	CDBox	Homo sapiens	TGGACCAGTGATGAATATCATGGGGTTTCTGAAACAACATTTTTGATTAAACCCATCTGCAACTCTGAGGTCCA	miRNA_v1	2017-10-21	2008	Affymetrix Proprietary Database	14q(I-6)	chr14:100475646-100475719 (+)	74
14qI-7_st	4.66257	0.0025084	TRUE	4.22654	0.0965938	FALSE	CDBox	Homo sapiens	TGGATCAATGATGAGTATGCGTGGGGCATCTGAATCAAATATTCTGATTATACCCTGTCTGTATCTCTGAGGTCCA	miRNA_v1	2017-10-21	2008	Affymetrix Proprietary Database	14q(I-7)	chr14:100477216-100477291 (+)	76
14qI-8_st	4.09247	0.258355	FALSE	4.05607	0.307856	FALSE	CDBox	Homo sapiens	TGGACCAATGATGAGATTGGAGGGTGTCTGAATCAAAAATTTTGATTAAAGCCATCTGTAACTCTGAGGTCCA	miRNA_v1	2017-10-21	2008	Affymetrix Proprietary Database	14q(I-8)	chr14:100479541-100479613 (+)	73
14qI-8_x_st	4.12858	0.266191	FALSE	4.11944	0.0942239	FALSE	CDBox	Homo sapiens	TGGACCAATGATGAGATTGGAGGGTGTCTGAATCAAAAATTTTGATTAAAGCCATCTGTAACTCTGAGGTCCA	miRNA_v1	2017-10-21	2008	Affymetrix Proprietary Database	14q(I-8)	chr14:100479541-100479613 (+)	73
14qI-9_x_st	4.06782	0.279326	FALSE	4.17847	0.0942123	FALSE	CDBox	Homo sapiens	TGGATCAATGATGAGTACCCTGGGGTGTCTGAATCTTGGATTTTGATTAAACCCTATAACTCTGAGGTCCA	miRNA_v1	2017-10-21	2008	Affymetrix Proprietary Database	14q(I-9)	chr14:100481739-100481809 (+)	71
14qII-1_st	4.26157	0.0106429	TRUE	4.30863	0.00549072	TRUE	CDBox	Homo sapiens	TGGACCTATGATGATGACTGGTGGCGTATGAGTCATTGACGGTGAATACAGGTCTGGAAGTCTGAGGTCCA	miRNA_v1	2017-10-21	2008	Affymetrix Proprietary Database	14q(II-1)	chr14:100485923-100485993 (+)	71
14qII-1_x_st	5.16149	7.12866e-07	TRUE	4.88714	0.000107729	TRUE	CDBox	Homo sapiens	TGGACCTATGATGATGACTGGTGGCGTATGAGTCATTGACGGTGAATACAGGTCTGGAAGTCTGAGGTCCA	miRNA_v1	2017-10-21	2008	Affymetrix Proprietary Database	14q(II-1)	chr14:100485923-100485993 (+)	71
14qII-2_st	4.01442	0.786059	FALSE	4.08655	0.648092	FALSE	CDBox	Homo sapiens	GGGACCAATGATAATGACTGTTGGGGTATGAGTCAGTGAGGTTGAATAACAGTTTGTATCTGGAAATCTGAGGTCCA	miRNA_v1	2017-10-21	2008	Affymetrix Proprietary Database	14q(II-2)	chr14:100487946-100488022 (+)	77
14qII-3_st	4.19473	0.0684843	FALSE	4.34251	0.000322915	TRUE	CDBox	Homo sapiens	TGGACCAATGATGACCACTGGTGGCGTTTGAGTCATGGACGATGAATACTACGTGTCTGAAACTCTGAGGTCCA	miRNA_v1	2017-10-21	2008	Affymetrix Proprietary Database	14q(II-3)	chr14:100489439-100489512 (+)	74
14qII-4_st	4.02202	0.52089	FALSE	4.0156	0.884345	FALSE	CDBox	Homo sapiens	TGAGCCAGTGATGAAAACTGGTGGCATAGAAGTCAAGGATGCTGAATAATGTGTGTCTAGAACTCTGAGGTTCA	miRNA_v1	2017-10-21	2008	Affymetrix Proprietary Database	14q(II-4)	chr14:100490464-100490537 (+)	74
14qII-5_x_st	3.97545	0.696597	FALSE	4.06026	0.620591	FALSE	CDBox	Homo sapiens	TGGATTGATGATGACCACTGGTGGCCTATGAGTCATACAATGAATACGTGTCTAGAACTCTGAGGTCCA	miRNA_v1	2017-10-21	2008	Affymetrix Proprietary Database	14q(II-5)	chr14:100491460-100491528 (+)	69
14qII-6_st	4.11075	0.134944	FALSE	4.03802	0.0606571	FALSE	CDBox	Homo sapiens	TGGATCAATGATGTCCACTGGTGGCGTATAAATCATATTTGGTGAATATATGTCTGGAACTCTGAGGTCCA	miRNA_v1	2017-10-21	2008	Affymetrix Proprietary Database	14q(II-6)	chr14:100493256-100493326 (+)	71
14qII-7_st	4.11834	0.199436	FALSE	3.93177	0.503862	FALSE	CDBox	Homo sapiens	TGAACTAGTGGTGATGGCTTGTGGCATATTTAGTCACAGATGATGAATAAATACATGCCTGAGACTCTGAGGTTAG	miRNA_v1	2017-10-21	2008	Affymetrix Proprietary Database	14q(II-7)	chr14:100499144-100499219 (+)	76
14qII-8_st	3.9994	0.867442	FALSE	4.01885	0.906046	FALSE	CDBox	Homo sapiens	TGATGATATGATGGCCACTGGTGGCTTATGAGTCTTATACAGTGAATACATGTTTGAAACTCTGAGGTCTG	miRNA_v1	2017-10-21	2008	Affymetrix Proprietary Database	14q(II-8)	chr14:100500871-100500941 (+)	71
14qII-8_x_st	4.01442	0.527381	FALSE	4.00558	0.402563	FALSE	CDBox	Homo sapiens	TGATGATATGATGGCCACTGGTGGCTTATGAGTCTTATACAGTGAATACATGTTTGAAACTCTGAGGTCTG	miRNA_v1	2017-10-21	2008	Affymetrix Proprietary Database	14q(II-8)	chr14:100500871-100500941 (+)	71
14qII-9_x_st	4.02874	0.122114	FALSE	3.99423	0.0985074	FALSE	CDBox	Homo sapiens	TGGATCGATGATGACTGCTGGTGGCGTATGAGTCTTACATGATGAATACGTGTCTGGAACTCTGAGGTCCA	miRNA_v1	2017-10-21	2008	Affymetrix Proprietary Database	14q(II-9)	chr14:100502119-100502189 (+)	71
14qII-10_st	4.05031	0.634075	FALSE	4.05971	0.249531	FALSE	CDBox	Homo sapiens	AAGATCAATGATGACTACTGTTAGTGTATGAGTTACACATGATGAATACATGTCTGAAACTCTGAGGTCCA	miRNA_v1	2017-10-21	2008	Affymetrix Proprietary Database	14q(II-10)	chr14:100503142-100503212 (+)	71
14qII-11_st	3.93314	0.859056	FALSE	4.14649	0.336695	FALSE	CDBox	Homo sapiens	TGGACCAGTGATGGTGACTGGTGGTGTGTGAGTCATGCACAGTGAATATCATGTGTCTGGAACTCTGAGGTCCA	miRNA_v1	2017-10-21	2008	Affymetrix Proprietary Database	14q(II-11)	chr14:100504201-100504274 (+)	74
14qII-11_x_st	3.91377	0.857315	FALSE	4.0423	0.490936	FALSE	CDBox	Homo sapiens	TGGACCAGTGATGGTGACTGGTGGTGTGTGAGTCATGCACAGTGAATATCATGTGTCTGGAACTCTGAGGTCCA	miRNA_v1	2017-10-21	2008	Affymetrix Proprietary Database	14q(II-11)	chr14:100504201-100504274 (+)	74
14qII-12_st	3.97243	0.40192	FALSE	4.38905	0.00652765	TRUE	CDBox	Homo sapiens	TGGACCAATGATGACAAATACCGGCGTATGAGTCTTGGATGATGAATAATACGTGTCTGGAACTCTGAGGTCCA	miRNA_v1	2017-10-21	2008	Affymetrix Proprietary Database	14q(II-12)	chr14:100505038-100505111 (+)	74
14qII-12_x_st	4.20224	0.0437304	TRUE	3.92381	0.884957	FALSE	CDBox	Homo sapiens	TGGACCAATGATGACAAATACCGGCGTATGAGTCTTGGATGATGAATAATACGTGTCTGGAACTCTGAGGTCCA	miRNA_v1	2017-10-21	2008	Affymetrix Proprietary Database	14q(II-12)	chr14:100505038-100505111 (+)	74
14qII-13_st	3.98109	0.829137	FALSE	3.96267	0.894996	FALSE	CDBox	Homo sapiens	TGGACCAGTGATGACCACTGGTGGCATATGAGTCATACACATGAACACCATGTTTCTAGAACTCTGAGGTCCA	miRNA_v1	2017-10-21	2008	Affymetrix Proprietary Database	14q(II-13)	chr14:100505969-100506041 (+)	73
14qII-14_st	5.02775	0.000175174	TRUE	5.32046	9.98144e-06	TRUE	CDBox	Homo sapiens	TGGACCAATGATGACAACTGCCGGCGTATGAGTGTTGGGTGATGAATAATACGTGTCTAGAACTCTGAGGTCCA	miRNA_v1	2017-10-21	2008	Affymetrix Proprietary Database	14q(II-14)	chr14:100508193-100508266 (+)	74
14qII-14_x_st	4.50317	0.00498632	TRUE	4.59073	0.00149366	TRUE	CDBox	Homo sapiens	TGGACCAATGATGACAACTGCCGGCGTATGAGTGTTGGGTGATGAATAATACGTGTCTAGAACTCTGAGGTCCA	miRNA_v1	2017-10-21	2008	Affymetrix Proprietary Database	14q(II-14)	chr14:100508193-100508266 (+)	74
14qII-15_x_st	3.91084	0.575058	FALSE	4.17983	0.0565938	TRUE	CDBox	Homo sapiens	TGGATCGATGATGACCACTGGTGGCGTATGAGTCATACATGATGAATATGTGTCTGGAACTCTGAGGTCCT	miRNA_v1	2017-10-21	2008	Affymetrix Proprietary Database	14q(II-15)	chr14:100508760-100508830 (+)	71
14qII-16_st	3.9153	0.985909	FALSE	4.00919	0.492909	FALSE	CDBox	Homo sapiens	TGGACCAATTATGACTACTGGTGTGAGTCACGCATAATGAACACCACGTGTCTGGAACTCTGAGGTCCA	miRNA_v1	2017-10-21	2008	Affymetrix Proprietary Database	14q(II-16)	chr14:100509685-100509753 (+)	69
14qII-17_st	3.9153	0.800241	FALSE	4.08326	0.123052	FALSE	CDBox	Homo sapiens	TGGACCAATGATGACAAATGGTGGCATTGGAGTTATGGACGATGAATGATATGTGTCTGAAACTCTGAGGTCCA	miRNA_v1	2017-10-21	2008	Affymetrix Proprietary Database	14q(II-17)	chr14:100510896-100510969 (+)	74
14qII-18_st	4.00963	0.79189	FALSE	3.92381	0.925859	FALSE	CDBox	Homo sapiens	TAGATCAGTGATGACTACTGTTGGTGTATGAGTCATATACGATGAATACATGTCTGAAATTCTGAGGTCCA	miRNA_v1	2017-10-21	2008	Affymetrix Proprietary Database	14q(II-18)	chr14:100511915-100511985 (+)	71
14qII-18_x_st	3.96902	0.248308	FALSE	3.8784	0.502887	FALSE	CDBox	Homo sapiens	TAGATCAGTGATGACTACTGTTGGTGTATGAGTCATATACGATGAATACATGTCTGAAATTCTGAGGTCCA	miRNA_v1	2017-10-21	2008	Affymetrix Proprietary Database	14q(II-18)	chr14:100511915-100511985 (+)	71
14qII-19_st	3.9153	0.162994	FALSE	3.91835	0.154667	FALSE	CDBox	Homo sapiens	TGGATCAATGATAAAACTTGCTGGCATATGAATCTTGGATAATGGATGATACGTGTGTGGAACTCTGAGGTCCA	miRNA_v1	2017-10-21	2008	Affymetrix Proprietary Database	14q(II-19)	chr14:100512567-100512640 (+)	74
14qII-20_st	3.94898	0.967359	FALSE	4.04455	0.544794	FALSE	CDBox	Homo sapiens	TGGATCGATGATGACTACTGGTGGCGTATGAGTCATCTACAGTGAATACGTCTCTGGAACTCTGAGGTCTG	miRNA_v1	2017-10-21	2008	Affymetrix Proprietary Database	14q(II-20)	chr14:100517094-100517164 (+)	71
14qII-21_x_st	3.86762	0.226411	FALSE	4.12032	0.0104619	TRUE	CDBox	Homo sapiens	TGGATCAATGATGACCACTGGTGGCGTATGAGTCATATGTGATGAATACGTGTCTGGAACTCTGAGGTCCA	miRNA_v1	2017-10-21	2008	Affymetrix Proprietary Database	14q(II-21)	chr14:100518065-100518135 (+)	71
14qII-22_x_st	4.06499	0.229723	FALSE	4.07551	0.00896174	TRUE	CDBox	Homo sapiens	TGGATCGATGATGACTACCGGTGGCGTATGAGTCATATGTGATGAATACGTGTTTGGAACTCTGAGGTCCA	miRNA_v1	2017-10-21	2008	Affymetrix Proprietary Database	14q(II-22)	chr14:100519016-100519086 (+)	71
14qII-23_x_st	4.01042	0.115408	FALSE	3.93688	0.298264	FALSE	CDBox	Homo sapiens	TGGATCGATGATGACTACTGGTGGCGTATGAGTCATAGACAATGAATACGTGTCTGGAACTCTGAGGTCCA	miRNA_v1	2017-10-21	2008	Affymetrix Proprietary Database	14q(II-23)	chr14:100519966-100520036 (+)	71
14qII-24_st	4.07965	0.515182	FALSE	3.92381	0.888552	FALSE	CDBox	Homo sapiens	TGGATCGATGGTGACTGTTGATGGCATATGACTCACATATGATGAGTACGTATCTGGAACTCTGAGGTCTG	miRNA_v1	2017-10-21	2008	Affymetrix Proprietary Database	14q(II-24)	chr14:100520867-100520937 (+)	71
14qII-25_x_st	3.88307	0.956762	FALSE	3.80077	0.957472	FALSE	CDBox	Homo sapiens	TGGATCGATGATGACTACTGGTGGCGTATGAGTCTTTTGCGATGAATACGTGTCTAGAACTCTGAGGTCCG	miRNA_v1	2017-10-21	2008	Affymetrix Proprietary Database	14q(II-25)	chr14:100522147-100522217 (+)	71
14qII-26_st	4.59734	0.000109284	TRUE	4.60123	0.000883704	TRUE	CDBox	Homo sapiens	TGGATCGATGATGAGCACTGGTGGAGTATGAGTCACATACGATGAATACGTGTCTGGAACTCTGAGGTCCA	miRNA_v1	2017-10-21	2008	Affymetrix Proprietary Database	14q(II-26)	chr14:100523136-100523206 (+)	71
14qII-26_x_st	4.24935	0.00150181	TRUE	4.2309	0.000614983	TRUE	CDBox	Homo sapiens	TGGATCGATGATGAGCACTGGTGGAGTATGAGTCACATACGATGAATACGTGTCTGGAACTCTGAGGTCCA	miRNA_v1	2017-10-21	2008	Affymetrix Proprietary Database	14q(II-26)	chr14:100523136-100523206 (+)	71
14qII-27_st	4.00137	0.374934	FALSE	4.04216	0.721277	FALSE	CDBox	Homo sapiens	TGGTTCAGTGTTGACTACTGGTGTCGTGTGAGTCATACAATGAATACATGTCTGGAACTCTGAGGCCCA	miRNA_v1	2017-10-21	2008	Affymetrix Proprietary Database	14q(II-27)	chr14:100524251-100524319 (+)	69
14qII-27_x_st	3.97191	0.990416	FALSE	4.01088	0.708158	FALSE	CDBox	Homo sapiens	TGGTTCAGTGTTGACTACTGGTGTCGTGTGAGTCATACAATGAATACATGTCTGGAACTCTGAGGCCCA	miRNA_v1	2017-10-21	2008	Affymetrix Proprietary Database	14q(II-27)	chr14:100524251-100524319 (+)	69
14qII-28_x_st	4.01442	0.0516987	TRUE	4.12581	0.0154657	TRUE	CDBox	Homo sapiens	TGGATCGATGATGACTGCTGGTGGCGTATGAGTCATATGCGATGAATACGTGTCTAGAACTCTGAGGTCCA	miRNA_v1	2017-10-21	2008	Affymetrix Proprietary Database	14q(II-28)	chr14:100525220-100525290 (+)	71
14qII-29_st	3.84888	0.826965	FALSE	3.8054	0.83835	FALSE	CDBox	Homo sapiens	TGGATCGATGATGACTACTGGTAGCATGAGTCATATACAGTGAATACATGTCTGGAACTCTGAGGTCTG	miRNA_v1	2017-10-21	2008	Affymetrix Proprietary Database	14q(II-29)	chr14:100526181-100526249 (+)	69
14qII-29_x_st	4.15684	0.0441115	TRUE	3.87841	0.353965	FALSE	CDBox	Homo sapiens	TGGATCGATGATGACTACTGGTAGCATGAGTCATATACAGTGAATACATGTCTGGAACTCTGAGGTCTG	miRNA_v1	2017-10-21	2008	Affymetrix Proprietary Database	14q(II-29)	chr14:100526181-100526249 (+)	69
14qII-30_st	3.9695	0.457458	FALSE	4.07217	0.257014	FALSE	CDBox	Homo sapiens	TGGATCAATCATGACTACTGGTATTGGATGGGTCTTCGTCAGTGAATGCCTATCTGGAACTCTGAGGTCCA	miRNA_v1	2017-10-21	2008	Affymetrix Proprietary Database	14q(II-30)	chr14:100528009-100528079 (+)	71
14qII-31_st	3.92982	0.684605	FALSE	3.95434	0.8335	FALSE	CDBox	Homo sapiens	TGAGCAAGCGATGACAGCCGGTGGTGTGTGAGTCATGGAGGATGAATACTAAGTGCCTGGAACTCTGAGGTTCA	miRNA_v1	2017-10-21	2008	Affymetrix Proprietary Database	14q(II-31)	chr14:100529326-100529399 (+)	74
ACA28_st	4.14338	0.0868196	FALSE	4.24284	0.0559484	TRUE	HAcaBox	Homo sapiens	AAGCAACACTCTGTGGCAGATGATCAAAACTGTCTGACACAATTTGAGCTTGCTATAGCAAGAAAGTCTAACCTATTCCGGTGTTCTCTCTCCCATGAGACAAGCCGTTATATAGACTTAAACAGT	miRNA_v1	2017-10-21	2008	Affymetrix Proprietary Database	ACA28	chr14:102873939-102874064 (+)	126
HBII-436_st	3.99655	0.0358177	TRUE	4.01602	0.0120083	TRUE	CDBox	Homo sapiens	GGTTCATGATGACACAGGACCTTGTCTGAACATAATGATTTCAAAATTTGAGCTTAAAAATGACACTCTGAAATC	miRNA_v1	2017-10-21	2008	Affymetrix Proprietary Database	HBII-436	chr15:22778234-22778308 (+)	75
HBII-13_st	4.07014	0.285623	FALSE	4.0257	0.5304	FALSE	CDBox	Homo sapiens	GGATTTGTGATGAGCTGTGTTTACTGAGCATGATGAAGTAAAGCTCAACGTGATTACTCTGAAGTCC	miRNA_v1	2017-10-21	2008	Affymetrix Proprietary Database	HBII-13	chr15:22781340-22781406 (+)	67
HBII-13_x_st	4.14174	0.631982	FALSE	3.96028	0.785331	FALSE	CDBox	Homo sapiens	GGATTTGTGATGAGCTGTGTTTACTGAGCATGATGAAGTAAAGCTCAACGTGATTACTCTGAAGTCC	miRNA_v1	2017-10-21	2008	Affymetrix Proprietary Database	HBII-13	chr15:22781340-22781406 (+)	67
HBII-437_st	3.90573	0.994003	FALSE	3.82727	0.986383	FALSE	CDBox	Homo sapiens	GCTTAATGATGAGAATCATTATTTCTTGAATTGGATGACACTTTCCATTCCTGCAAAGGGAGCGTGAGGTC	miRNA_v1	2017-10-21	2008	Affymetrix Proprietary Database	HBII-437	chr15:22783165-22783235 (+)	71
HBII-438A_s_st	3.9153	0.38884	FALSE	4.12908	0.00132849	TRUE	CDBox	Homo sapiens	GGATCGATGATGAGAATAATTGTCTGAGGATGCTGAGGGACTCATTCCAGATGTCAATCTGAGGTCC	miRNA_v1	2017-10-21	2008	Affymetrix Proprietary Database	HBII-438A	chr15:22838214-22838280 (+)	67
HBII-85-1_x_st	4.19193	0.0934221	FALSE	4.01535	0.229285	FALSE	CDBox	Homo sapiens	TGGATCGATGATGAGTCCCCTATAAAAACATTCCTTGGAAAAGCTGAACAAAATGAGTGAGAACTCATAACGTCATTCTCATCGGAACTGAGGTCCA	miRNA_v1	2017-10-21	2008	Affymetrix Proprietary Database	HBII-85-1	chr15:22847716-22847812 (+)	97
HBII-85-2_x_st	4.89905	4.82627e-09	TRUE	4.97587	1.90999e-10	TRUE	CDBox	Homo sapiens	TGGATCGATGATGAGTCCCCAAAAAAAACATTCCTTGGAAAAGCTGAACAAAATGAGTGAAAACTCATACCGTCATTCTCATCGGAACTGAGGTCCA	miRNA_v1	2017-10-21	2008	Affymetrix Proprietary Database	HBII-85-2	chr15:22850449-22850545 (+)	97
HBII-85-3_x_st	4.20032	0.04033	TRUE	4.24079	0.00648318	TRUE	CDBox	Homo sapiens	TGGATCGATGATGAGTCCCCCATAAAAACATTCCTTGGAAAAGCTGAACAAAATGAGTGAGAACTCATACCGTCGTTCTCATCGGAACTGAGGTCCA	miRNA_v1	2017-10-21	2008	Affymetrix Proprietary Database	HBII-85-3	chr15:22853099-22853195 (+)	97
HBII-85-4_x_st	4.15149	0.00021935	TRUE	3.97007	0.00143172	TRUE	CDBox	Homo sapiens	TGGATCGATGATGAGTCCCCCCAAAAAAACATTCCTTGGAAAAGCTGAACAAAATGAGTGAAAACTCATACCGTCGTTCTCAGCGGAACTGAGGTCCA	miRNA_v1	2017-10-21	2008	Affymetrix Proprietary Database	HBII-85-4	chr15:22855777-22855874 (+)	98
HBII-85-5_x_st	4.18087	0.2318	FALSE	4.18937	0.204594	FALSE	CDBox	Homo sapiens	TGGATCGATGATGAGTCCCCCATAAAAACATTCCTTGGAAAAGCTGAACAAAATGAGTGAGAACTCATACCGTCGTTCTCATCAGAACTGAGGTCCA	miRNA_v1	2017-10-21	2008	Affymetrix Proprietary Database	HBII-85-5	chr15:22858572-22858668 (+)	97
HBII-85-6_x_st	6.72646	5.44872e-13	TRUE	6.55678	3.06492e-13	TRUE	CDBox	Homo sapiens	TGGATCGATGATGAGTCCTCCAAAAAAAACATTCCTTGGAAAAGCTGAACAAAATGAGTGAAAACTCATACCGTCATTCTCATCGGAACTGAGGTCCA	miRNA_v1	2017-10-21	2008	Affymetrix Proprietary Database	HBII-85-6	chr15:22861265-22861362 (+)	98
HBII-85-8_x_st	5.61297	1.61629e-09	TRUE	5.43971	1.61644e-08	TRUE	CDBox	Homo sapiens	TGGATCGATGATGAGTCCTCCAAAAAAACATTCCTTGGAAAAGCTGAACAAAATGAGTGAGAACTCATACCGTCGTTCTCATCGGAACTGAGGTCCA	miRNA_v1	2017-10-21	2008	Affymetrix Proprietary Database	HBII-85-8	chr15:22866671-22866767 (+)	97
HBII-85-10_st	3.94807	0.491966	FALSE	3.96162	0.685753	FALSE	CDBox	Homo sapiens	TAGGTTGATGATGACTTACATATATACGTTTTTTTTTTTTTTTTGGAAAGGTGAACAAAATGAGTGAAAACTCAGTACCATCATCCTCATCTAACTGAGGTCCA	miRNA_v1	2017-10-21	2008	Affymetrix Proprietary Database	HBII-85-10	chr15:22870353-22870456 (+)	104
HBII-85-11_st	4.11125	0.00927718	TRUE	4.00509	0.404763	FALSE	CDBox	Homo sapiens	TGGATCAATGATGACTTCCATACGTGGGTTCCTTGGAAAGTTGAACAAAATGAGTGAAAACTTTATACTGTCATCCTCTTCAAACTGAGGTCCA	miRNA_v1	2017-10-21	2008	Affymetrix Proprietary Database	HBII-85-11	chr15:22872168-22872261 (+)	94
HBII-85-12_x_st	4.19077	0.364671	FALSE	4.02669	0.881966	FALSE	CDBox	Homo sapiens	TGGATCAATGATGACTTCCATATATACATTCCTTGGAAAGCTGAATAAAATGAATGAAAACTCTATACCATCATCCTCATTGAACTGAGGTCCC	miRNA_v1	2017-10-21	2008	Affymetrix Proprietary Database	HBII-85-12	chr15:22873290-22873383 (+)	94
HBII-85-13_st	4.09939	0.598002	FALSE	4.01323	0.596027	FALSE	CDBox	Homo sapiens	TGGACCAATGATGACTTCCATACATGCATTCCTTGGAAAGCTGAACAAAATGAGTGGGAACTCTGTACTATCATCTTAGTTGAACTGAGGTCCA	miRNA_v1	2017-10-21	2008	Affymetrix Proprietary Database	HBII-85-13	chr15:22875297-22875390 (+)	94
HBII-85-13_x_st	3.97103	0.965371	FALSE	3.97862	0.993549	FALSE	CDBox	Homo sapiens	TGGACCAATGATGACTTCCATACATGCATTCCTTGGAAAGCTGAACAAAATGAGTGGGAACTCTGTACTATCATCTTAGTTGAACTGAGGTCCA	miRNA_v1	2017-10-21	2008	Affymetrix Proprietary Database	HBII-85-13	chr15:22875297-22875390 (+)	94
HBII-85-14_x_st	4.01442	0.197051	FALSE	4.03927	0.481235	FALSE	CDBox	Homo sapiens	TGGATCGATGATGACTTCCATATATACATTCCTTGGAAAGCTGAACAAAATGAGTGAAAACTCTATACCGTCATTCTCGTCGAACTGAGGTCCA	miRNA_v1	2017-10-21	2008	Affymetrix Proprietary Database	HBII-85-14	chr15:22876381-22876474 (+)	94
HBII-85-15_x_st	4.01566	0.385476	FALSE	4.28131	0.0670781	FALSE	CDBox	Homo sapiens	TGGATCGATGATGACTTCCATATATACATTCCTTGGAAAGCTGAACAAAATGAGTGAAAACTCTATACCGTCATCCTCGTCAAACTGAGGTCCA	miRNA_v1	2017-10-21	2008	Affymetrix Proprietary Database	HBII-85-15	chr15:22877526-22877619 (+)	94
HBII-85-16_x_st	3.97424	0.691561	FALSE	3.9657	0.988278	FALSE	CDBox	Homo sapiens	TGGATCGATGATGACTTTCATACATGCATTCCTTGGAAAGCTGAACAAAATGAGTGAAAACTCTATACCGTCATCCTCGTCGAACTGAGGTCCA	miRNA_v1	2017-10-21	2008	Affymetrix Proprietary Database	HBII-85-16	chr15:22879007-22879100 (+)	94
HBII-85-17_x_st	3.97533	0.554147	FALSE	4.08373	0.218183	FALSE	CDBox	Homo sapiens	TGGATCGATGATGACTTCCATATATACATTCCTTGGAAAGCTGAACAAAATGAGTGAAAACTCTATACCGTCATCCTCGTCGAACTGAGGTCCA	miRNA_v1	2017-10-21	2008	Affymetrix Proprietary Database	HBII-85-17	chr15:22879827-22879920 (+)	94
HBII-85-18_x_st	4.09734	0.0722567	FALSE	4.04046	0.193988	FALSE	CDBox	Homo sapiens	TGGATCGATGATGACTTCCTTATATACATTCCTTGGAAAGCTGAACAAAATGAGTGAAAACTCTATACCGTCATCCTCGTCGAACTGAGGTCCA	miRNA_v1	2017-10-21	2008	Affymetrix Proprietary Database	HBII-85-18	chr15:22881624-22881717 (+)	94
HBII-85-20_x_st	4.10761	0.139794	FALSE	3.96606	0.894703	FALSE	CDBox	Homo sapiens	TGGATCGATGATGACTTCCATATATACATTCCTTGGAAAGCTGAACAAAATGAGTGAAAACTCTATACTGTCATCCTCGTCGAACTGAGGTCCA	miRNA_v1	2017-10-21	2008	Affymetrix Proprietary Database	HBII-85-20	chr15:22883901-22883994 (+)	94
HBII-85-21_x_st	3.97602	0.934713	FALSE	4.17336	0.147484	FALSE	CDBox	Homo sapiens	TGGATCGATGATGACTTCCACATATACATTCCTTGGAAAGCTGAACAAAATGAGTGAAAACTCTATACCGTCATCCTCGTCGAACTGAGGTCCA	miRNA_v1	2017-10-21	2008	Affymetrix Proprietary Database	HBII-85-21	chr15:22885043-22885136 (+)	94
HBII-85-22_x_st	4.0832	0.301741	FALSE	4.08944	0.290525	FALSE	CDBox	Homo sapiens	TGGATCGATGATGACTTCCATATGTACATTCCTTGGAAAGCTGAACAAAATGAGTGAAAACTCTATACCGTCATCCTCGTCGAACTGAGGTCCA	miRNA_v1	2017-10-21	2008	Affymetrix Proprietary Database	HBII-85-22	chr15:22886162-22886255 (+)	94
HBII-85-23_x_st	4.20224	0.0972582	FALSE	4.19969	0.00692354	TRUE	CDBox	Homo sapiens	TGGATCGATGATGACCTCAATACATGCATTCCTTGGAAAGCTGAACAAAATGAGTGAAAACTCTATACCGTCGTCCTCGTCAAACTGAGGTCCA	miRNA_v1	2017-10-21	2008	Affymetrix Proprietary Database	HBII-85-23	chr15:22888025-22888118 (+)	94
HBII-85-24_x_st	4.11075	0.388527	FALSE	4.23666	0.0287844	TRUE	CDBox	Homo sapiens	TGGATCGATGATGACTTTTATACATGCATTCCTTGGAAAGCTGAACAAAATGAGTGAAAACTCTATACCGTCATCTTCGTTGAACTGAGGTCCA	miRNA_v1	2017-10-21	2008	Affymetrix Proprietary Database	HBII-85-24	chr15:22890276-22890369 (+)	94
HBII-85-25_s_st	3.97145	0.516824	FALSE	4.00581	0.462711	FALSE	CDBox	Homo sapiens	TGGATCGATGATGACTTTAAAATGGATCTCATCGGAATCTGAACAAAATGAGTGACCAAATCACTTCTGTGCCACTTCTGTGAGCTGAGGTCCA	miRNA_v1	2017-10-21	2008	Affymetrix Proprietary Database	HBII-85-25	chr15:22893902-22893995 (+)	94
HBII-85-26_st	7.84673	2.84935e-14	TRUE	7.15408	2.84935e-14	TRUE	CDBox	Homo sapiens	TGGATCGATGATGACTATAAAAAAAATGGATCTCATCGGAATCTGAACAAAATGAGTGACCAAATCATTTCTGTGCCACTTCTGTGAGCTGAGGTCCA	miRNA_v1	2017-10-21	2008	Affymetrix Proprietary Database	HBII-85-26	chr15:22895738-22895835 (+)	98
HBII-85-26_x_st	4.2832	3.14508e-06	TRUE	4.168	3.00965e-06	TRUE	CDBox	Homo sapiens	TGGATCGATGATGACTATAAAAAAAATGGATCTCATCGGAATCTGAACAAAATGAGTGACCAAATCATTTCTGTGCCACTTCTGTGAGCTGAGGTCCA	miRNA_v1	2017-10-21	2008	Affymetrix Proprietary Database	HBII-85-26	chr15:22895738-22895835 (+)	98
HBII-85-27_x_st	4.1565	0.0161204	TRUE	4.20638	0.0302316	TRUE	CDBox	Homo sapiens	TGGATCGATGATGACTTAAAGATTTATCTAATTTAAATCTGAACAAAATGAGTGACCAAAACACTTCTGTACCACTTCTGTGAGCTGAGGTCCA	miRNA_v1	2017-10-21	2008	Affymetrix Proprietary Database	HBII-85-27	chr15:22897814-22897907 (+)	94
HBII-85-28_st	4.00772	0.446841	FALSE	4.00072	0.346363	FALSE	CDBox	Homo sapiens	TGGATGGATGACGACTTAAAAATGAATCTCGTTGGAATCTGAGCAAAACGAGTGAGCAAACCACTTCTGTGCAGTTCTGTGAACTGAGGTCAA	miRNA_v1	2017-10-21	2008	Affymetrix Proprietary Database	HBII-85-28	chr15:22900881-22900973 (+)	93
HBII-85-29_st	4.13516	0.0486816	TRUE	4.40233	0.000418797	TRUE	CDBox	Homo sapiens	TGGATCGATGATGACTTAAAAAAATGGAAACCTTGGAAATCTGAACAAAATGAGTGACCAAGACACTTCTGTGAGCTGAGGTCCA	miRNA_v1	2017-10-21	2008	Affymetrix Proprietary Database	HBII-85-29	chr15:22902760-22902844 (+)	85
HBII-85-29_x_st	4.15848	0.0397833	TRUE	4.27912	0.00193288	TRUE	CDBox	Homo sapiens	TGGATCGATGATGACTTAAAAAAATGGAAACCTTGGAAATCTGAACAAAATGAGTGACCAAGACACTTCTGTGAGCTGAGGTCCA	miRNA_v1	2017-10-21	2008	Affymetrix Proprietary Database	HBII-85-29	chr15:22902760-22902844 (+)	85
HBII-52-16_x_st	4.01442	0.442042	FALSE	3.92381	0.872648	FALSE	CDBox	Homo sapiens	GGGTCAATGATGAGAACCTTATATTATCCTGAAGAGAGGTGATGACTTAAAAATCATGCTCAATAGGATTACGCTGAGGCCC	miRNA_v1	2017-10-21	2008	Affymetrix Proprietary Database	HBII-52-16	chr15:22995688-22995769 (+)	82
HBII-52-2_st	3.89932	0.89947	FALSE	3.85694	0.988435	FALSE	CDBox	Homo sapiens	GGGTCGATGATGAGAAGCTTCTGTTTTCTTGAAGAGAGGTGATGACTTAAAAATCATGCTCAATAGGATTATGCTGAGGCCC	miRNA_v1	2017-10-21	2008	Affymetrix Proprietary Database	HBII-52-2	chr15:22968875-22968956 (+)	82
HBII-52-11_x_st	3.93089	0.944054	FALSE	4.11609	0.541078	FALSE	CDBox	Homo sapiens	GGGTCAATGATGAGAACCTTATATTGTCCTGAAGAGAGGTGATGACTTAAAAATCATGCTCAATAGGATTACGCTGAGGCCC	miRNA_v1	2017-10-21	2008	Affymetrix Proprietary Database	HBII-52-11	chr15:22985654-22985735 (+)	82
HBII-52-4_x_st	3.95699	0.200091	FALSE	4.01088	0.301862	FALSE	CDBox	Homo sapiens	GGGTCGATGATGAGAACTTTATATTGTTCTGAAGAGAGGTGATGACTTAAAAATCATGCTCAATAGGATTACGCTGAGGCCC	miRNA_v1	2017-10-21	2008	Affymetrix Proprietary Database	HBII-52-4	chr15:22973072-22973153 (+)	82
HBII-52-5_x_st	3.87835	0.983832	FALSE	3.98862	0.582649	FALSE	CDBox	Homo sapiens	GGATCGATGATGAGAACCTTATATTGTCCTGAAGAGAGGTGATGACTTAAAAATCATGCTCAATAGGATTACGCTGAGGCCC	miRNA_v1	2017-10-21	2008	Affymetrix Proprietary Database	HBII-52-5	chr15:22974978-22975059 (+)	82
HBII-52-6_x_st	3.99252	0.18565	FALSE	3.94975	0.448973	FALSE	CDBox	Homo sapiens	GGGTCAATGATGAGAACCTTATATTGTTCTGAAGAGAGGTGATGACTTAAAAATCATGCTCAATAGGATTACGCTGAGGCCC	miRNA_v1	2017-10-21	2008	Affymetrix Proprietary Database	HBII-52-6	chr15:22976737-22976818 (+)	82
HBII-52-7_x_st	4.19219	0.0633919	FALSE	4.07336	0.788123	FALSE	CDBox	Homo sapiens	GGGTCAATGAGAACCTTATATTGTCCTGAAGAGAGGTGATAACTTAAAAATCATGCTCAATAATAGGATTACGCTGAGGCCC	miRNA_v1	2017-10-21	2008	Affymetrix Proprietary Database	HBII-52-7	chr15:22978625-22978706 (+)	82
HBII-52-8_x_st	4.06259	0.505997	FALSE	4.06179	0.418537	FALSE	CDBox	Homo sapiens	GGGTCAATGATGAGAACCTTACATTGTTCTGAAGAGAGATGATGACTTAAAAATCATGCTCAATAGGATTACGCTGAGGCCC	miRNA_v1	2017-10-21	2008	Affymetrix Proprietary Database	HBII-52-8	chr15:22980546-22980627 (+)	82
HBII-52-9_x_st	4.01119	0.204876	FALSE	4.01208	0.181395	FALSE	CDBox	Homo sapiens	GGGTCGATGATGAGAACCTTATATTGTCCTGAAGAGAGGTGATGACTTAAAAATCATGCTCAATAGGATTACGCTGAGGCCC	miRNA_v1	2017-10-21	2008	Affymetrix Proprietary Database	HBII-52-9	chr15:22981871-22981952 (+)	82
HBII-52-10_x_st	3.92296	0.719273	FALSE	4.08535	0.0427022	TRUE	CDBox	Homo sapiens	GGGTCGATGATGAGAACCTTATATTGTCTGAAGAGAGGTGATGACTTAAAAATCATGCTCAATAGGATTACGCTGAGGCCC	miRNA_v1	2017-10-21	2008	Affymetrix Proprietary Database	HBII-52-10	chr15:22983776-22983856 (+)	81
HBII-52-14_x_st	3.9153	0.92455	FALSE	3.87655	0.917394	FALSE	CDBox	Homo sapiens	GGGTCGATGATGAGAAACTTATATTGTCTGAAGAGAGGTGATGACTTAAAAATCATGCTCAATAGGATTACGCTGAGGCCC	miRNA_v1	2017-10-21	2008	Affymetrix Proprietary Database	HBII-52-14	chr15:22991161-22991241 (+)	81
HBII-52-15_x_st	4.10612	0.18081	FALSE	3.92194	0.974697	FALSE	CDBox	Homo sapiens	GGGTCGATGATGAGAACCTTATATGTTCTGAAGAGAGGTGATGACTTAAAAATCATGCTCAATAGGATTACGCTGAGGCCC	miRNA_v1	2017-10-21	2008	Affymetrix Proprietary Database	HBII-52-15	chr15:22993816-22993896 (+)	81
HBII-52-21_x_st	3.96486	0.536298	FALSE	3.85549	0.8114	FALSE	CDBox	Homo sapiens	GGGTCGATGATGAGAACCTTATATTTTCTGAAGAGAGGTGATGACTTAAAAATCATGCTCAATAGGATTACGCTGAGGCCC	miRNA_v1	2017-10-21	2008	Affymetrix Proprietary Database	HBII-52-21	chr15:23004323-23004403 (+)	81
HBII-52-23_st	4.01442	0.989398	FALSE	3.83439	0.998995	FALSE	CDBox	Homo sapiens	GGGTCAATGATGAGAACCCTATATTGTGTTGAAGAGAGGTGATGACTTAAAATTACCATGCTCAATGATTACGCTGAGGCCC	miRNA_v1	2017-10-21	2008	Affymetrix Proprietary Database	HBII-52-23	chr15:23008036-23008117 (+)	82
HBII-52-25_x_st	4.09244	0.0374423	TRUE	4.11191	0.0257469	TRUE	CDBox	Homo sapiens	AGGTCGATTATGAGAACCTTATATTGTCCTGAAGAGAGGTGATGACTTAAAAATCATGCCCAATAGGATTACGCTGAGGCCC	miRNA_v1	2017-10-21	2008	Affymetrix Proprietary Database	HBII-52-25	chr15:23011781-23011862 (+)	82
HBII-52-26_x_st	4.05142	0.14496	FALSE	3.94151	0.419594	FALSE	CDBox	Homo sapiens	GGGTCAGTGATGAGAACCTTATATTGTCCTGAAGAGAGGTGATGACTTAAAAATCATGCTCAATAGGATTACGCTGAGGCCC	miRNA_v1	2017-10-21	2008	Affymetrix Proprietary Database	HBII-52-26	chr15:23014857-23014938 (+)	82
HBII-52-31_x_st	3.96593	0.724671	FALSE	3.98539	0.598569	FALSE	CDBox	Homo sapiens	GGGTCAGTGATGAGAACCTTATATTGTCCTGAAGAAAGGTGATGACTTAAAAATCATGCTCAATAGGATTACACTGAGGCCC	miRNA_v1	2017-10-21	2008	Affymetrix Proprietary Database	HBII-52-31	chr15:23023349-23023430 (+)	82
HBII-52-32_x_st	4.00488	0.485736	FALSE	3.93551	0.580855	FALSE	CDBox	Homo sapiens	GGGTCAATGATGAGAACCTGATATTGCCCTGAAGAGAGATGATGACTTAAAAATCATGTTCAATAGGATTACGCTGAGGCCT	miRNA_v1	2017-10-21	2008	Affymetrix Proprietary Database	HBII-52-32	chr15:23025207-23025288 (+)	82
HBII-52-33_x_st	3.95108	0.600677	FALSE	3.87855	0.865024	FALSE	CDBox	Homo sapiens	GGGTCAATGATGAGAACCGTATATTGTCCTGAAGAGCGGTGATGACTTAAAAATAATGCTCAATAGGATTACGCTGAGGCCC	miRNA_v1	2017-10-21	2008	Affymetrix Proprietary Database	HBII-52-33	chr15:23027078-23027159 (+)	82
HBII-52-34_x_st	3.9587	0.96241	FALSE	3.9672	0.970631	FALSE	CDBox	Homo sapiens	GGGTCAATGATGAGAACCTTATAATGTTCTGAAGAGAGGTGATGACTTAAAAATCATGCTCAATAGGATTACGCTGAGGCCC	miRNA_v1	2017-10-21	2008	Affymetrix Proprietary Database	HBII-52-34	chr15:23028627-23028708 (+)	82
HBII-52-35_x_st	4.01609	0.847073	FALSE	3.93969	0.882476	FALSE	CDBox	Homo sapiens	GGGTCAATGATGAGAACCTTGTATTATCTTGAAGAGAGGTGATGACTTAAAAATCATGCTCAATAGGATTACACTGAGGCCC	miRNA_v1	2017-10-21	2008	Affymetrix Proprietary Database	HBII-52-35	chr15:23030487-23030568 (+)	82
HBII-52-37_st	4.07327	0.503306	FALSE	3.95057	0.545261	FALSE	CDBox	Homo sapiens	GGGCTGATGATGAGAACCTTATATTGTCCTGAAAAAAGGTGATGACTTAAACATCATGCTTAATAGTATTATGCTGAAGCCC	miRNA_v1	2017-10-21	2008	Affymetrix Proprietary Database	HBII-52-37	chr15:23034226-23034307 (+)	82
HBII-52-37_x_st	4.05903	0.157105	FALSE	4.05549	0.0951187	FALSE	CDBox	Homo sapiens	GGGCTGATGATGAGAACCTTATATTGTCCTGAAAAAAGGTGATGACTTAAACATCATGCTTAATAGTATTATGCTGAAGCCC	miRNA_v1	2017-10-21	2008	Affymetrix Proprietary Database	HBII-52-37	chr15:23034226-23034307 (+)	82
HBII-52-38_x_st	3.9327	0.985681	FALSE	3.98995	0.815637	FALSE	CDBox	Homo sapiens	GGGTCAATGATGAGAACCTTACATTGTCCTGAAGAGAGATGATGACTTAAAAATCATGCTCAATAGGATTACGCTGAGGCCC	miRNA_v1	2017-10-21	2008	Affymetrix Proprietary Database	HBII-52-38	chr15:23036078-23036159 (+)	82
HBII-52-39_x_st	4.0023	0.436883	FALSE	3.92744	0.613027	FALSE	CDBox	Homo sapiens	GGGTCAATGATGAGAATCTTATATTGTCCTGAAGAGAGGTGATGACTTAAAAATCATGCTCAATAGGATTACGCTGAGGCCC	miRNA_v1	2017-10-21	2008	Affymetrix Proprietary Database	HBII-52-39	chr15:23037986-23038067 (+)	82
HBII-52-40_x_st	3.98654	0.850256	FALSE	4.01467	0.743991	FALSE	CDBox	Homo sapiens	GGGTCGATGATGAGAACCTTATATTTTCCTGAAGAGAGGTGATGACTTAAAAATCATGCTCAATAGGATTACGCTGAGGCCC	miRNA_v1	2017-10-21	2008	Affymetrix Proprietary Database	HBII-52-40	chr15:23039854-23039935 (+)	82
HBII-52-41_x_st	3.98211	0.460837	FALSE	3.78592	0.614704	FALSE	CDBox	Homo sapiens	GGGTCAGTGATGAGAACCTTCTATTGTCCTGAAGAGAGGTGATGACTTAAAAATCATGCTCAATAGGATTACGCTGAGGCCC	miRNA_v1	2017-10-21	2008	Affymetrix Proprietary Database	HBII-52-41	chr15:23041718-23041799 (+)	82
HBII-52-42_x_st	4.0149	0.321979	FALSE	3.91196	0.717595	FALSE	CDBox	Homo sapiens	GGGTCGATGATGAGAACCTTATATTGTTCTGAAGAGAGGTGATGACTTAAAAATCATGCTCAATAGGATTACGCTGAGGCCC	miRNA_v1	2017-10-21	2008	Affymetrix Proprietary Database	HBII-52-42	chr15:23043585-23043666 (+)	82
HBII-52-44_x_st	3.9988	0.751551	FALSE	3.983	0.895289	FALSE	CDBox	Homo sapiens	GGGTCAATGATGAGAACCTTATATTGTCCTGAAGAGCGGTGATGACTTAAAAATCATGCTCAATAGGATTACGCTGAGGCCC	miRNA_v1	2017-10-21	2008	Affymetrix Proprietary Database	HBII-52-44	chr15:23047099-23047180 (+)	82
HBII-52-48_st	4.1154	0.145405	FALSE	4.02478	0.569756	FALSE	CDBox	Homo sapiens	GGGTCAATGATGAGATGTTACCTTGAAGAGAAATGATGACGTAAAAATTAAGTTCAGTTGGATTACGCTGAGGCCC	miRNA_v1	2017-10-21	2008	Affymetrix Proprietary Database	HBII-52-48	chr15:23066023-23066098 (+)	76
U100_st	4.01442	0.0160443	TRUE	4.08266	0.00084117	TRUE	scaRna	Homo sapiens	GTGACTGTTCCTGGTATTGATTGCATTTGTTAGTTGTACAGTGCAACCATAGACAGTCACACACATTAAAACAGATGGTTCCTGCCGACAGGGTCTGTATAGTTATCAGATTTTCTGTGCGATGGCTCCATACATGT	miRNA_v1	2017-10-21	2008	Affymetrix Proprietary Database	U100	chr15:64426598-64426734 (-)	137
U18C_x_st	4.01743	0.455306	FALSE	4.10494	0.154384	FALSE	CDBox	Homo sapiens	TTGTTATGATGAGATTCCACTTAAGGTCCGTGTTTCTGAAACAAATGATTTTGTGGAAGTTCTGATT	miRNA_v1	2017-10-21	2008	Affymetrix Proprietary Database	U18C	chr15:64580644-64580710 (-)	67
U18B_x_st	3.91979	0.60351	FALSE	3.9283	0.679915	FALSE	CDBox	Homo sapiens	TCAAAATGATGAGATTCCACTTAATTGGTCCGTGTTTCTGAAACACATGATATTTGTGGAAATTCTGACT	miRNA_v1	2017-10-21	2008	Affymetrix Proprietary Database	U18B	chr15:64581414-64581483 (-)	70
U16_st	4.04819	0.251378	FALSE	4.06102	0.0439093	TRUE	CDBox	Homo sapiens	TTGCAATGATGTCGTAATTTGCGTCTTACTCTGTTCTCAGCGACAGTTGCCTGCTGTCAGTAAGCTGGTACAGAAGGTTGACGAAAATTCTTACTGAGCAA	miRNA_v1	2017-10-21	2008	Affymetrix Proprietary Database	U16	chr15:64582203-64582303 (-)	101
U18A_st	3.86562	0.975482	FALSE	3.93851	0.656523	FALSE	CDBox	Homo sapiens	CAGTAGTGATGAAATTCCACTTCATTGGTCCGTGTTTCTGAACCACATGATTTTCTCGGATGTTCTGATG	miRNA_v1	2017-10-21	2008	Affymetrix Proprietary Database	U18A	chr15:64582637-64582706 (-)	70
ACA45_st	4.11077	0.513462	FALSE	4.00772	0.943008	FALSE	scaRna	Homo sapiens	CTGGAGACTAAGAAAATAGAGTCCTTGAAATCAAGCTGACTCTGCTTTTAGCCTCCTAAATGAAAAGGTAGATAGAACAGGTCTTGTTTGCAAAATAAATTCAAGACCTACTTATCTACCAACAGCA	miRNA_v1	2017-10-21	2008	Affymetrix Proprietary Database	ACA45	chr15:81221751-81221877 (+)	127
ACA10_s_st	4.38776	0.000366184	TRUE	4.50338	5.63237e-05	TRUE	HAcaBox	Homo sapiens	GGTCTCTCAGCTCCGCTTAACCACACGGGTCCAGTGTGTGCTTGGCGTGTTTTCAGGGAGGCAGAGAAAGGCTCTCCTAATGCACGACAGACCCGCCCAGAATGGCCTCTCTGTTCCTAGGAGTGCGACAATT	miRNA_v1	2017-10-21	2008	Affymetrix Proprietary Database	ACA10	chr16:1952336-1952468 (-)	133
U64_st	4.12588	0.00188562	TRUE	4.12376	0.000933291	TRUE	HAcaBox	Homo sapiens	ACTCTCTCGGCTCTGCATAGTTGCACTTGGCTTCACCCGTGTGACTTTCGTAACGGGGAGAGAGAGAAAAGATCTCCTCAGGACCTCGGATGGGCCTTACTGTGGCCTCTCTTTCCTTGAGGGGTGCAACAGGC	miRNA_v1	2017-10-21	2008	Affymetrix Proprietary Database	U64	chr16:1952975-1953108 (-)	134
ACA64_st	4.28411	0.122222	FALSE	4.2752	0.0278854	TRUE	HAcaBox	Homo sapiens	GTTGGTTGAAAATCGCCCCCGGCTTTGGCCGTGGCCGCGGGTGAGATTCGGCGCCCAGAGCCCCCGGGGGCCTCAGCTCACCGCGCGCTGCCCCATGTGCGGCGGTGAAACCCAGGCCCCGACAGGC	miRNA_v1	2017-10-21	2008	Affymetrix Proprietary Database	ACA64	chr16:1955186-1955312 (+)	127
U60_st	4.09926	0.00691377	TRUE	4.03127	0.0074175	TRUE	CDBox	Homo sapiens	AGTCTGTGATGAATTGCTTTGACTTCTGACACCTCGTATGAAAACTGCACGTGCAGTCTGATTATTTAGCAAGACTGAGGCTT	miRNA_v1	2017-10-21	2008	Affymetrix Proprietary Database	U60	chr16:2145025-2145107 (-)	83
ACA30_st	3.90052	0.604678	FALSE	3.93256	0.428418	FALSE	HAcaBox	Homo sapiens	CTGGCACTTTCACAGTTCCTTCCCCAGGCAGTGGGGCCAGGATTTGGTAGCTGGTGCTGAGAGAAAACCCTTGATTGTATTCTTGCCCTGGGATTATACCAGTGGCAACTGTCACTCAATGGGACAGTG	miRNA_v1	2017-10-21	2008	Affymetrix Proprietary Database	ACA30	chr16:30629359-30629487 (+)	129
ACA30_x_st	4.11075	0.142434	FALSE	3.91646	0.620079	FALSE	HAcaBox	Homo sapiens	CTGGCACTTTCACAGTTCCTTCCCCAGGCAGTGGGGCCAGGATTTGGTAGCTGGTGCTGAGAGAAAACCCTTGATTGTATTCTTGCCCTGGGATTATACCAGTGGCAACTGTCACTCAATGGGACAGTG	miRNA_v1	2017-10-21	2008	Affymetrix Proprietary Database	ACA30	chr16:30629359-30629487 (+)	129
ACA46_st	4.03825	0.0298908	TRUE	4.25756	0.00132779	TRUE	HAcaBox	Homo sapiens	AGCACTATATTTAAACCTGTGGATGGGAATATTCCCCATTCTTGGTTACGCTGTAGTGCAAAAGAATTCCTGGCTCTCTGTTGCACAGCTGACTTGTGCCATTCTGCTGTTGCTGTATAGAGTTAAGGAACATGG	miRNA_v1	2017-10-21	2008	Affymetrix Proprietary Database	ACA46	chr16:57139904-57140038 (-)	135
ACA50_st	4.17233	0.0356546	TRUE	4.09168	0.0905143	FALSE	HAcaBox	Homo sapiens	AAGCACTGCCTTTGAACCTGATGTGTCTTGTTTGTAGCTTCACGGGCCAAGCAACAGTGCTAGAGCATAACGACTTGTTATAACTGGGGCTCTTCAGCTCTCAACTGAACTGCTCTTTTAAAAACAAGGTACATTT	miRNA_v1	2017-10-21	2008	Affymetrix Proprietary Database	ACA50	chr16:57151201-57151336 (-)	136
HBII-82_st	4.27998	0.00438595	TRUE	4.31088	0.000107799	TRUE	CDBox	Homo sapiens	CAGCCTGAAATGATGACTCTTTAAAAAATTTCATGTCTCTTCTCTGACATTTTTCTCTGGACACAGTTTTTGCCTTATGAATCTGATCAGGCTG	miRNA_v1	2017-10-21	2008	Affymetrix Proprietary Database	HBII-82	chr16:69129409-69129502 (+)	94
HBII-239_st	4.92094	2.80786e-06	TRUE	4.67952	2.52757e-08	TRUE	CDBox	Homo sapiens	TGTGTGTTGGAGGATGAAAGTACGGAGTGATCCATCGGCTAAGTGTCTTGTCACAATGCTGACACTCAAACTGCTGACAGCACACG	miRNA_v1	2017-10-21	2008	Affymetrix Proprietary Database	HBII-239	chr16:70349806-70349891 (-)	86
HBII-202_st	6.2246	3.54564e-09	TRUE	6.24791	1.51866e-13	TRUE	CDBox	Homo sapiens	CGCGTGATGACATTCTCCGGAATCGCTGTACGGCCTTGATGAAAGCACATTTGAACCCTTTTCCATCTGATT	miRNA_v1	2017-10-21	2008	Affymetrix Proprietary Database	HBII-202	chr16:88155339-88155410 (+)	72
HBII-296B_st	4.04088	0.109432	FALSE	3.86739	0.35097	FALSE	CDBox	Homo sapiens	AAGAGCCAATGATGTTTTTATTCAAAATGTCTGAACCTGTCTGAAGCATCCCAGTGATGCAACTTCTGTGTGATACTGAGGCTTTT	miRNA_v1	2017-10-21	2008	Affymetrix Proprietary Database	HBII-296B	chr17:2179169-2179254 (-)	86
HBII-296B_x_st	4.22345	0.145851	FALSE	3.99619	0.31337	FALSE	CDBox	Homo sapiens	AAGAGCCAATGATGTTTTTATTCAAAATGTCTGAACCTGTCTGAAGCATCCCAGTGATGCAACTTCTGTGTGATACTGAGGCTTTT	miRNA_v1	2017-10-21	2008	Affymetrix Proprietary Database	HBII-296B	chr17:2179169-2179254 (-)	86
HBII-296A_st	4.01442	0.335881	FALSE	4.03149	0.114184	FALSE	CDBox	Homo sapiens	TAGAGAAGTCAATGATGGTTTTATTCATATCGTCTGAACCTGTCTGAAGCATCTCAGTGATGCAATCTCTGTGTGGTTCTGAGACTTCTCCA	miRNA_v1	2017-10-21	2008	Affymetrix Proprietary Database	HBII-296A	chr17:2180323-2180414 (-)	92
ACA48_st	4.42497	0.0205987	TRUE	4.68955	0.00345952	TRUE	HAcaBox	Homo sapiens	TGTCCCTGACCTGGGTAGAGTGGCATCTGGTTGGTGATGCCCATCTCATATCAGCCAGGGACAAAGCAACTCCTTGTTCATCCCAGCTTGGCTTTTGATCCGTGCCCATGCCTGGTTCATGCCTTGGACACATAG	miRNA_v1	2017-10-21	2008	Affymetrix Proprietary Database	ACA48	chr17:7418755-7418889 (+)	135
ACA48_x_st	5.38988	0.00520609	TRUE	5.39123	2.7901e-05	TRUE	HAcaBox	Homo sapiens	TGTCCCTGACCTGGGTAGAGTGGCATCTGGTTGGTGATGCCCATCTCATATCAGCCAGGGACAAAGCAACTCCTTGTTCATCCCAGCTTGGCTTTTGATCCGTGCCCATGCCTGGTTCATGCCTTGGACACATAG	miRNA_v1	2017-10-21	2008	Affymetrix Proprietary Database	ACA48	chr17:7418755-7418889 (+)	135
mgU6-77_st	3.85121	0.010762	TRUE	3.96963	0.000293939	TRUE	CDBox	Homo sapiens	GCTCTGTGATGGAGCCCATGCGTGTCATCTGAGCCTCTGGCTTCCCTGCCAGTGCAGCCCTGGCAGTGTCCTACTTCCCAGGGCTGTTGTCTGCCTGGCGGGAAGGTCCTGGGCAAAGGATCAGTCTTTGTACTCTGAGAGCAGACTA	miRNA_v1	2017-10-21	2008	Affymetrix Proprietary Database	mgU6-77	chr17:7420853-7421000 (+)	148
U67_st	4.12972	0.224751	FALSE	4.17666	0.246882	FALSE	HAcaBox	Homo sapiens	ATCCAAGGTGATTCCCTCTCCAAGGGGACATCAGTGCCTCTCAGGAAAGTAGCAGCTTGGAATAGAATCTGGCATGCCTAAGGCCTTTGGGGAACTGGGATGCTTATTTCCTCTGCCTTCCTTGGCTGCCCACATGG	miRNA_v1	2017-10-21	2008	Affymetrix Proprietary Database	U67	chr17:7421997-7422133 (+)	137
U67_x_st	4.37663	0.0160042	TRUE	4.20488	0.077317	FALSE	HAcaBox	Homo sapiens	ATCCAAGGTGATTCCCTCTCCAAGGGGACATCAGTGCCTCTCAGGAAAGTAGCAGCTTGGAATAGAATCTGGCATGCCTAAGGCCTTTGGGGAACTGGGATGCTTATTTCCTCTGCCTTCCTTGGCTGCCCACATGG	miRNA_v1	2017-10-21	2008	Affymetrix Proprietary Database	U67	chr17:7421997-7422133 (+)	137
ACA68_st	4.10886	0.575002	FALSE	4.12428	0.256078	FALSE	HAcaBox	Homo sapiens	GGCTCGATTTCCTGGGGGGTGGTCTCAGCCCACTCCACCTCCCCTCAGCCGAGCCTAGAGTAGAGGGGCCAGGCATCCTCCCCAGGGGAGGGGCGTTGAAGCAAGGAGCCTCTCCTGGGCTGTCCTAGCCTCACATTT	miRNA_v1	2017-10-21	2008	Affymetrix Proprietary Database	ACA68	chr17:7750166-7750303 (+)	138
U8_st	4.15375	0.0149632	TRUE	4.38011	0.000232237	TRUE	CDBox	Homo sapiens	ATCGTCAGGTGGGATAATCCTTACCTGTTCCTCCTCCGGAGGGCAGATTAGAACATGATGATTGGAGATGCATGAAACGTGATTAACGTCTCTGCGTAATCAGGACTTGCAACACCCTGATTGCTCCTGTCTGATT	miRNA_v1	2017-10-21	2008	Affymetrix Proprietary Database	U8	chr17:8017496-8017631 (-)	136
U8_x_st	4.79118	1.58485e-06	TRUE	4.79105	6.18261e-07	TRUE	CDBox	Homo sapiens	ATCGTCAGGTGGGATAATCCTTACCTGTTCCTCCTCCGGAGGGCAGATTAGAACATGATGATTGGAGATGCATGAAACGTGATTAACGTCTCTGCGTAATCAGGACTTGCAACACCCTGATTGCTCCTGTCTGATT	miRNA_v1	2017-10-21	2008	Affymetrix Proprietary Database	U8	chr17:8017496-8017631 (-)	136
U49B_s_st	4.95949	6.37324e-05	TRUE	5.07278	1.01213e-09	TRUE	CDBox	Homo sapiens	CTGATGATACTTGTAATAGGAAGTGCCGTCAGAAGCGATAACTGACGA	miRNA_v1	2017-10-21	2008	Affymetrix Proprietary Database	U49B	chr17:16283548-16283595 (+)	48
U49B_x_st	4.05996	0.0686944	FALSE	4.19525	0.00365551	TRUE	CDBox	Homo sapiens	CTGATGATACTTGTAATAGGAAGTGCCGTCAGAAGCGATAACTGACGA	miRNA_v1	2017-10-21	2008	Affymetrix Proprietary Database	U49B	chr17:16283548-16283595 (+)	48
U49A_st	5.69237	1.6011e-09	TRUE	5.54471	4.69726e-09	TRUE	CDBox	Homo sapiens	TGCTCTGATGAAATCACTAATAGGAAGTGCCGTCAGAAGCGATAACTGACGAAGACTACTCCTGTCTGATT	miRNA_v1	2017-10-21	2008	Affymetrix Proprietary Database	U49A	chr17:16284075-16284145 (+)	71
U49A_x_st	5.11116	1.85293e-07	TRUE	5.24047	1.02386e-08	TRUE	CDBox	Homo sapiens	TGCTCTGATGAAATCACTAATAGGAAGTGCCGTCAGAAGCGATAACTGACGAAGACTACTCCTGTCTGATT	miRNA_v1	2017-10-21	2008	Affymetrix Proprietary Database	U49A	chr17:16284075-16284145 (+)	71
HBII-135_x_st	4.12963	0.0281356	TRUE	4.04306	0.0277041	TRUE	CDBox	Homo sapiens	AAATGATGAAATCACCCAAAATAGCTGGAATTACCGGCAGATTGTGTAGTGGTGAACCTATGGTTTTCTGAAG	miRNA_v1	2017-10-21	2008	Affymetrix Proprietary Database	HBII-135	chr17:16285265-16285337 (+)	73
U3-2_s_st	5.89938	7.73247e-08	TRUE	5.69713	6.11242e-09	TRUE	CDBox	Homo sapiens	AAGACTATACTTTCAGGGATCATTTCTATAGTGTGTTACTAGAGAAGTTTCTCTGAACGTGTAGAGCACCGAAAACCCCGAGGAAGAGAGGTAGCGTTTTCTCCTGAGCGTGAAGCCGGCTTTCTGGCGTTGCTTGGCTGCAACTGCCGTCAGCCATTGATGATCGTTCTTCTCTCCGTATTGGGGAGTGAGAGGGAGAGAACGCGGTCTGAGTGGT	miRNA_v1	2017-10-21	2008	Affymetrix Proprietary Database	U3-2	chr17:18905950-18906166 (+)	217
U42B_st	4.08746	0.787943	FALSE	3.9886	0.821898	FALSE	CDBox	Homo sapiens	GTGCATATGATGGAAAAGTTTTAATCTCCTGACACTTGTGATGTCTTCAAAGGAACCACTGATGCAC	miRNA_v1	2017-10-21	2008	Affymetrix Proprietary Database	U42B	chr17:24071695-24071761 (+)	67
U42B_x_st	4.11192	0.014417	TRUE	3.92421	0.0450602	TRUE	CDBox	Homo sapiens	GTGCATATGATGGAAAAGTTTTAATCTCCTGACACTTGTGATGTCTTCAAAGGAACCACTGATGCAC	miRNA_v1	2017-10-21	2008	Affymetrix Proprietary Database	U42B	chr17:24071695-24071761 (+)	67
mgh18S-121_st	5.03978	3.66489e-06	TRUE	5.00636	3.41759e-09	TRUE	CDBox	Homo sapiens	GGTGCAGATGATGACACTGTAAAGCGACCAAAGTCTGAACAAAGTGATTGGTACCTCGTTGTCTGATGCACC	miRNA_v1	2017-10-21	2008	Affymetrix Proprietary Database	mgh18S-121	chr17:24073727-24073798 (+)	72
U42A_st	4.30779	3.38047e-07	TRUE	4.22404	3.438e-08	TRUE	CDBox	Homo sapiens	AATGATGGAAAAATCATTATTGGAAAAGAATGACATGAACAAAGGAACCACTGAAGTG	miRNA_v1	2017-10-21	2008	Affymetrix Proprietary Database	U42A	chr17:24074579-24074636 (+)	58
Z17B_st	4.14874	5.21543e-06	TRUE	4.07305	3.91405e-07	TRUE	CDBox	Homo sapiens	GGGTGCAAATGATGCATATGTTAGCGACCAAAGCCTGATCTTTGCTGATTAGTCATAATTAACTGACTGCACCC	miRNA_v1	2017-10-21	2008	Affymetrix Proprietary Database	Z17B	chr17:24074826-24074899 (+)	74
mgU6-47_st	4.0068	0.736811	FALSE	4.01382	0.813029	FALSE	CDBox	Homo sapiens	ATGCGATGATGAGTGAAGTAGAGCCTGACCTGGTATTGCCATTGCTTCACTGTTGGCTTTGACCAGGGTATGATCTCTTAATCTTCTCTCTGAGCTG	miRNA_v1	2017-10-21	2008	Affymetrix Proprietary Database	mgU6-47	chr17:30924789-30924885 (+)	97
ACA21_st	4.65921	1.33204e-07	TRUE	4.375	7.0295e-07	TRUE	HAcaBox	Homo sapiens	CCCCCTTTTAAAAGCACTCAATGGGCCTGTGGCTAATGACCTATTGAGCCGTCAAGAAAGGGGAGAGTGAAAACATCGCTTTTGGGTGAAGTGGCAACATGTGTTGTTTGCTTCAATCGGTGGTGTGACAAGG	miRNA_v1	2017-10-21	2008	Affymetrix Proprietary Database	ACA21	chr17:34262642-34262774 (-)	133
ACA66_st	3.91635	0.875887	FALSE	3.85489	0.733123	FALSE	scaRna	Homo sapiens	GCCTCTCTCCCATGGGCTTTGGGGGGTCCCTGTTCTCCTTAGCCAAGGCTGGAGGCCAAGAGCAGCCCTCGAGGATCGTCGTCAGGACTGCCACGAGTGGGGCAGCCTTGTTTTCCTGCCTCAGACATGT	miRNA_v1	2017-10-21	2008	Affymetrix Proprietary Database	ACA66	chr17:55663659-55663788 (-)	130
U104_st	7.02946	1.25768e-11	TRUE	6.90082	2.49222e-14	TRUE	CDBox	Homo sapiens	GGCCTGCTGTGATGACATTCCAATTAAAGCACGTGTTAGACTGCTGACGCGGGTGATGCGAACTGGAGTCTGAGCCTGCC	miRNA_v1	2017-10-21	2008	Affymetrix Proprietary Database	U104	chr17:59577170-59577249 (+)	80
ACA62_st	4.06581	0.166095	FALSE	4.17099	0.196393	FALSE	HAcaBox	Homo sapiens	GCGCTGTCTTTGAGCCCCCGCCGAGCTTCCTCGTGGCGCCGGGGGTCAATCTGCAGCGCTAGAGCATGTGCTTGCGCATAACTGGGGCCGCCTGGCCTCCCGCGGGCGGCCTTTTTAACCGCGAGCGACAAGA	miRNA_v1	2017-10-21	2008	Affymetrix Proprietary Database	ACA62	chr17:59577431-59577563 (+)	133
snR38C_st	4.93513	3.08157e-05	TRUE	4.79126	5.03839e-08	TRUE	CDBox	Homo sapiens	GCTGAGCTGAGGATGATTTAAAGTTATCCCTGTCTGAAATGGTATCTTTTGTGAGGAGGTCTGACTTGCTGAGGCTCAGC	miRNA_v1	2017-10-21	2008	Affymetrix Proprietary Database	snR38C	chr17:72066467-72066546 (+)	80
snR38B_st	4.20224	0.0995492	FALSE	4.09233	0.156364	FALSE	CDBox	Homo sapiens	GCTGAGTCCATGATGATTTCAAGTTATCCCTGTCTGAAGGCAAAGAAAGGCCTTTCTGTGTGGAATTTGAATATCTGAAACTCAGT	miRNA_v1	2017-10-21	2008	Affymetrix Proprietary Database	snR38B	chr17:72068785-72068870 (+)	86
snR38A_st	4.10487	0.102442	FALSE	4.10807	0.0299266	TRUE	CDBox	Homo sapiens	CACAAGCCTATGATGGTTAGTTATCCCTGTCTGAAAATCTGGACTGAGGGAAATAATCTATTCTGAGGCTTA	miRNA_v1	2017-10-21	2008	Affymetrix Proprietary Database	snR38A	chr17:72069310-72069381 (+)	72
ACA47_st	4.28409	0.0419645	TRUE	4.30702	0.000158543	TRUE	scaRna	Homo sapiens	ACGGTCTGGGGAAAGGCTCCTGTGTTGTTGAGCCTGCCAAGTTGTGGGTGCAGCATGGTACCAGGCAGCCCAACCCTGACCTAAAGTAAATTCCCGGAAGAAGTCTTTCCTGGGTTTTGAATTTGCAGTAACAGGTGTGAGCATTCTAGCAGCAGTTTGATGATCATGTATGATACTGCAAACAGGA	miRNA_v1	2017-10-21	2008	Affymetrix Proprietary Database	ACA47	chr17:72596984-72597170 (+)	187
U58A_st	4.29356	1.81133e-05	TRUE	4.01088	0.000931225	TRUE	CDBox	Homo sapiens	CTGCAGTGATGACTTTCTTAGGACACCTTTGGATTTACCGTGAAAATTAATAAATTCTGAGCAGC	miRNA_v1	2017-10-21	2008	Affymetrix Proprietary Database	U58A	chr18:45271651-45271715 (-)	65
U58B_x_st	4.33462	3.28838e-07	TRUE	4.14325	1.87352e-05	TRUE	CDBox	Homo sapiens	CTGCGATGATGGCATTTCTTAGGACACCTTTGGATTAATAATGAAAACAACTACTCTCTGAGCAGC	miRNA_v1	2017-10-21	2008	Affymetrix Proprietary Database	U58B	chr18:45272032-45272097 (-)	66
mgU12-22-U4-8_st	4.17224	0.0689908	FALSE	3.99082	0.290047	FALSE	scaRna	Homo sapiens	AGAGGCTTGGGCCGCCGAGCTGGACCCGGACCGGTTTTGGGTACTGTACTGGGGGCAGGGCAGAGAGGTGGGCGGCAGTTGGGGTGCGGTGATTGTAGTAGGCTAGGGCGCTTTCGGGTCCCCATTGCAGCCCCCGGATGAGCCCGCAGTATTTTCCTTATATGATCAGGTCCCATTGCGGGCGGCGCCGCTTGCCCGGAGCCTGAGAGGATTATGAAAACGTGGCGAGCGAAATGGGGCCAGGGGACCTGGAGCAGGGGCGTGAGGAGAGTAGGCAGCGGGTGAGGCTGGACGGGAGGGAGGTCTAGGGAGGCCTCTGCCGCGGGCACTGTGAGTCCTGGCCGATGATGACGAGACCACTGCGCAATCTGAGTTCTGGGAACCAGGTGATGGAGTATG…	miRNA_v1	2017-10-21	2008	Affymetrix Proprietary Database	mgU12-22/U4-8	chr18:45594391-45594811 (+)	421
U91_s_st	4.07913	0.361366	FALSE	4.25328	0.0306687	TRUE	scaRna	Homo sapiens	TGGCCGATGATGACGAGACCACTGCGCAATCTGAGTTCTGGGAACCAGGTGATGGAGTATGTTCTGAGAACAGACTGAGGCCG	miRNA_v1	2017-10-21	2008	Affymetrix Proprietary Database	U91	chr18:45594729-45594811 (+)	83
ACA37_st	4.00079	0.443207	FALSE	3.96654	0.715063	FALSE	HAcaBox	Homo sapiens	TGAGCACTTTCACAGGTCCTCCCTCAGGCTGTGGGGCCAGGATTTGGTAGCTGGTGCTGAGAGAAAACCTTTGTTGGCATCCTTGCCCTGGGACTGTGCCAGTGGCAGCTGTCATTCAATGGGACAATT	miRNA_v1	2017-10-21	2008	Affymetrix Proprietary Database	ACA37	chr18:50002652-50002780 (-)	129
ACA37_x_st	4.23988	0.161248	FALSE	4.10851	0.0239953	TRUE	HAcaBox	Homo sapiens	TGAGCACTTTCACAGGTCCTCCCTCAGGCTGTGGGGCCAGGATTTGGTAGCTGGTGCTGAGAGAAAACCTTTGTTGGCATCCTTGCCCTGGGACTGTGCCAGTGGCAGCTGTCATTCAATGGGACAATT	miRNA_v1	2017-10-21	2008	Affymetrix Proprietary Database	ACA37	chr18:50002652-50002780 (-)	129
U37_st	4.36855	1.56179e-05	TRUE	4.15891	7.25955e-05	TRUE	CDBox	Homo sapiens	ATTCGTGATGACTGATCATTTCTTCACTTTGACCAGATGTCTACTGAAGAAAGCCTGCGTCTGAGG	miRNA_v1	2017-10-21	2008	Affymetrix Proprietary Database	U37	chr19:3933505-3933570 (-)	66
U105_st	4.2156	0.0501387	TRUE	4.08851	0.029349	TRUE	CDBox	Homo sapiens	CCCCTATCTCTCATGATGAACACATATGCCTCTGAGCTGCTGTGATTTCTGGCTTCAAAGTAAACGCTCTGAAGAAGAGATGGGG	miRNA_v1	2017-10-21	2008	Affymetrix Proprietary Database	U105	chr19:10079327-10079411 (+)	85
U41_st	5.56588	9.97457e-09	TRUE	5.46343	3.03998e-09	TRUE	CDBox	Homo sapiens	TGGGAAGTGATGACACCTGTGACTGTTGATGTGGAACTGATTTATCGCGTATTCGTACTGGCTGATCCTG	miRNA_v1	2017-10-21	2008	Affymetrix Proprietary Database	U41	chr19:12678263-12678332 (-)	70
U68_st	4.80541	1.00185e-06	TRUE	4.52766	8.71038e-07	TRUE	HAcaBox	Homo sapiens	ATTGCACCTAAACCCAAGAATCACTGTTTCTTATAGCGGTGGTTTAAACAGAGGTGCAAACAGCAAGCGGATCTTGTCGCCTTTGGGGGGCTGTGGCCGTGCCCCTCAAAGTGAATTTGGAGGTTCCACAACT	miRNA_v1	2017-10-21	2008	Affymetrix Proprietary Database	U68	chr19:17834397-17834529 (+)	133
U68_x_st	4.85292	7.67191e-07	TRUE	4.59174	3.23531e-07	TRUE	HAcaBox	Homo sapiens	ATTGCACCTAAACCCAAGAATCACTGTTTCTTATAGCGGTGGTTTAAACAGAGGTGCAAACAGCAAGCGGATCTTGTCGCCTTTGGGGGGCTGTGGCCGTGCCCCTCAAAGTGAATTTGGAGGTTCCACAACT	miRNA_v1	2017-10-21	2008	Affymetrix Proprietary Database	U68	chr19:17834397-17834529 (+)	133
HBII-115_st	4.26039	0.0927539	FALSE	4.06742	0.099717	FALSE	CDBox	Homo sapiens	TGCCCAGTGATGACACCATCCTTGCTCCCCGTGCCCCCCAGGGGCTATGGGCGACACCATGGCTGCCCCTGGGCTGGGCCAGTGGGGCCAATGCCCAGGGGCTGAGGGCA	miRNA_v1	2017-10-21	2008	Affymetrix Proprietary Database	HBII-115	chr19:52950922-52951031 (+)	110
U32A_x_st	4.54444	3.89248e-06	TRUE	4.42784	3.53336e-05	TRUE	CDBox	Homo sapiens	GTCAGTGATGAGCAACATTCACCATCTTTCGTTTGAGTCTCACGGCCATGAGATCAACCCCATGCACCGCTCTGAGA	miRNA_v1	2017-10-21	2008	Affymetrix Proprietary Database	U32A	chr19:54685037-54685113 (+)	77
U33_st	7.35475	1.59237e-12	TRUE	7.27517	2.9577e-13	TRUE	CDBox	Homo sapiens	GGCCGGTGATGAGAACTTCTCCCACTCACATTCGAGTTTCCCGACCATGAGATGACTCCACATGCACTACCATCTGAGGCCAC	miRNA_v1	2017-10-21	2008	Affymetrix Proprietary Database	U33	chr19:54685686-54685768 (+)	83
U34_st	7.34306	7.0118e-12	TRUE	7.15797	8.82415e-14	TRUE	CDBox	Homo sapiens	CGTCCATGATGTTCCGCAACTACCTACATTGTTTGATCCTCATGAAAGCAGCACTGGCTGAGACGC	miRNA_v1	2017-10-21	2008	Affymetrix Proprietary Database	U34	chr19:54685976-54686041 (+)	66
U35A_st	5.80486	5.70774e-07	TRUE	6.11853	7.33242e-11	TRUE	CDBox	Homo sapiens	GGCAGATGATGTCCTTATCTCACGATGGTCTGCGGATGTCCCTGTGGGAATGGCGACAATGCCAATGGCTTAGCTGATGCCAGGAG	miRNA_v1	2017-10-21	2008	Affymetrix Proprietary Database	U35A	chr19:54686244-54686329 (+)	86
U35B_st	3.99819	0.283713	FALSE	4.10778	0.539808	FALSE	CDBox	Homo sapiens	TGGCAGATGATGTTTGTTTTCACGATGGTCTTCAGATGCCCACGTGGGCACTGCTGAGAAAGCCACTTGGTAAAACTGATGCCGGAAA	miRNA_v1	2017-10-21	2008	Affymetrix Proprietary Database	U35B	chr19:54692788-54692875 (+)	88
HBII-180B_x_st	4.21107	0.294723	FALSE	4.12045	0.324544	FALSE	CDBox	Homo sapiens	TTGGGGACCCCGTGATGTCCAGCACTGGGCTCTGACTGCCCCTGAGGACACGGTGCACCCCGGGACCTTTGACATCCGGGGTTCTGAGGGGCCCCAC	miRNA_v1	2017-10-21	2008	Affymetrix Proprietary Database	HBII-180B	chr19:55994098-55994194 (-)	97
HBII-180A_x_st	6.73702	9.07581e-07	TRUE	6.58808	3.56083e-08	TRUE	CDBox	Homo sapiens	CCGGGGCCTCCATGATGTCCAGCACTGGGCTCCGACTGCCACTGAGGACACGGTGCCCCCCGGGACCTTTGACACCCGGGGGTCTGAGGGGCCCTGG	miRNA_v1	2017-10-21	2008	Affymetrix Proprietary Database	HBII-180A	chr19:55994508-55994604 (-)	97
HBII-180C_st	4.50871	0.0105626	TRUE	4.68723	0.00876697	TRUE	CDBox	Homo sapiens	CTGGGGCTCCCATGATGTCCAGCACTGGGCTCTGATCACCCCTGAGGACACAGTGCACCCCAGGACCTTTGACACCTGGGGGTCTGAGGGGCCCCAG	miRNA_v1	2017-10-21	2008	Affymetrix Proprietary Database	HBII-180C	chr19:55997394-55997490 (-)	97
HBII-180C_x_st	4.64695	0.000186682	TRUE	4.5902	0.000141075	TRUE	CDBox	Homo sapiens	CTGGGGCTCCCATGATGTCCAGCACTGGGCTCTGATCACCCCTGAGGACACAGTGCACCCCAGGACCTTTGACACCTGGGGGTCTGAGGGGCCCCAG	miRNA_v1	2017-10-21	2008	Affymetrix Proprietary Database	HBII-180C	chr19:55997394-55997490 (-)	97
HBII-316_st	4.21645	0.0652361	FALSE	4.168	0.00065477	TRUE	CDBox	Homo sapiens	TGGTGCTGTGATGATGCCTTAATATTGTGGTTTCGACTCACTGAGAGTAAAATGAGGACCTACAATTCCTTGGCTGTGTCTGAGCACCC	miRNA_v1	2017-10-21	2008	Affymetrix Proprietary Database	HBII-316	chr2:28990032-28990120 (+)	89
U53_st	4.07236	0.729803	FALSE	4.5594	0.00169059	TRUE	CDBox	Homo sapiens	ATGCTATGATGACATCCATATGGTTTCGCTGCTGGCTGAGTTTCAGAGATGACACCTTTCTCTTGGCTGTCTGAGCAT	miRNA_v1	2017-10-21	2008	Affymetrix Proprietary Database	U53	chr2:29003437-29003514 (+)	78
U94_st	4.11075	0.44091	FALSE	4.18534	0.342998	FALSE	CDBox	Homo sapiens	CAGGCTGTGATGATTGGCGCAGGGGTACGGACCTCAGCTGAGTCATGGGAGCTGAATGTATGTGTTTCTCCTTTGTCCTGCATGTGGCAGGCTGATGGGGAGCACTTACATGAGACTGTTGCCTCAATCTGAGCCTG	miRNA_v1	2017-10-21	2008	Affymetrix Proprietary Database	U94	chr2:86216504-86216640 (+)	137
HBII-289_st	4.91163	1.3928e-06	TRUE	5.02985	2.47853e-07	TRUE	CDBox	Homo sapiens	ACTGAGGAATGATGACAAGAAAAGGCCGAATTGCAGTGTCTCCATCAGCAGTTTGCTCTCCATGGGCACACGATGACAAAATATCCTGAAGCGAACCACTAGTCTGACCTCAGT	miRNA_v1	2017-10-21	2008	Affymetrix Proprietary Database	HBII-289	chr2:101255830-101255943 (-)	114
HBII-234_st	4.01323	0.0804142	FALSE	3.96615	0.49574	FALSE	CDBox	Homo sapiens	TTCGTTGTTGTCAATGATGTATTCTTCTTGGAACTGAATCTAAGTGATCTGACTCAATATTCGTCACTACCACTGAGACAACGATGAA	miRNA_v1	2017-10-21	2008	Affymetrix Proprietary Database	HBII-234	chr2:202849399-202849486 (+)	88
HBII-234_x_st	4.09729	0.164544	FALSE	4.10579	0.00731815	TRUE	CDBox	Homo sapiens	TTCGTTGTTGTCAATGATGTATTCTTCTTGGAACTGAATCTAAGTGATCTGACTCAATATTCGTCACTACCACTGAGACAACGATGAA	miRNA_v1	2017-10-21	2008	Affymetrix Proprietary Database	HBII-234	chr2:202849399-202849486 (+)	88
HBII-95_st	3.95798	0.720791	FALSE	3.97848	0.419335	FALSE	CDBox	Homo sapiens	GTGTTCAATGATGATTTCTATTTGTTTGCCTGATTTCCTTTTGGATAATGAAGGCATCTTTAGTCACTACCTCTTCTGAGACAC	miRNA_v1	2017-10-21	2008	Affymetrix Proprietary Database	HBII-95	chr2:202866019-202866102 (+)	84
U51_st	4.74916	9.6384e-05	TRUE	4.79051	1.48221e-06	TRUE	CDBox	Homo sapiens	GTTGCATGATGAATAAAATCAAATCACCATCTTTCGGCTGAGTTCGTGATGGATTTGCTTTTTTCTGATT	miRNA_v1	2017-10-21	2008	Affymetrix Proprietary Database	U51	chr2:206734850-206734919 (+)	70
U51_s_st	4.26829	0.0833383	FALSE	4.0694	0.279065	FALSE	CDBox	Homo sapiens	GTTGCATGATGAATAAAATCAAATCACCATCTTTCGGCTGAGTTCGTGATGGATTTGCTTTTTTCTGATT	miRNA_v1	2017-10-21	2008	Affymetrix Proprietary Database	U51	chr2:206734850-206734919 (+)	70
U51_x_st	4.18606	0.00488227	TRUE	4.16764	0.0011669	TRUE	CDBox	Homo sapiens	GTTGCATGATGAATAAAATCAAATCACCATCTTTCGGCTGAGTTCGTGATGGATTTGCTTTTTTCTGATT	miRNA_v1	2017-10-21	2008	Affymetrix Proprietary Database	U51	chr2:206734850-206734919 (+)	70
ACA41_st	4.26898	0.014078	TRUE	4.3538	0.000535758	TRUE	HAcaBox	Homo sapiens	TTCCACAGCTACTGGTCTGCAGCTGTTCTTATGGTAGCAGTTGTGGCATTCCTCTGTGGGAAAGAAACTGTTAACACAAACACCTCTTTCTTAGCAAAACAGAAAGTGGGTATATATGTGTGACAGACACAA	miRNA_v1	2017-10-21	2008	Affymetrix Proprietary Database	ACA41	chr2:206735197-206735328 (+)	132
ACA41_x_st	4.19761	4.42825e-05	TRUE	4.3484	3.32405e-06	TRUE	HAcaBox	Homo sapiens	TTCCACAGCTACTGGTCTGCAGCTGTTCTTATGGTAGCAGTTGTGGCATTCCTCTGTGGGAAAGAAACTGTTAACACAAACACCTCTTTCTTAGCAAAACAGAAAGTGGGTATATATGTGTGACAGACACAA	miRNA_v1	2017-10-21	2008	Affymetrix Proprietary Database	ACA41	chr2:206735197-206735328 (+)	132
U23_st	4.11899	2.18407e-05	TRUE	4.19689	1.65648e-06	TRUE	HAcaBox	Homo sapiens	GTCTTCTCATTGAGCTCCTTTCTGTCTATCAGTGGCAGTTTATGGATTCGCACGAGAAGAAGAGAGAATTCACAGAACTAGCATTATTTTACCTTCTGTCTTTACAGAGGTATATTTAGCTGTATTGTGAGACATTC	miRNA_v1	2017-10-21	2008	Affymetrix Proprietary Database	U23	chr2:232028755-232028891 (-)	137
U23_x_st	4.11075	0.000213505	TRUE	4.12503	3.44532e-06	TRUE	HAcaBox	Homo sapiens	GTCTTCTCATTGAGCTCCTTTCTGTCTATCAGTGGCAGTTTATGGATTCGCACGAGAAGAAGAGAGAATTCACAGAACTAGCATTATTTTACCTTCTGTCTTTACAGAGGTATATTTAGCTGTATTGTGAGACATTC	miRNA_v1	2017-10-21	2008	Affymetrix Proprietary Database	U23	chr2:232028755-232028891 (-)	137
U20_st	4.07829	0.0218995	TRUE	4.168	0.00165707	TRUE	CDBox	Homo sapiens	TGGATATGATGACTGATTACCTGAGAAATAATTGATGAAATCTCAAGAAAATTCCTCTAGATAGTCAAGTTCTGATCCAG	miRNA_v1	2017-10-21	2008	Affymetrix Proprietary Database	U20	chr2:232029399-232029478 (-)	80
U82_st	4.05964	0.0589414	TRUE	4.01088	0.0248936	TRUE	CDBox	Homo sapiens	ACAGCACAAATGATGAATAACAAAGGGACTTAATACTGAAACCTGATGTTACATTGTAGTGTGCTGATGTGCTGT	miRNA_v1	2017-10-21	2008	Affymetrix Proprietary Database	U82	chr2:232033323-232033397 (-)	75
U87_st	4.09586	0.550899	FALSE	3.9948	0.781524	FALSE	scaRna	Homo sapiens	AGGTCGATGATGATTGGTAAAAGGTCTGATTGCACTGAATGTCACGGTCCCTTTGTTGCCCTCAACTCCCAGCAGCCCATTTTTTCCCTCCCGTCACATTTAAGTCATGTGTATGGGATCATGGAGCAGCTGATAATTTGGGATTCTGTCAGTGTGTGTTTCTGAGAGTGATCGGCTCACAGCTGACGAGTATCCAACAAAACCAGTTACACAGGAGACTGACGAGTGGCAGTCATGGGTGTGATGGTGCATGATCTCAAGTTTTCAATCTGAGACCT	miRNA_v1	2017-10-21	2008	Affymetrix Proprietary Database	U87	chr2:233849111-233849388 (+)	278
U88_st	3.98121	0.671547	FALSE	4.07678	0.264103	FALSE	scaRna	Homo sapiens	GGTCAATGATGAATGGTAAAAGGTCTGAGTCCTCAGATCCCCTCCCGGCATCCCAGTTATCCCCAGCTGCCTCTCCTCCATCGCACTTCAGAAGTGCTGCGATGGGCAGAAGGGCAGCTGACACTCCGTGATGTCCCTCATTCTGTGTTCCTCCGTGAGCTCAGGGAAGACACTGGTTGGCATCCAACAGCTTAGTCACAAAGGGATTTGATTGTTGGGAGTGCTGGTATCTGTGGCTATGATCTGCCTTGTTCAAGCTGAGACCT	miRNA_v1	2017-10-21	2008	Affymetrix Proprietary Database	U88	chr2:233862061-233862326 (+)	266
HBII-55_st	5.95059	1.27902e-08	TRUE	5.97872	2.87227e-11	TRUE	CDBox	Homo sapiens	TTGCAGTGATGACTTGCGAATCAAATCTGTCAATCCCCTGAGTGCAATCACTGATGTCTCCATGTCTCTGAGCAA	miRNA_v1	2017-10-21	2008	Affymetrix Proprietary Database	HBII-55	chr20:2582858-2582932 (+)	75
ACA51_x_st	4.8113	1.27798e-05	TRUE	4.59503	1.36004e-05	TRUE	HAcaBox	Homo sapiens	GGCCTCCTGGTGCTTACCACAGGCTGTGTTCTTACACTGACTGTATAGAAAGAGGAGGTAGAGTAAACCTACCCCATATACACCTCAGCTCAGGCCCTGTGCCTGGTCTGTATTGTGAATGGGGGAACATAG	miRNA_v1	2017-10-21	2008	Affymetrix Proprietary Database	ACA51	chr20:2583713-2583844 (+)	132
U86_st	3.93053	0.578971	FALSE	3.89937	0.784047	FALSE	CDBox	Homo sapiens	GATCACGGTGATGGCTGACCAGGGCTCCCTGACCTATACAGGCCTCTGCTATGGGGGTGATGGCCAGTCCTGGTGTCTGAGTGATT	miRNA_v1	2017-10-21	2008	Affymetrix Proprietary Database	U86	chr20:2584743-2584828 (+)	86
U56_st	6.32006	3.02747e-13	TRUE	6.48743	6.51055e-15	TRUE	CDBox	Homo sapiens	CCACAATGATGGCAATATTTTTCGTCAACAGCAGTTCACCTAGTGAGTGTTGAGACTCTGGGTCTGAGTGA	miRNA_v1	2017-10-21	2008	Affymetrix Proprietary Database	U56	chr20:2585270-2585340 (+)	71
U56_x_st	5.02137	2.8727e-07	TRUE	5.27655	2.02587e-07	TRUE	CDBox	Homo sapiens	CCACAATGATGGCAATATTTTTCGTCAACAGCAGTTCACCTAGTGAGTGTTGAGACTCTGGGTCTGAGTGA	miRNA_v1	2017-10-21	2008	Affymetrix Proprietary Database	U56	chr20:2585270-2585340 (+)	71
U57_st	7.03758	3.8487e-15	TRUE	6.66181	4.59711e-15	TRUE	CDBox	Homo sapiens	TGGAGGTGATGAACTGTCTGAGCCTGACCTTGTAGAATGGAGGCAAAAAAACTGATTTAATGAGCCTGATCC	miRNA_v1	2017-10-21	2008	Affymetrix Proprietary Database	U57	chr20:2585585-2585656 (+)	72
HBI-43_st	4.03471	0.144812	FALSE	4.09233	0.00281927	TRUE	CDBox	Homo sapiens	GTGAAATGATGATTCAGTTTATCCATTCGCTGAGTGCGCTGCACTGACCTTCTTCCAAGCCTCAGTTCCTGTTCTAGGAACTTGAGGCTATGTAGCCTGAAAATGCCCTGCAGTCTGCAGTGTTCTACTGTGAACTGCTTGTGTGTTGGCAGGCTACCGGTAAGAATGGTTGGTGTCAGCAGGGACGGGGCCCTCTGAGACCCATCTCACAAAGATGAGTGGTGAAAATCTGATCAC	miRNA_v1	2017-10-21	2008	Affymetrix Proprietary Database	HBI-43	chr20:17891353-17891589 (-)	237
U71b_st	4.20986	0.300241	FALSE	4.16128	0.0734612	FALSE	HAcaBox	Homo sapiens	TCCCTGTATTCGAAAGTGATCGTGGGCTGCCTTTGCCCTGGTCATTGATAGTGCAGGGAGAGGAATCAATGAAAGCGCTTCCCCGTGTTTGAAGGGTCCACTCCTATCCCTTCCAAACTCTGGAGCTTTCGTACATGC	miRNA_v1	2017-10-21	2008	Affymetrix Proprietary Database	U71b	chr20:36487257-36487394 (-)	138
U71b_x_st	4.27665	0.00986134	TRUE	4.25823	0.00882178	TRUE	HAcaBox	Homo sapiens	TCCCTGTATTCGAAAGTGATCGTGGGCTGCCTTTGCCCTGGTCATTGATAGTGCAGGGAGAGGAATCAATGAAAGCGCTTCCCCGTGTTTGAAGGGTCCACTCCTATCCCTTCCAAACTCTGGAGCTTTCGTACATGC	miRNA_v1	2017-10-21	2008	Affymetrix Proprietary Database	U71b	chr20:36487257-36487394 (-)	138
U71a_st	4.79151	0.00019193	TRUE	4.63712	3.15121e-05	TRUE	HAcaBox	Homo sapiens	CTCCTGCATCCGAAAGTGATCATAGGCTGCCTGTGCCTAGGTCATTGATAGTGCAGGGAGAGGAACGCTGAAAGAGGTTGTCCCCGTGTTTGGAGGGTCCACCCTATCCCATCCGAACCCTGAAGCTTTCACACAACT	miRNA_v1	2017-10-21	2008	Affymetrix Proprietary Database	U71a	chr20:36489363-36489500 (-)	138
U71c_st	3.98735	0.208141	FALSE	3.97479	0.261833	FALSE	HAcaBox	Homo sapiens	CCCCTGCATTCGAAAGTGATCATGAGCTGCCCGTGCCCTGGTCATTGGTAGTGCAGGGAGAGGAACTGCCGAGAGCACTTCCCCGTGTTTGGAGGGTCCACTCCTGTCTCTTCCAAACCCTGGAGCTTTCCCACACCT	miRNA_v1	2017-10-21	2008	Affymetrix Proprietary Database	U71c	chr20:36491724-36491861 (-)	138
U71c_x_st	4.20224	0.191671	FALSE	4.00379	0.443398	FALSE	HAcaBox	Homo sapiens	CCCCTGCATTCGAAAGTGATCATGAGCTGCCCGTGCCCTGGTCATTGGTAGTGCAGGGAGAGGAACTGCCGAGAGCACTTCCCCGTGTTTGGAGGGTCCACTCCTGTCTCTTCCAAACCCTGGAGCTTTCCCACACCT	miRNA_v1	2017-10-21	2008	Affymetrix Proprietary Database	U71c	chr20:36491724-36491861 (-)	138
U71d_st	4.26072	0.161389	FALSE	4.25616	0.216226	FALSE	HAcaBox	Homo sapiens	CACCTGTATTCGAAAGTGATCGTGGGCTGCCTGTGCCCTGGTCATTGATAGTGCAGGGAAAGAAATCGCGGAAAGTGCTTCCCCGTGTTTGGAGGGTCCGCTCCTGTCCCTTTCAAACTCTGGAGCTTTCTCACACCT	miRNA_v1	2017-10-21	2008	Affymetrix Proprietary Database	U71d	chr20:36495919-36496056 (-)	138
U71d_x_st	3.97073	0.607309	FALSE	4.17674	0.112142	FALSE	HAcaBox	Homo sapiens	CACCTGTATTCGAAAGTGATCGTGGGCTGCCTGTGCCCTGGTCATTGATAGTGCAGGGAAAGAAATCGCGGAAAGTGCTTCCCCGTGTTTGGAGGGTCCGCTCCTGTCCCTTTCAAACTCTGGAGCTTTCTCACACCT	miRNA_v1	2017-10-21	2008	Affymetrix Proprietary Database	U71d	chr20:36495919-36496056 (-)	138
ACA39_st	3.94322	0.805371	FALSE	3.82655	0.826511	FALSE	HAcaBox	Homo sapiens	CGCCTGCATTCGTAAGTGATCACGGGCTGCCCGTGTCCTGGTCATTGGTAGTGCAGGCAGAGGAAATGCGGGAAAGGTTGCTGTGTTTGGAGGGTCCACATCTTCACCCTCCTGTCCCAGGAGCTTTCCTACACTC	miRNA_v1	2017-10-21	2008	Affymetrix Proprietary Database	ACA39	chr20:36510140-36510275 (+)	136
ACA39_x_st	4.00103	0.784925	FALSE	4.08455	0.532761	FALSE	HAcaBox	Homo sapiens	CGCCTGCATTCGTAAGTGATCACGGGCTGCCCGTGTCCTGGTCATTGGTAGTGCAGGCAGAGGAAATGCGGGAAAGGTTGCTGTGTTTGGAGGGTCCACATCTTCACCCTCCTGTCCCAGGAGCTTTCCTACACTC	miRNA_v1	2017-10-21	2008	Affymetrix Proprietary Database	ACA39	chr20:36510140-36510275 (+)	136
ACA60_st	4.25474	0.0156436	TRUE	4.10416	0.110243	FALSE	HAcaBox	Homo sapiens	CACCTGCATTCAAAAATGATCACGGGCTGCCTGTGCTCTGGTCATCAATAACGCAGGGAGAGGAATTGCTGAAAGCCGTTTCCCGTGTTTGGAGGGTTCACACCTGTCCCTTTCAAATGCTGGCGCTTTCACACAC	miRNA_v1	2017-10-21	2008	Affymetrix Proprietary Database	ACA60	chr20:36511426-36511561 (+)	136
U106_st	3.9389	0.176164	FALSE	4.07594	0.00411561	TRUE	CDBox	Homo sapiens	TGTAAATGATGACTTCACTTTTTTCCCCATCAGATCGACAATGCTGACGTCTTATATTTTGCCAGTTAGTTCTGATACA	miRNA_v1	2017-10-21	2008	Affymetrix Proprietary Database	U106	chr20:47328889-47328967 (+)	79
HBII-99_st	4.1421	0.00700522	TRUE	4.29976	8.47253e-06	TRUE	CDBox	Homo sapiens	GCCTTTGCAGCTGATGATACAGCTTCTTTCCCCATCAGATCGACCCTGTTGATCTCTACACTATTGGCCAGTTTTGTCTGATGCATTGGC	miRNA_v1	2017-10-21	2008	Affymetrix Proprietary Database	HBII-99	chr20:47330627-47330716 (+)	90
ACA67_st	4.27739	0.0970238	FALSE	4.20048	0.193224	FALSE	HAcaBox	Homo sapiens	GCATGGGTTTGGATTTATGATGGGCCCGTCCCCCTGGACCTCTCATAGTACCCCATGCCAGAGCAAACTGTAGCCCTGAACCATTGCCTGGCCTCTGTTCCCGTAGGCTGCTGGCACTGAAGTGGGTTGCACAATA	miRNA_v1	2017-10-21	2008	Affymetrix Proprietary Database	ACA67	chr21:32671367-32671502 (-)	136
ACA67_x_st	4.20224	0.239343	FALSE	4.19284	0.228191	FALSE	HAcaBox	Homo sapiens	GCATGGGTTTGGATTTATGATGGGCCCGTCCCCCTGGACCTCTCATAGTACCCCATGCCAGAGCAAACTGTAGCCCTGAACCATTGCCTGGCCTCTGTTCCCGTAGGCTGCTGGCACTGAAGTGGGTTGCACAATA	miRNA_v1	2017-10-21	2008	Affymetrix Proprietary Database	ACA67	chr21:32671367-32671502 (-)	136
U83B_st	6.81455	4.15653e-09	TRUE	6.58283	5.84781e-11	TRUE	CDBox	Homo sapiens	GCTGTTCAGTGATGAGGCCTGGAATGTGCGCTGGGCACAGCGCCCGAGACAGACTGCGGAACCGTTCCTTGTTGCCTTCCTTCTGAGAACAGC	miRNA_v1	2017-10-21	2008	Affymetrix Proprietary Database	U83B	chr22:38039770-38039862 (-)	93
U83A_st	4.69011	1.57622e-06	TRUE	4.66027	2.20715e-06	TRUE	CDBox	Homo sapiens	GCTGTTCGTTGATGAGGCTCAGAGTGAGCGCTGGGTACAGCGCCCGAATCGGACAGTGTAGAACCATTCTCTACTGCCTTCCTTCTGAGAACAGC	miRNA_v1	2017-10-21	2008	Affymetrix Proprietary Database	U83A	chr22:38041164-38041258 (-)	95
U43_st	9.81668	1.10477e-18	TRUE	9.48954	1.10477e-18	TRUE	CDBox	Homo sapiens	CACAGATGATGAACTTATTGACGGGCGGACAGAAACTGTGTGCTGATTGTCACGTTCTGATT	miRNA_v1	2017-10-21	2008	Affymetrix Proprietary Database	U43	chr22:38045003-38045064 (-)	62
U43_x_st	9.4298	4.5495e-16	TRUE	9.08976	3.58546e-15	TRUE	CDBox	Homo sapiens	CACAGATGATGAACTTATTGACGGGCGGACAGAAACTGTGTGCTGATTGTCACGTTCTGATT	miRNA_v1	2017-10-21	2008	Affymetrix Proprietary Database	U43	chr22:38045003-38045064 (-)	62
ACA7_s_st	5.03421	4.95108e-05	TRUE	5.0397	1.94192e-05	TRUE	HAcaBox	Homo sapiens	GACCTCCTGGGATCGCATCTGGAGAGTGCCTAGTATTCTGCCAGCTTCGGAAAGGGAGGGAAAGCAAGCCTGGCAGAGGCACCCATTCCATTCCCAGCTTGCTCCGTAGCTGGCGATTGGAAGACACTCTGCGACAGTG	miRNA_v1	2017-10-21	2008	Affymetrix Proprietary Database	ACA7	chr3:12856811-12856949 (-)	139
ACA6_st	4.08935	0.333467	FALSE	4.24301	0.0349065	TRUE	HAcaBox	Homo sapiens	TGCACACTATTAAAGCTCAGGGTGGAGGCCAGTCTTGGCTCATGAACTTCTGAGTGTCGGAAGTGTGCTATATCAATGGCAGGATTTTCGCTAACACCAGTAGAGCTTGCCTCTATGACTGGAGTTTGGTAGTACTCGCTGCCACATAG	miRNA_v1	2017-10-21	2008	Affymetrix Proprietary Database	ACA6	chr3:39424886-39425034 (+)	149
E2_st	4.46046	0.0017349	TRUE	4.287	0.00517394	TRUE	HAcaBox	Homo sapiens	TGTGCACATTGTTAGAGCTTGGAGTTGAGGCTACTGACTGGCCGATGAACTCGCAAGTGTAGGTAGTGTGCTACATGAGGGGCAAGTTTTCGCTAACACCACAAGGGTCTCTGGCCCAATGAGTGGAGTTTGATAGTAATTCTTGCTACAAGTA	miRNA_v1	2017-10-21	2008	Affymetrix Proprietary Database	E2	chr3:39427549-39427702 (+)	154
HBII-108_st	3.95838	0.192496	FALSE	4.02227	0.462032	FALSE	CDBox	Homo sapiens	ACATGGGTGAGGTACGAGGAAACAGTCTGATAGTCACTGAAGACTGATTAGATCCAACTCTGATCTCAGCAAAGCC	miRNA_v1	2017-10-21	2008	Affymetrix Proprietary Database	HBII-108	chr3:52698296-52698371 (+)	76
HBII-210_st	4.29975	0.00668642	TRUE	4.25145	0.0180966	TRUE	CDBox	Homo sapiens	AATGTGAAGCAAATGATGATAAACTGGATCTGACTGACTGTGCTGAGTCTGTTCAATCCAACCCTGAGCTTCATGTT	miRNA_v1	2017-10-21	2008	Affymetrix Proprietary Database	HBII-210	chr3:52701792-52701868 (+)	77
ACA58_st	4.01442	0.0844831	FALSE	4.24079	0.00775098	TRUE	HAcaBox	Homo sapiens	GGGCATACTCGTAGACCTTGCCTGACTGTGCTCATGTCCAGGCAGGGGGGACAGTGTATGCAAGAATAATTTGGAGTTCCTGCCAGCTCTAACCAGCTTCATCAGTGGCTGGATAAATTGCAGGACTCTAAACATTT	miRNA_v1	2017-10-21	2008	Affymetrix Proprietary Database	ACA58	chr3:132680631-132680767 (-)	137
ACA58_x_st	3.9153	0.500265	FALSE	4.09233	0.180099	FALSE	HAcaBox	Homo sapiens	GGGCATACTCGTAGACCTTGCCTGACTGTGCTCATGTCCAGGCAGGGGGGACAGTGTATGCAAGAATAATTTGGAGTTCCTGCCAGCTCTAACCAGCTTCATCAGTGGCTGGATAAATTGCAGGACTCTAAACATTT	miRNA_v1	2017-10-21	2008	Affymetrix Proprietary Database	ACA58	chr3:132680631-132680767 (-)	137
U90_st	4.09945	0.0093003	TRUE	4.43412	8.53837e-07	TRUE	scaRna	Homo sapiens	TGGAAATGATGAAATAGAGATAATTGGGTGTTGAATGTTGTATGACTGGAAATTTTTAATATGTATATTATGTAATTCTTATAAGTTTAGTGTTTTATAGGTACTTAATAGAGAGTGTGTATGCATGTGTGTGTGCTTGTGGTGGCTATGGAAAGGGGGCACTGACTGGTGATGCTGATATTGGAGTGCATCTGAGGCTGTTGTAGAAATAACATGGGTTGTTGATTACAACATTGCCAATGATTATAACCCAAGAACAGCTCACCTAACTAGCCTGGCACCCTAAAATCTCTAACAGGTTCATTAAAATGGTCCTGTGATCTGATCCAA	miRNA_v1	2017-10-21	2008	Affymetrix Proprietary Database	U90	chr3:161715389-161715718 (-)	330
hTR_st	4.12857	0.13503	FALSE	4.08447	0.27699	FALSE	scaRna	Homo sapiens	AGAGAGTGACTCTCACGAGAGCCGCGAGAGTCAGCTTGGCCAATCCGTGCGGTCGGCGGCCGCTCCCTTTATAAGCCGACTCGCCCGGCAGCGCACCGGGTTGCGGAGGGTGGGCCTGGGAGGGGTGGTGGCCATTTTTTGTCTAACCCTAACTGAGAAGGGCGTAGGCGCCGTGCTTTTGCTCCCCGCGCGCTGTTTTTCTCGCTGACTTTCAGCGGGCGGAAAAGCCTCGGCCTGCCGCCTTCCACCGTTCATTCTAGAGCAAACAAAAAATGTCAGCTGCTGGCCCGTTCGCCCCTCCCGGGGACCTGCGGCGGGTCGCCTGCCCAGCCCCCGAACCCCGCCTGGAGGCCGCGGTCGGCCCGGGGCTTCTCCGGAGGCACCCACTGCCACCGCGAA…	miRNA_v1	2017-10-21	2008	Affymetrix Proprietary Database	hTR	chr3:170965092-170965639 (-)	548
HBII-142_st	7.74413	1.51214e-13	TRUE	7.37919	6.26521e-14	TRUE	CDBox	Homo sapiens	TTCCTCTGATGACTTCCTGTTAGTGCCACGTGTCTGGGCCACTGAGACACCATGATGGAACTGAGGATCTGAGGAA	miRNA_v1	2017-10-21	2008	Affymetrix Proprietary Database	HBII-142	chr3:185526178-185526253 (+)	76
HBII-142_x_st	6.46226	9.21866e-09	TRUE	6.22293	4.60668e-09	TRUE	CDBox	Homo sapiens	TTCCTCTGATGACTTCCTGTTAGTGCCACGTGTCTGGGCCACTGAGACACCATGATGGAACTGAGGATCTGAGGAA	miRNA_v1	2017-10-21	2008	Affymetrix Proprietary Database	HBII-142	chr3:185526178-185526253 (+)	76
snR39B_st	4.42493	3.15363e-05	TRUE	4.36429	1.12908e-05	TRUE	CDBox	Homo sapiens	AAGTGAAATGATGGCAATCATCTTTCGGGACTGACCTGAAATGAAGAGAATACTCATTGCTGATCACTTG	miRNA_v1	2017-10-21	2008	Affymetrix Proprietary Database	snR39B	chr3:187985279-187985348 (+)	70
HBI-61_st	4.1995	0.000774546	TRUE	4.12303	0.00218771	TRUE	HAcaBox	Homo sapiens	ACCTTCTTGTATAAGCACTGTGCTAAAATTGCAGACACTAGGACCATGTCTTGGTTTTTGCAATAATGCTAGCAGAGTACACACAAGAAGAAAAGTAACAGCACTAGATTGTAAAGACTGGGGTGGACCTCTTTCTTAATGTCCAATGTCCTTTGTCTTAAGATTTGGTGCAATATCT	miRNA_v1	2017-10-21	2008	Affymetrix Proprietary Database	HBI-61	chr3:187987158-187987335 (+)	178
E3_x_st	4.73003	1.22975e-05	TRUE	4.71435	7.66652e-08	TRUE	HAcaBox	Homo sapiens	AAAGCAGGATTCAGACTACAATATAGCTGCTAAGTGCTGTGTTGTCGTTCCCCCTGCTTAAAATAAAGTTGTTTCTTAACTATACCTGTCTGCTATTCTCCTGTAGCAGCCAGGGACGCTTGGTCTCATACATGT	miRNA_v1	2017-10-21	2008	Affymetrix Proprietary Database	E3	chr3:187987782-187987916 (+)	135
ACA4_st	4.12164	0.00458086	TRUE	4.09233	0.000579119	TRUE	HAcaBox	Homo sapiens	TACCAAAAGTTAGCTTTTTGGGGGGCAGGTTTTTAAGTAACCTTTGCCAACTTGGGCTATTTGGAAGAGTAAAAGACCACACTCCACAGTGGGCTATACCACTTAGTATAGTTCGCTACTATTTTGTGGCCTACATG	miRNA_v1	2017-10-21	2008	Affymetrix Proprietary Database	ACA4	chr3:187988096-187988232 (+)	137
ACA11_st	4.25171	0.0139247	TRUE	4.17462	0.00534031	TRUE	HAcaBox	Homo sapiens	GCGCTCACTAAGGCTCGGTCCTCTCCACGTGGTCCTGACCTGTCCTCTGTGAGCAAGAGAAACAGGACTGGTTTGGGGGTGTCCTGTCTCAGTGGACACAGGACACCACGGTTTTCAGTACAACA	miRNA_v1	2017-10-21	2008	Affymetrix Proprietary Database	ACA11	chr4:1946161-1946285 (+)	125
HBI-6_x_st	3.99537	0.133897	FALSE	3.90084	0.415897	FALSE	HAcaBox	Homo sapiens	GTGCCCTTTTAAGGTTGACCCAGTGCTTTAAGAGGCTAACACAGAAGGGTAAAGTAAGTCTCCATAAAACCCAGAGAAGAGACTGGAAAGCTCCTCTTTGGATCCTGTCTGGAGTCACAACT	miRNA_v1	2017-10-21	2008	Affymetrix Proprietary Database	HBI-6	chr4:53274173-53274294 (+)	122
ACA24_s_st	4.29779	2.64358e-05	TRUE	4.45146	2.61126e-08	TRUE	HAcaBox	Homo sapiens	CTCCATGTATCTTTGGGACCTGTCAGCCGTGGCAGTCTCCCTTCCTAGCCATGGAAGAGCATATCCTTGTTTATTGGCAAAGCTGTCACCATTTAATTGGTATCAGATTCTGACTTGCACAAGTAACATTC	miRNA_v1	2017-10-21	2008	Affymetrix Proprietary Database	ACA24	chr4:119419793-119419923 (+)	131
ACA24_x_st	4.23022	0.000609873	TRUE	4.12398	0.00151219	TRUE	HAcaBox	Homo sapiens	CTCCATGTATCTTTGGGACCTGTCAGCCGTGGCAGTCTCCCTTCCTAGCCATGGAAGAGCATATCCTTGTTTATTGGCAAAGCTGTCACCATTTAATTGGTATCAGATTCTGACTTGCACAAGTAACATTC	miRNA_v1	2017-10-21	2008	Affymetrix Proprietary Database	ACA24	chr4:119419793-119419923 (+)	131
U73b_st	4.01518	0.670298	FALSE	3.92381	0.989018	FALSE	CDBox	Homo sapiens	AATGAATGATGACAAAATGTTTCAGTCCCAAATGATACATACTGATTATACCATTATATTTATCCTGACATTCCT	miRNA_v1	2017-10-21	2008	Affymetrix Proprietary Database	U73b	chr4:152242659-152242733 (+)	75
U73a_st	5.57176	6.69929e-11	TRUE	5.26794	9.84521e-11	TRUE	CDBox	Homo sapiens	AATAAGTGATGAAAAAAGTTTCGGTCCCAGATGATGGCCAGTGATAACAACATTTTTCTGATGTT	miRNA_v1	2017-10-21	2008	Affymetrix Proprietary Database	U73a	chr4:152244429-152244493 (+)	65
HBII-240_st	4.17211	0.223006	FALSE	4.07932	0.183216	FALSE	CDBox	Homo sapiens	AGCTTATCAGTGATGTTGTAAAAATAAATGTCTGAACATATGAATGCAGTATTGATTTCAGCATTTAACTGAGATAAGCG	miRNA_v1	2017-10-21	2008	Affymetrix Proprietary Database	HBII-240	chr5:40868515-40868594 (-)	80
HBI-115_st	4.19058	0.260906	FALSE	4.07905	0.350209	FALSE	HAcaBox	Homo sapiens	TGGAGGACTGAGAAGGTGAGGCAGTTTTGCCCCGTGCTGCCTTCCACCGGTTAAGACCTCCAAAATCGAAGGGCTGCCCAGGCAGAGGATGTCCCCTTGCCACCCTTGGAGGGGCAGCGCTGTGCTGGCCGACATTTG	miRNA_v1	2017-10-21	2008	Affymetrix Proprietary Database	HBI-115	chr5:76412015-76412152 (-)	138
U109_st	4.11855	0.0857174	FALSE	4.168	0.00761907	TRUE	scaRna	Homo sapiens	TTGCATGTGGAAATGTCTGCTTCTCATTCCTTGGGAGCAGGAATATGTTCATAACATGCTACATTAACAAAGGAGTTCTCAGGGCTGCCAACCTTCTAGTAAAGGTTGAGTGGTAGTATATTTCTCCAACATAA	miRNA_v1	2017-10-21	2008	Affymetrix Proprietary Database	U109	chr5:82395779-82395912 (-)	134
ACA13_st	4.32349	4.96523e-06	TRUE	4.28674	1.75185e-06	TRUE	HAcaBox	Homo sapiens	AGCCTTTGTGTTGCCCATTCACTTTGGAAACTAGTGAATGTGGTGTCAAAAAAGGCGTAAATTAAACGCTTTGCAGCCTTTTCCTGCCCTTAAATTTGATACCTTTGGTGTAGGAGCTGCATAAGTAACAGTT	miRNA_v1	2017-10-21	2008	Affymetrix Proprietary Database	ACA13	chr5:111525081-111525213 (+)	133
U63_st	4.20224	0.00215829	TRUE	4.11993	8.10659e-05	TRUE	CDBox	Homo sapiens	GTGCAATGATGTATTTTATTCAACACATCATTCTGAAAGAACGTGTGGAAAACTAATGACTGAGCACA	miRNA_v1	2017-10-21	2008	Affymetrix Proprietary Database	U63	chr5:137924631-137924698 (-)	68
U19_st	4.02751	0.04143	TRUE	4.03244	0.0126149	TRUE	HAcaBox	Homo sapiens	ATCCAGCGGTTGTCAGCTATCCAGGCTCATGTGGTGCCTGTGATGGTGTTACACTGTTGGAAGAGCAAACACTGTCTTTATTGAGGTTTGGCTCCAAGCACTGTTTTGGTGTTGTAGCTGAGTACCTTTGGGCAGTGTTTTGCACCTCTGAGAGTGGAATGACTCCTGTGGAGTTGATCCTAGTCTGGGTGCAAACAATT	miRNA_v1	2017-10-21	2008	Affymetrix Proprietary Database	U19	chr5:138642368-138642567 (+)	200
U19-2_st	4.23304	0.402582	FALSE	4.08958	0.42505	FALSE	HAcaBox	Homo sapiens	TTTCCAGCAGTAGTCAGCCATCCGGACAGAACCGTTCCTGTGATGGTGTTACACTGCTGGGAGAGGAATGTCTTGTCTTCATCCGGTTGCCTGCGCCACTGTTCTGGTGGCGTCTGGCACTGGTGCAAGACAGAGCTGTGCTTCCCCGAGAGTGTGCTAAGCATTCACTTTGGCTGCTTAGTTCTAGTCTGGGAGCAGACAGAG	miRNA_v1	2017-10-21	2008	Affymetrix Proprietary Database	U19-2	chr5:172380335-172380538 (+)	204
U96a_x_st	4.14894	0.0234255	TRUE	4.37531	0.000456326	TRUE	CDBox	Homo sapiens	CCTGGTGATGACAGATGGCATTGTCAGCCAATCCCCAAGTGGGAGTGAGGACATGTCCTGCAATTCTGAAGG	miRNA_v1	2017-10-21	2008	Affymetrix Proprietary Database	U96a	chr5:180601424-180601495 (-)	72
U95_st	8.56468	2.24622e-16	TRUE	8.39885	7.42513e-17	TRUE	CDBox	Homo sapiens	GCGGTGATGACCCCAACATGCCATCTGAGTGTCGGTGCTGAAATCCAGAGGCTGTTTCTGAGC	miRNA_v1	2017-10-21	2008	Affymetrix Proprietary Database	U95	chr5:180602920-180602982 (-)	63
U32B_x_st	4.07895	0.27698	FALSE	4.06608	0.101539	FALSE	CDBox	Homo sapiens	ATTGGTGATGAGCAACAATCACCATCTTTCGTTTGAGTCTCATGGCCATGAGACCAACCCCATGCACTGCTCTGAGA	miRNA_v1	2017-10-21	2008	Affymetrix Proprietary Database	U32B	chr6:29658008-29658084 (+)	77
U83_st	5.01013	3.74343e-10	TRUE	4.94935	9.88497e-10	TRUE	CDBox	Homo sapiens	GCCAAATGATGTTTATTTGAAACAGGAGCACCTCAGTGCAAGGACGACTCTTATCTATCACCCATGACTGATGGCT	miRNA_v1	2017-10-21	2008	Affymetrix Proprietary Database	U83	chr6:31612130-31612205 (-)	76
U84_st	3.93079	0.48955	FALSE	4.03297	0.164204	FALSE	CDBox	Homo sapiens	GCCATATGATGTTTTCTTTTCGAAAGGTGAGCGCTTTGCGCAGTGATGACCCTCATCTATCACCCTTGACTGATGGCT	miRNA_v1	2017-10-21	2008	Affymetrix Proprietary Database	U84	chr6:31616857-31616934 (-)	78
ACA38_st	4.2369	0.056517	TRUE	4.17233	0.0515743	TRUE	HAcaBox	Homo sapiens	TCCTCCTACAAAGGCGTGTCTGTGGTTCCCTGTCTTTGGACACGTAAGAATTGGAGGAAAATAAATGTGGATTTGGGAAACTTTGAGGCCAGCTTGCTTCTTGCAGGCTCATGATCAACCAATCTCACATAA	miRNA_v1	2017-10-21	2008	Affymetrix Proprietary Database	ACA38	chr6:31698835-31698966 (+)	132
U48_st	4.65025	2.36778e-05	TRUE	4.94748	3.48178e-08	TRUE	CDBox	Homo sapiens	AGTGATGATGACCCCAGGTAACTCTTGAGTGTGTCGCTGATGCCATCACCGCAGCGCTCTGACC	miRNA_v1	2017-10-21	2008	Affymetrix Proprietary Database	U48	chr6:31911019-31911082 (+)	64
U52_st	6.22257	3.82567e-09	TRUE	6.15602	1.28732e-09	TRUE	CDBox	Homo sapiens	GGGAATGATGATTTCACAGACTAGAGTCTCCGATGCTGGTCATGATGTCAAAACTAAGTTCTGA	miRNA_v1	2017-10-21	2008	Affymetrix Proprietary Database	U52	chr6:31912832-31912895 (+)	64
U50_st	4.78476	1.66107e-08	TRUE	4.60334	6.60487e-08	TRUE	CDBox	Homo sapiens	TATCTGTGATGATCTTATCCCGAACCTGAACTTCTGTTGAAAAAAAAAAACTTTTACGGATCTGGCTTCTGAGAT	miRNA_v1	2017-10-21	2008	Affymetrix Proprietary Database	U50	chr6:86443731-86443805 (-)	75
U50B_st	4.81712	1.07821e-06	TRUE	5.14801	2.21798e-11	TRUE	CDBox	Homo sapiens	TAATCAATGATGAAACCTATCCCGAAGCTGATAACCTGAAGAAAAATAAGTACGGATTCGGCTTCTGAGAT	miRNA_v1	2017-10-21	2008	Affymetrix Proprietary Database	U50B	chr6:86444026-86444096 (-)	71
U50B_x_st	4.81146	1.31676e-07	TRUE	4.77399	2.31705e-08	TRUE	CDBox	Homo sapiens	TAATCAATGATGAAACCTATCCCGAAGCTGATAACCTGAAGAAAAATAAGTACGGATTCGGCTTCTGAGAT	miRNA_v1	2017-10-21	2008	Affymetrix Proprietary Database	U50B	chr6:86444026-86444096 (-)	71
U101_st	4.38334	0.000222529	TRUE	4.34195	3.85592e-05	TRUE	CDBox	Homo sapiens	GTTTGAATGATGACTTTAATTGTCGGATACCCCTTCACTCCTTTTATGAGTGAAACATAAGAGTCTGACAAAC	miRNA_v1	2017-10-21	2008	Affymetrix Proprietary Database	U101	chr6:133178139-133178211 (+)	73
HBII-429_st	6.10214	8.4168e-09	TRUE	6.20587	3.6362e-11	TRUE	CDBox	Homo sapiens	GCTGTACATGATGACAACTGGCTCCCTCTACTGAACTGCCATGAGGAAACTGCCATGTCACCCTTCTGATTACAGC	miRNA_v1	2017-10-21	2008	Affymetrix Proprietary Database	HBII-429	chr6:133179634-133179709 (+)	76
ACA33_st	4.46459	0.000204669	TRUE	4.65547	8.93906e-05	TRUE	HAcaBox	Homo sapiens	AAGCCAGCCAATGAATCTGCTTACCTGATTGTGTTTGTGCAGACATACTTTAAAAACTGGCAATAGTAAAGCCATGTTACGAGCCTTAAGGACATTGAAGTCGTTAAGGTCCCTGAGAATGGCTATAACAAAT	miRNA_v1	2017-10-21	2008	Affymetrix Proprietary Database	ACA33	chr6:133180051-133180183 (+)	133
ACA33_x_st	4.01871	0.0685911	FALSE	4.17229	0.00206993	TRUE	HAcaBox	Homo sapiens	AAGCCAGCCAATGAATCTGCTTACCTGATTGTGTTTGTGCAGACATACTTTAAAAACTGGCAATAGTAAAGCCATGTTACGAGCCTTAAGGACATTGAAGTCGTTAAGGTCCCTGAGAATGGCTATAACAAAT	miRNA_v1	2017-10-21	2008	Affymetrix Proprietary Database	ACA33	chr6:133180051-133180183 (+)	133
ACA20_st	4.45739	6.04226e-06	TRUE	4.50762	5.24728e-07	TRUE	HAcaBox	Homo sapiens	CTTCCCATTTATTTGCTGCTTGTAGTCTCACAGTGATACGAGCAGTTATACGCATGGGATAAAATAACATTGGGCCACTGTAAATTGAGATGAAGTAACCATTTTCATCTCTTCTGCAGGGACTAGACATTG	miRNA_v1	2017-10-21	2008	Affymetrix Proprietary Database	ACA20	chr6:160121272-160121403 (-)	132
ACA20_x_st	4.37519	2.19576e-06	TRUE	4.35676	4.08226e-07	TRUE	HAcaBox	Homo sapiens	CTTCCCATTTATTTGCTGCTTGTAGTCTCACAGTGATACGAGCAGTTATACGCATGGGATAAAATAACATTGGGCCACTGTAAATTGAGATGAAGTAACCATTTTCATCTCTTCTGCAGGGACTAGACATTG	miRNA_v1	2017-10-21	2008	Affymetrix Proprietary Database	ACA20	chr6:160121272-160121403 (-)	132
ACA29_st	3.97175	0.970973	FALSE	4.00736	0.386709	FALSE	HAcaBox	Homo sapiens	TTTCTCATTTGACTACCACATTTTCTCCTAATAATAGATTTTAGTGGCTATGCTTATGGGATAGATTAAACTTGCCATGATCTGAAGAGGGAGGGTTTTTTCATGTCCTCCTCCTATATGAAATGGCTGAACGGATATTA	miRNA_v1	2017-10-21	2008	Affymetrix Proprietary Database	ACA29	chr6:160126616-160126755 (-)	140
HBII-336_st	4.1767	0.0843249	FALSE	4.07683	0.0380453	TRUE	CDBox	Homo sapiens	TGGCCAAGGATGAGAACTCTAATCTGATTTTATGTGCTTCTGCTGTGATGGATTAAAGGATTTACCTGAGGCCA	miRNA_v1	2017-10-21	2008	Affymetrix Proprietary Database	HBII-336	chr7:22862757-22862830 (+)	74
ACA9_st	4.0069	0.33418	FALSE	4.09233	0.274612	FALSE	HAcaBox	Homo sapiens	TAGCAAGCCTCCAGCGTGCTTGGGTCTGCGGTGACCCTATGCATTCCTTCAGTGCTTGCTAGAACAGTTTTGAAACGGTTTGAGGCCTTGCCCTGCTCCATCCAGAGCAAGGTTATAGAAATTTCAGACAATG	miRNA_v1	2017-10-21	2008	Affymetrix Proprietary Database	ACA9	chr7:44991502-44991634 (-)	133
ACA9_x_st	4.07869	0.725254	FALSE	4.07328	0.222106	FALSE	HAcaBox	Homo sapiens	TAGCAAGCCTCCAGCGTGCTTGGGTCTGCGGTGACCCTATGCATTCCTTCAGTGCTTGCTAGAACAGTTTTGAAACGGTTTGAGGCCTTGCCCTGCTCCATCCAGAGCAAGGTTATAGAAATTTCAGACAATG	miRNA_v1	2017-10-21	2008	Affymetrix Proprietary Database	ACA9	chr7:44991502-44991634 (-)	133
ACA5_st	4.17564	0.318763	FALSE	4.21418	0.365649	FALSE	HAcaBox	Homo sapiens	TGCAGCCGTGTCAAATTCAGTACCTGTCCTATGCATGGTAGGCACTGGCCCAGAAGGCTGCCACAGAAACACTGTGACTCATGGGCCCTGTTCCTGTGTCCCAGGCTCAGGGATAAATTTGGTTACAGACATCA	miRNA_v1	2017-10-21	2008	Affymetrix Proprietary Database	ACA5	chr7:45110473-45110606 (-)	134
ACA5_x_st	4.47111	0.00762106	TRUE	4.18443	0.110577	FALSE	HAcaBox	Homo sapiens	TGCAGCCGTGTCAAATTCAGTACCTGTCCTATGCATGGTAGGCACTGGCCCAGAAGGCTGCCACAGAAACACTGTGACTCATGGGCCCTGTTCCTGTGTCCCAGGCTCAGGGATAAATTTGGTTACAGACATCA	miRNA_v1	2017-10-21	2008	Affymetrix Proprietary Database	ACA5	chr7:45110473-45110606 (-)	134
ACA5c_st	4.02683	0.246179	FALSE	4.01088	0.479389	FALSE	HAcaBox	Homo sapiens	TGCAGTCAAGTCAAATTCAGTGCCCGTTTCTGTCATAGCGGGGGCTGGCCCAGATGGCTGCCACAGCAAGCTCCACAGCTCATGGGCCCTGGGTCACCTACCCTGGGACCTGGGGATAAGTTTGGCTGTGGACAGTG	miRNA_v1	2017-10-21	2008	Affymetrix Proprietary Database	ACA5c	chr7:45111030-45111166 (-)	137
ACA5b_st	4.15049	0.221126	FALSE	4.06918	0.36864	FALSE	HAcaBox	Homo sapiens	GGCAGCCATGTCAAATTCAGTGCCTGCCCTGTCTATGGTAGGCACTGGCCCAGAAGACTGCCACAGAAACAGTGACTCACAGGCCCTGTTACTGTGTCCCAGGCTCAGGGATAAATTTGGTTACAGACACCA	miRNA_v1	2017-10-21	2008	Affymetrix Proprietary Database	ACA5b	chr7:45112092-45112223 (-)	132
ACA5b_x_st	4.23456	0.240293	FALSE	4.18604	0.371516	FALSE	HAcaBox	Homo sapiens	GGCAGCCATGTCAAATTCAGTGCCTGCCCTGTCTATGGTAGGCACTGGCCCAGAAGACTGCCACAGAAACAGTGACTCACAGGCCCTGTTACTGTGTCCCAGGCTCAGGGATAAATTTGGTTACAGACACCA	miRNA_v1	2017-10-21	2008	Affymetrix Proprietary Database	ACA5b	chr7:45112092-45112223 (-)	132
ACA15_s_st	5.03545	1.03303e-06	TRUE	5.1337	3.52173e-07	TRUE	HAcaBox	Homo sapiens	GCATGGCCGAATACTGTGTTTTTATCAGTAGTTTACACAGCCAGACACCATGCAAAAGCAGTCTTCCCTTTAGAATGACTGATGGTATGCTAAGGTTTTTCATAGCATATCATTATTAAAGGTGAATACAAAT	miRNA_v1	2017-10-21	2008	Affymetrix Proprietary Database	ACA15	chr7:56095657-56095789 (+)	133
ACA15_x_st	4.21357	9.95997e-07	TRUE	4.5073	2.00518e-07	TRUE	HAcaBox	Homo sapiens	GCATGGCCGAATACTGTGTTTTTATCAGTAGTTTACACAGCCAGACACCATGCAAAAGCAGTCTTCCCTTTAGAATGACTGATGGTATGCTAAGGTTTTTCATAGCATATCATTATTAAAGGTGAATACAAAT	miRNA_v1	2017-10-21	2008	Affymetrix Proprietary Database	ACA15	chr7:56095657-56095789 (+)	133
ACA22_s_st	3.9153	0.860978	FALSE	4.01279	0.447713	FALSE	HAcaBox	Homo sapiens	TTGCACAGTGAACACCCAAGTGTGCTTTATAGTTCCCTTGGCTTTGACCCTGTGCTAGAGCATTGCCTGCTCTTCTCCTCTGCATTAAAAGGAATATTTATCCTTTTAAATGTATTCAGAAAGCCAGCACATTA	miRNA_v1	2017-10-21	2008	Affymetrix Proprietary Database	ACA22	chr7:64857948-64858081 (+)	134
ACA14a_st	4.03918	0.63797	FALSE	4.21763	0.10965	FALSE	HAcaBox	Homo sapiens	TGCATTCTTAAACCCTCTTGGTGGCTTCCCTGTAAATGCTTCCAAGATATGAGCGAATGCTATAGAAATTGCAGGAAAGTCCAAAGGGCTGCGCGTCTCCTGTGGCTCAGTCTTATTTCATACCTGCAACATCT	miRNA_v1	2017-10-21	2008	Affymetrix Proprietary Database	ACA14a	chr7:75411037-75411170 (+)	134
ACA14a_x_st	3.70419	0.99932	FALSE	4.00831	0.66536	FALSE	HAcaBox	Homo sapiens	TGCATTCTTAAACCCTCTTGGTGGCTTCCCTGTAAATGCTTCCAAGATATGAGCGAATGCTATAGAAATTGCAGGAAAGTCCAAAGGGCTGCGCGTCTCCTGTGGCTCAGTCTTATTTCATACCTGCAACATCT	miRNA_v1	2017-10-21	2008	Affymetrix Proprietary Database	ACA14a	chr7:75411037-75411170 (+)	134
U13_st	5.65376	2.2983e-08	TRUE	5.45225	4.72647e-10	TRUE	CDBox	Homo sapiens	GATCCTTTTGTAGTTCATGAGCGTGATGATTGGGTGTTCATACGCTTGTGTGAGATGTGCCACCCTTGAACCTTGTTACGACGTGGGCACATTACCCGTCTGACC	miRNA_v1	2017-10-21	2008	Affymetrix Proprietary Database	U13	chr8:33490534-33490638 (+)	105
U54_st	4.15271	1.70387e-06	TRUE	4.11106	7.75718e-07	TRUE	CDBox	Homo sapiens	TGGCGATGAGGAGGTACCTATTGTGTTGAGTAACGGTGATAATTTTATACGCTATTCTGAGCC	miRNA_v1	2017-10-21	2008	Affymetrix Proprietary Database	U54	chr8:57148952-57149014 (-)	63
HBII-276_st	4.02374	0.000345543	TRUE	3.96309	0.000231456	TRUE	CDBox	Homo sapiens	ACAATGATGACTTAAATTACTTTTTGCCGTTTACCCAGCTGAGGTTGTCTTTGAAGAAATAATTTTAAGACTGAGA	miRNA_v1	2017-10-21	2008	Affymetrix Proprietary Database	HBII-276	chr8:67997263-67997338 (-)	76
U72_x_st	4.10306	0.00671908	TRUE	4.18275	0.00270301	TRUE	HAcaBox	Homo sapiens	CTGCGAATATTCTCGCTGTTCTGATTTTGTAATAGTCAGGACAGGCTAAACATTCGCTATATTAAGACCATGCATGTGTCCCCAAACCTAGTTCTTTCCCTAGGTCTGGTTTTATAAATGCTGGTGATAAAC	miRNA_v1	2017-10-21	2008	Affymetrix Proprietary Database	U72	chr8:99123490-99123621 (-)	132
U92_st	4.15398	0.128356	FALSE	4.13556	0.0748892	FALSE	scaRna	Homo sapiens	TGGGAGGCTGATACACAAATTGGGCTGAAATACTGCTCTACTTGTCACCATGCCTCCCTAGAATAAACTGCCTTTTGATGACCGGGACGAATTGAGTGAAATCGTAACGGACAGATACGGGGCAGACAGAT	miRNA_v1	2017-10-21	2008	Affymetrix Proprietary Database	U92	chr9:19053654-19053784 (-)	131
HBII-295_st	3.94265	0.174223	FALSE	4.04525	0.0872984	FALSE	CDBox	Homo sapiens	AAGTTTTCTAAGTGTCTAATGATGAATTTCATAGGGCAGATTCTGAGGTGAAAATTTAATTCATCACTGATACTCCTACTGTGGAATCTGAAGACACTTGAAAACGT	miRNA_v1	2017-10-21	2008	Affymetrix Proprietary Database	HBII-295	chr9:124682313-124682419 (-)	107
U65_st	4.37189	7.34815e-05	TRUE	4.25513	0.000238101	TRUE	HAcaBox	Homo sapiens	TCAGCCACCCGCCACTGCACCTGACCAGGTCTCTGTTGGCTGGTGCAATCCAGTGGTGAGCTGATAGTAAACCCCAGCTTAGGAAACAGGGTTGTTCTTCATGTGGATGACTCTGTGCCGAAAGCATGGGAACAGCC	miRNA_v1	2017-10-21	2008	Affymetrix Proprietary Database	U65	chr9:129250601-129250737 (-)	137
ENSG00000199411_st	3.89887	0.910079	FALSE	3.94701	0.770901	FALSE	snoRNA	Homo sapiens	TCTTAGTGACATAATTCTAATAGTTTGTTCCGACCTTCCACTGTGGACTCAATAGCAGGGAGATGAAGAGGACAGTGATTGCATGA	miRNA_v1	2017-10-21	2008	Affymetrix Proprietary Database	ENSG00000199411	chr9:139108618-139108703 (+)	86
ENSG00000199411_s_st	5.22679	2.73065e-08	TRUE	4.84513	3.32272e-09	TRUE	snoRNA	Homo sapiens	TCTTAGTGACATAATTCTAATAGTTTGTTCCGACCTTCCACTGTGGACTCAATAGCAGGGAGATGAAGAGGACAGTGATTGCATGA	miRNA_v1	2017-10-21	2008	Affymetrix Proprietary Database	ENSG00000199411	chr9:139108618-139108703 (+)	86
ENSG00000199411_x_st	3.9153	0.320177	FALSE	3.95821	0.659888	FALSE	snoRNA	Homo sapiens	TCTTAGTGACATAATTCTAATAGTTTGTTCCGACCTTCCACTGTGGACTCAATAGCAGGGAGATGAAGAGGACAGTGATTGCATGA	miRNA_v1	2017-10-21	2008	Affymetrix Proprietary Database	ENSG00000199411	chr9:139108618-139108703 (+)	86
U24_st	4.30069	0.000470801	TRUE	4.1929	1.32004e-05	TRUE	CDBox	Homo sapiens	TGCAGATGATGTAAAAGAATATTTGCTATCTGAGAGATGGTGATGACATTTTAAACCACCAAGATCGCTGATGCA	miRNA_v1	2017-10-21	2008	Affymetrix Proprietary Database	U24	chr9:135206072-135206146 (+)	75
U36B_st	4.26488	0.00427218	TRUE	4.22314	0.00434641	TRUE	CDBox	Homo sapiens	GTTGCAGTGATGTAAAATTTCTTGGCCTGAAATTACTGTGAAGAGTAAAACCGAGCTTTTTAACACTGAGT	miRNA_v1	2017-10-21	2008	Affymetrix Proprietary Database	U36B	chr9:135206770-135206840 (+)	71
U36A_st	4.20224	0.00517883	TRUE	4.09233	0.010601	TRUE	CDBox	Homo sapiens	TTGCAATGATGTGAATCTCTCACTGAATTCAACCTTGAAGTGCGAATCCATGAGCTTTTTAACCCTGAGCAA	miRNA_v1	2017-10-21	2008	Affymetrix Proprietary Database	U36A	chr9:135207132-135207203 (+)	72
U36A_x_st	3.85866	0.0236692	TRUE	4.07575	0.00687731	TRUE	CDBox	Homo sapiens	TTGCAATGATGTGAATCTCTCACTGAATTCAACCTTGAAGTGCGAATCCATGAGCTTTTTAACCCTGAGCAA	miRNA_v1	2017-10-21	2008	Affymetrix Proprietary Database	U36A	chr9:135207132-135207203 (+)	72
U36C_st	4.60673	7.44406e-07	TRUE	4.68269	6.60259e-08	TRUE	CDBox	Homo sapiens	TTGCCAATGATGGTTAAGAATTTCTTCACCTGAATAAACCATGTGGTCAGCATTGCATCTGAGGCAAA	miRNA_v1	2017-10-21	2008	Affymetrix Proprietary Database	U36C	chr9:135207522-135207589 (+)	68
ACA43_st	4.28274	0.0302266	TRUE	4.32326	0.00274182	TRUE	HAcaBox	Homo sapiens	GCTGTCCTGGACCTGTTGGCACCACAGACAGTTGCTCTGCTGTGCCTGTGGCCTCGGGGCAAAGAGAAAGTGGCGATTTCTACACTCAGTGCTCGGGAACCAGTGGGCACTGAGAATGGTTTATGGCCTGACATTA	miRNA_v1	2017-10-21	2008	Affymetrix Proprietary Database	ACA43	chr9:138740377-138740512 (-)	136
ACA17_st	3.93724	0.58424	FALSE	4.06298	0.504995	FALSE	HAcaBox	Homo sapiens	ACTGCCCCTAGAGGCGTTGCAGCTGTGGCTGCCGTGTCACATCTGTGTCATTAGGTGGCAGAGATTAGAGAGGCTATGTCTACGCTCAGCGTTCTGCCCCGTGAACGTTTGAATGTTTGATAGTCTCACACTC	miRNA_v1	2017-10-21	2008	Affymetrix Proprietary Database	ACA17	chr9:138741020-138741152 (-)	133
ACA17_x_st	3.97444	0.787207	FALSE	4.04532	0.40375	FALSE	HAcaBox	Homo sapiens	ACTGCCCCTAGAGGCGTTGCAGCTGTGGCTGCCGTGTCACATCTGTGTCATTAGGTGGCAGAGATTAGAGAGGCTATGTCTACGCTCAGCGTTCTGCCCCGTGAACGTTTGAATGTTTGATAGTCTCACACTC	miRNA_v1	2017-10-21	2008	Affymetrix Proprietary Database	ACA17	chr9:138741020-138741152 (-)	133
ACA12_st	4.03017	0.701923	FALSE	4.12077	0.42464	FALSE	HAcaBox	Homo sapiens	TGGACATTTATTTTTATTCAGTTTCTTCTCAAGGTGAAGATAACTCTTTGTAAATGTCCTACAGAAATATAGTAGCTTTCTGTTCTTCCTTTGCAAGTAAAAAGGGTGGGTCGTTCCACTACTGACATTT	miRNA_v1	2017-10-21	2008	Affymetrix Proprietary Database	ACA12	chrX:24672479-24672608 (+)	130
U107_st	4.25951	0.103614	FALSE	4.06171	0.380569	FALSE	HAcaBox	Homo sapiens	GGGGTGTGCTCAGAGCAGGGGGCCCAAAGAATGGCTCCTCTGTTTACAACACACCCAACAGGAATCTGGGGTCATTGTGATGAGGGCGTCAAACTTGTGGCTTCCCTATGAACAAACGTCCCCCAACACCT	miRNA_v1	2017-10-21	2008	Affymetrix Proprietary Database	U107	chrX:54857528-54857658 (+)	131
U96b_x_st	4.01442	0.674039	FALSE	3.94339	0.708302	FALSE	CDBox	Homo sapiens	CCTGGTGATGACAGACGACATTGTCAGCCAATCCCCATGTGGTAGTGAGGACATGTCCTGCAGTTCTGAAGG	miRNA_v1	2017-10-21	2008	Affymetrix Proprietary Database	U96b	chrX:109354873-109354944 (-)	72
HBI-36_st	3.95568	0.389888	FALSE	3.8913	0.536298	FALSE	HAcaBox	Homo sapiens	CAGCACTGCCAAGTGACCCATTGGGCTCCATCTTGACCAACTGGGCATCAAGCGGTGCAAAAGCAAATCCCTCTCAAAGCTGGGAGAGTCACACCGTGGGCTACTCCTGCATGCAGCTGGGTACATAT	miRNA_v1	2017-10-21	2008	Affymetrix Proprietary Database	HBI-36	chrX:113771515-113771642 (+)	128
U69_st	4.14304	0.00113026	TRUE	4.05243	0.000498976	TRUE	HAcaBox	Homo sapiens	AAAGCAGGTTGCAATTACAGTGCTTCATTTTGTGGAAGTACTGCCATTATCCTGCTGAAAGAAAAGCCGTGTTAATCATTTTTGATTTTGCCTTTATGAGGGTAAAATCATGACAGATTGACATGGACAATT	miRNA_v1	2017-10-21	2008	Affymetrix Proprietary Database	U69	chrX:118805344-118805475 (-)	132
U61_st	4.00347	0.76447	FALSE	3.94699	0.439541	FALSE	CDBox	Homo sapiens	GCTATGATGAATTTGATTGCATTGATCGTCTGACATGATAATGTATTTTTGTCCTCTAAGAAGTTCTGAGCTT	miRNA_v1	2017-10-21	2008	Affymetrix Proprietary Database	U61	chrX:135789024-135789096 (-)	73
U70_x_st	4.80108	4.06224e-05	TRUE	4.86427	3.61407e-07	TRUE	HAcaBox	Homo sapiens	CCGCAGCCAATTAAGCCGACTGAGTTCCTTTCCTCATGGGGACCCAGTGTGCGATGGCTGCACACAGCAGCTTCCTTGGTAGTGTACGCAGCCTGTTGGTTGTATGGGTTGCTCTAAGGGACCTTGGAGACAGGC	miRNA_v1	2017-10-21	2008	Affymetrix Proprietary Database	U70	chrX:153281816-153281950 (+)	135
ACA36_x_st	3.94303	0.7764	FALSE	4.04213	0.217596	FALSE	HAcaBox	Homo sapiens	TTCCAAAGTGTTGAGTTCAGTCCAGGGCAGCTTCCCTGTTCTGTTAATTAAACTTTGGGACATTAAAATGGGCTAAGGGAGATGATTGGGTAGAAAGTATTATTCTATTCATTTGCCTCCCAGCCTACAAAA	miRNA_v1	2017-10-21	2008	Affymetrix Proprietary Database	ACA36	chrX:153649997-153650128 (+)	132
ACA56_st	3.91031	0.968712	FALSE	4.10865	0.120777	FALSE	HAcaBox	Homo sapiens	CGGCAGACAGTTATCCCTTTCTAGTCTGGCTCGTGGGACTCTAGAGGGAGTCAGTCTGCAACAGTAAGTGGTGAGTTCTTCTGTCCAGCGTCAGTATTTTGATGGTGGCTTTAGACTTGCCAGATAACA	miRNA_v1	2017-10-21	2008	Affymetrix Proprietary Database	ACA56	chrX:153656467-153656595 (+)	129
ENSG00000199196_st	4.0217	0.471597	FALSE	4.168	0.096753	FALSE	snoRNA	Homo sapiens	AGATAACTTCAAAGAGGGCTTGCGGAGCTGCAAAACCAAGAGCTTTTAATGTATTACTGAATATTGAAGTTCTCCGTAGGATGCCATAGTCACTCAGTAGTGCTATATCTTCCTAAGCAGATATAAGA	miRNA_v1	2017-10-21	2008	Affymetrix Proprietary Database	ENSG00000199196	chr13:33572848-33572975 (-)	128
ENSG00000199212_st	4.10512	0.580526	FALSE	3.96267	0.820819	FALSE	snoRNA	Homo sapiens	CCAACATGGATAGTCTGGGAGGTCACTCTCCCCAGGCTCTGTGGAAGTGGTGTTGGGGAGCATAGACGTTTGGTCCATGACGTACAGTACAGCCCCTTTCCACAATGCTGGAGATGAAGCTGGGTCTCCTGTCTGCGCCTGCATATTCCTATAGCTTCCCTGAGTCCTGTGGATGATGACTGGTGAGACAAATCGTGCAGGAAACAAGT	miRNA_v1	2017-10-21	2008	Affymetrix Proprietary Database	ENSG00000199212	chr8:55405800-55406008 (+)	209
ENSG00000199231_st	4.06654	0.444184	FALSE	4.03625	0.510205	FALSE	snoRNA	Homo sapiens	GATCGATGATGAAAATAAGCAAGTTTGAGCATCAGAAGACCTTCCAGTCTACTTGATGCATGAGCTCTACAGTTTTAAGA	miRNA_v1	2017-10-21	2008	Affymetrix Proprietary Database	ENSG00000199231	chr7:62273753-62273832 (-)	80
ENSG00000199231_x_st	4.02394	0.770536	FALSE	3.94547	0.595617	FALSE	snoRNA	Homo sapiens	GATCGATGATGAAAATAAGCAAGTTTGAGCATCAGAAGACCTTCCAGTCTACTTGATGCATGAGCTCTACAGTTTTAAGA	miRNA_v1	2017-10-21	2008	Affymetrix Proprietary Database	ENSG00000199231	chr7:62273753-62273832 (-)	80
ENSG00000199262_st	4.01442	0.733323	FALSE	4.01094	0.435186	FALSE	snoRNA	Homo sapiens	GTGCATGTGATGAAGCAAATCAGTATGAATGAATTCATGATACTGTAAACGCTTTCTGATGTA	miRNA_v1	2017-10-21	2008	Affymetrix Proprietary Database	ENSG00000199262	chr5:85952079-85952141 (+)	63
ENSG00000199282_st	3.9153	0.614031	FALSE	3.92381	0.506305	FALSE	snoRNA	Homo sapiens	TGGCAAGCCTCCAGCGTGCGTGGGTCTGTGGTGATGTGTGCATTCCTACACTGCTTGCCAGAACAGTATTGAAATAGTGGAGCGTTTGTCCTGCTCCATCCAGAGCAAGGTTATAGAAATTTCAGACAATT	miRNA_v1	2017-10-21	2008	Affymetrix Proprietary Database	ENSG00000199282	chr13:72058819-72058949 (+)	131
ENSG00000199321_st	4.05448	0.599073	FALSE	4.02024	0.760598	FALSE	snoRNA	Homo sapiens	AGGTTGTGATGAATTGCTTTAATTTCTGACACCTCATATGAAAGCTGCACTTGCAGTCTTGCAAGACAGGCTT	miRNA_v1	2017-10-21	2008	Affymetrix Proprietary Database	ENSG00000199321	chr10:128458261-128458333 (-)	73
ENSG00000199321_x_st	4.00203	0.76507	FALSE	4.01727	0.79173	FALSE	snoRNA	Homo sapiens	AGGTTGTGATGAATTGCTTTAATTTCTGACACCTCATATGAAAGCTGCACTTGCAGTCTTGCAAGACAGGCTT	miRNA_v1	2017-10-21	2008	Affymetrix Proprietary Database	ENSG00000199321	chr10:128458261-128458333 (-)	73
ENSG00000199363_st	4.00143	0.075933	FALSE	3.87967	0.421282	FALSE	snoRNA	Homo sapiens	AGGCAGGATCTAGTTACATTGTAGCTGTGAAGTGCTGCATTGTCTTTGCCCCCTGCTCAAAATAAAACTGTTACCTTTCAAGCCCTGTCTGCCATGGTGCTGTAGCAGCAGGGATGTTTGGTCTCATACAT	miRNA_v1	2017-10-21	2008	Affymetrix Proprietary Database	ENSG00000199363	chr3:184654296-184654426 (+)	131
ENSG00000199370_st	3.90631	0.95208	FALSE	3.98543	0.892925	FALSE	snoRNA	Homo sapiens	CTAGTAACACTTCCATGCACCATTTCTATAGTTTCTTACCAGAGAAGTTTCTCTGAACATGTGGAGCACCGGAAACCACGAGGAGGCGGCTCAGCATTCACTCCTGAGCATGAAGCTGGCTCTTGGTGGTGCTTCTCTGCAATTGCCTTTTGCTGCTGATGATCACTCTTCTCTTCCTTTGGGAGAGTGAAAGGGAAAGGAAGCCATCTGA	miRNA_v1	2017-10-21	2008	Affymetrix Proprietary Database	ENSG00000199370	chr7:147717669-147717879 (+)	211
ENSG00000199392_st	4.11722	0.277987	FALSE	4.01088	0.579294	FALSE	snoRNA	Homo sapiens	AGGACATTTCAATGCGGGCTCATGGGGCTGTGAAGCCAAGAGCTATTAACACTATGACCAAGGATTGAAATTCTCTATAGGATCCGTAGCACTGAATAGTGCTATATTTTCCGGAGGAAGTATAAGA	miRNA_v1	2017-10-21	2008	Affymetrix Proprietary Database	ENSG00000199392	chr18:73272507-73272633 (-)	127
ENSG00000199405_x_st	4.04215	0.696915	FALSE	4.05041	0.33185	FALSE	snoRNA	Homo sapiens	AGCCTCATGCTAGATGAGAATGGGCACTGTTGATCAAGGTGTCCAAAAATAGTTAATGTGGCTAAATTGAGATAGGTTATGCTTCCATCACAGTATGCATATTGCAGTGGTGACAATGAGACCTGTAACATTT	miRNA_v1	2017-10-21	2008	Affymetrix Proprietary Database	ENSG00000199405	chr8:56977836-56977968 (-)	133
ENSG00000199435_st	4.14021	0.255981	FALSE	4.11306	0.133444	FALSE	snoRNA	Homo sapiens	AAAATATATTTTAGTTTGTGGGCTGGGAAACCAAGAGCTCTTAATGCTATACCCAAAGACTGAAGTTCTTTATAGGACACCATACACACGAAATAGTGCTATGTTTTCCTAAGGAGATCCAAGA	miRNA_v1	2017-10-21	2008	Affymetrix Proprietary Database	ENSG00000199435	chr14:46499376-46499499 (+)	124
ENSG00000199452_st	4.06829	0.293591	FALSE	4.08009	0.294148	FALSE	snoRNA	Homo sapiens	TCTTGTATCCAAAAGTGATCATGGGTTGCCTGTGTCCCGATCATTAACAGTGCAGGGGTAGGAGTGCTGAAAGACATCTTCCCTGCGTTGGTCCAGCCTTCCCTTTCAAACCCTGGAGCTTTCCCACG	miRNA_v1	2017-10-21	2008	Affymetrix Proprietary Database	ENSG00000199452	chr20:36483708-36483835 (-)	128
ENSG00000199470_st	3.96779	0.533718	FALSE	3.96821	0.621652	FALSE	snoRNA	Homo sapiens	ACACTCTCAGCTATGTATAGTTACACCTGGCTTCACTTGTGTGACTTTTGCAATGGGAAGAGAGAGAGAAGGTCCCCTTGGTACCTCAGCTCGGCCTTATGGTGGCCTCTTTCCTTGAAGGGTGCAACAAAA	miRNA_v1	2017-10-21	2008	Affymetrix Proprietary Database	ENSG00000199470	chr7:12706908-12707039 (-)	132
ENSG00000199473_st	4.06579	0.46475	FALSE	3.97527	0.929103	FALSE	snoRNA	Homo sapiens	GTGCATGTACTGTTACAATCTAACTGAAGTATTTTATTGTTACCCCTGCTTAAAGCAGTATAGATGCATAACTATGTCTGTTTAACTTCATTCCATAGTGAGACAGAGACACTTGGTTTCAAACAT	miRNA_v1	2017-10-21	2008	Affymetrix Proprietary Database	ENSG00000199473	chr7:17379350-17379475 (-)	126
ENSG00000199474_st	4.01442	0.763023	FALSE	4.07285	0.573037	FALSE	snoRNA	Homo sapiens	AACCCCCTTTTCACTTTGCCAATTGGACTTATGTCTTTATTGATCATTCAAGTGAGCAAAGGAAATACGCTTTAAAAACTCAGGCAAACGGTGTTTGTCTTGTATCCCGTCAGAGGAAACAAAT	miRNA_v1	2017-10-21	2008	Affymetrix Proprietary Database	ENSG00000199474	chr16:12843845-12843968 (-)	124
ENSG00000199474_x_st	3.98434	0.536238	FALSE	3.90204	0.650429	FALSE	snoRNA	Homo sapiens	AACCCCCTTTTCACTTTGCCAATTGGACTTATGTCTTTATTGATCATTCAAGTGAGCAAAGGAAATACGCTTTAAAAACTCAGGCAAACGGTGTTTGTCTTGTATCCCGTCAGAGGAAACAAAT	miRNA_v1	2017-10-21	2008	Affymetrix Proprietary Database	ENSG00000199474	chr16:12843845-12843968 (-)	124
ENSG00000199495_st	4.06092	0.355815	FALSE	3.92381	0.620964	FALSE	snoRNA	Homo sapiens	CTACAATCAATTAAGCCACACAGCTCTTTTTCTCATGGGGCCTGGTGTGCAAGGGCTGCAAACAGCAGCATCCTAGGTAGTGTACAGCAGCCTGTTCCTTGTGTACAACA	miRNA_v1	2017-10-21	2008	Affymetrix Proprietary Database	ENSG00000199495	chr4:132908745-132908854 (+)	110
ENSG00000199552_x_st	3.95797	0.595702	FALSE	4.05354	0.2321	FALSE	snoRNA	Homo sapiens	ACGCAGGATTCAGACTAGAATATAGCTGTTAAGTGCTGTGTTGTCATTCTCCCTGCTTAAAATAAAGTTTTTTTCTTAACTATACCTGTCTGCTATCTGCTGTAGCAGCCAGGGATGCTTGGTTTCATACAT	miRNA_v1	2017-10-21	2008	Affymetrix Proprietary Database	ENSG00000199552	chr5:40690822-40690953 (+)	132
ENSG00000199566_st	3.95021	0.92187	FALSE	3.93158	0.976796	FALSE	snoRNA	Homo sapiens	GGCCTCTCAGTGCCGCTTAATCACACAGGTCCAGTGTGTGCTTGGTGTCTTTTCTGGGAGGCAGAGGAAGGCTCTCCTAATCACAACAGACCTGCCCAGAAGGGCCTCTCTATTTCTAGGAGTATGATAGCT	miRNA_v1	2017-10-21	2008	Affymetrix Proprietary Database	ENSG00000199566	chr12:46026216-46026347 (-)	132
ENSG00000199571_st	3.81801	0.948287	FALSE	3.92094	0.942041	FALSE	snoRNA	Homo sapiens	TTGGGCAGTGAACACCCAAGTGTGCTTTATAGTTCCTTTGGCTTTGACTTTGTGCTAGAGCAATGTCTGTTATTTTTCTCTGCATTGAAAGGAGCATTTATCCTTTTAAATGTATTCAGAAAGCCAGTACATTT	miRNA_v1	2017-10-21	2008	Affymetrix Proprietary Database	ENSG00000199571	chr12:38499819-38499952 (-)	134
ENSG00000199596_st	4.00133	0.824176	FALSE	3.99779	0.700812	FALSE	snoRNA	Homo sapiens	CTGCCAATATTCTCATTGCTCTGATTTTGTAATAGTCAGGACAGCCTAAACATTTGCTATATTTTTTTAATTTTTAATTTTAATTTTTGTGGGTATAACATTCACTATATTAAGATCATGCATGTGCCCCCAAACCTAATTCTTTTCTTAAGTCTAGTTTTATAAATGCTAATGATGAAC	miRNA_v1	2017-10-21	2008	Affymetrix Proprietary Database	ENSG00000199596	chr8:132514205-132514384 (-)	180
ENSG00000199600_st	3.98529	0.856242	FALSE	3.97305	0.739225	FALSE	snoRNA	Homo sapiens	TGGTTTAAAGCCAACTCTGGGCTCCCATCAGAAGGAAGGAGATGAATGCTATGACCAAAGACTGAAGTTCTCTATAGAGTCCACAGCACTCAATAGTACTGTATTTTCCTGAGGAGATATAAGA	miRNA_v1	2017-10-21	2008	Affymetrix Proprietary Database	ENSG00000199600	chr10:93825979-93826102 (+)	124
ENSG00000199633_st	4.09313	0.0292693	TRUE	3.90873	0.364617	FALSE	snoRNA	Homo sapiens	ATGCAGGTACTGTTACAATATGACTGAAGTGATTTGTTGTCATTTCCCCTGCTTAAAGCCCTTGATATATAACTATCTCTGTCTAACTCATTCTGAAGTAAGACAGAGATGCTTGGTTTCATTTTT	miRNA_v1	2017-10-21	2008	Affymetrix Proprietary Database	ENSG00000199633	chr15:76170569-76170694 (-)	126
ENSG00000199666_st	4.14221	0.450597	FALSE	4.0516	0.486116	FALSE	snoRNA	Homo sapiens	AAGACTATATTTTCAGGGATCATTTCTACAGTGCACTACTAGAGAAGTTTCTGTGAACTTGTAGAGCACCGGAAACCATGAGCAGGAAGTGCAGCGTTCTCTCCTGAGCATGAAGCCGGCTCTTGGTGTGGCTTCGCTGCAACTGCCATTGGCCATTGATGATCGTTCTTCTCTTCTCTGGGAGAGTAAGAGAGAGAGGACACAGTCTGAGTGG	miRNA_v1	2017-10-21	2008	Affymetrix Proprietary Database	ENSG00000199666	chr1:90895895-90896108 (+)	214
ENSG00000199666_x_st	4.15103	0.645116	FALSE	4.12225	0.669944	FALSE	snoRNA	Homo sapiens	AAGACTATATTTTCAGGGATCATTTCTACAGTGCACTACTAGAGAAGTTTCTGTGAACTTGTAGAGCACCGGAAACCATGAGCAGGAAGTGCAGCGTTCTCTCCTGAGCATGAAGCCGGCTCTTGGTGTGGCTTCGCTGCAACTGCCATTGGCCATTGATGATCGTTCTTCTCTTCTCTGGGAGAGTAAGAGAGAGAGGACACAGTCTGAGTGG	miRNA_v1	2017-10-21	2008	Affymetrix Proprietary Database	ENSG00000199666	chr1:90895895-90896108 (+)	214
ENSG00000199675_s_st	4.11075	0.14483	FALSE	3.92381	0.499092	FALSE	snoRNA	Homo sapiens	GGGCAATGATGAAAAGGTTTTACTACTGATCTTTGTAACTATGATGGTTTCTACACTTGACCTGAGCTCA	miRNA_v1	2017-10-21	2008	Affymetrix Proprietary Database	ENSG00000199675	chr11:93094611-93094680 (+)	70
ENSG00000199713_st	3.94438	0.831876	FALSE	3.99703	0.648649	FALSE	snoRNA	Homo sapiens	TCATCAGGTGGGATAATCCTTACCTGTTCCTCGTTTTGGAGGGCAGATAGAACAGGATAATTGGAGTTTGCATGATCCATGATTAATGTCTCTGTGTAATCAGGACTTGCAAACTCTGATTGTTCATATCTGAT	miRNA_v1	2017-10-21	2008	Affymetrix Proprietary Database	ENSG00000199713	chr18:54637095-54637228 (-)	134
ENSG00000199727_st	4.04448	0.321638	FALSE	4.02857	0.435645	FALSE	snoRNA	Homo sapiens	AAGACTATTCTTCTAGGGATCTTTTCTATAGTTCAGTACCAGAGATGGTTCTCTGACAGTGTGGAGCACCAGAAACCATGAGAAGGAGGCACAGCAATCTCTCCTGAGCATGGAGCCTGCTCTTGGTGTTGTTTTGCTGCAGCTGCTGTTTGCCATTGATGATCGTTCTCTTCTTTCAGGAGAGTAAGAAGGCGAGGATGCAGTCTGAGTGG	miRNA_v1	2017-10-21	2008	Affymetrix Proprietary Database	ENSG00000199727	chr2:104515663-104515874 (+)	212
ENSG00000199769_st	4.0953	0.492298	FALSE	3.99071	0.594623	FALSE	snoRNA	Homo sapiens	AAGACTATACTTTCAGGGATCATTTCTATAGTTTGTTACTAGAGAAGTTTCTCTGAACGTGTATAGCACTGAAAACCACAAAGAAGAGGTGCAGCATTATCTCCTAAGTGTAAAGCCGGCTCTTGATGTTGCTTTGCTGCAACTGCCATTTGCCATTGATGATCGTTCTTTTCTTCCTTTGGGAGACTGGGAAGGAAAGGATGCAATCTGAGTGG	miRNA_v1	2017-10-21	2008	Affymetrix Proprietary Database	ENSG00000199769	chrX:69982656-69982870 (-)	215
ENSG00000199783_st	3.96629	0.418033	FALSE	4.11833	0.320875	FALSE	snoRNA	Homo sapiens	CCGCAGTGACAGCAATATTTTTCATCCACAGTTCACCTCATGAATGTTGTCACTTTGGGTCTGAGTGA	miRNA_v1	2017-10-21	2008	Affymetrix Proprietary Database	ENSG00000199783	chr22:23627114-23627181 (-)	68
ENSG00000199787_st	3.94362	0.768677	FALSE	3.96739	0.604653	FALSE	snoRNA	Homo sapiens	TGGGTTTGGATTTATGATGGGCTGGATTCCCTAGGCCTCTCATAGTACCCCATGCCAGAGCAAACTGTAGCCCCAACCATTGCCGGGCCTCTATGCCTGTAGGCTGCTGGCACTGAAGTGGGTTGCACAGTA	miRNA_v1	2017-10-21	2008	Affymetrix Proprietary Database	ENSG00000199787	chr16:30338447-30338578 (-)	132
ENSG00000199815_st	4.08807	0.376642	FALSE	4.0516	0.73625	FALSE	snoRNA	Homo sapiens	GCTGTCCTGGACCTGCCAGCTGCACAGATGCAGATGCTCTGCTATGCCTGTAACATCGGGGCGAAGTGAAAGTGGCTATTTCTACACTCAGTGTTCAGAAAACACTGAACAACAAGAATGGATAATAGCCTGACATTT	miRNA_v1	2017-10-21	2008	Affymetrix Proprietary Database	ENSG00000199815	chr3:8948179-8948316 (+)	138
ENSG00000199850_st	3.85101	0.961386	FALSE	3.92381	0.947656	FALSE	snoRNA	Homo sapiens	TTCCTAAAGATTCACAATGAACATTATTATTTAAGAGCTTTTTGAAGTGCAAATCCATGAGCTTTTTAACCCTGAGCAAT	miRNA_v1	2017-10-21	2008	Affymetrix Proprietary Database	ENSG00000199850	chr13:22275284-22275363 (+)	80
ENSG00000199850_x_st	4.05854	0.625049	FALSE	4.04896	0.693172	FALSE	snoRNA	Homo sapiens	TTCCTAAAGATTCACAATGAACATTATTATTTAAGAGCTTTTTGAAGTGCAAATCCATGAGCTTTTTAACCCTGAGCAAT	miRNA_v1	2017-10-21	2008	Affymetrix Proprietary Database	ENSG00000199850	chr13:22275284-22275363 (+)	80
ENSG00000199851_st	3.90392	0.923162	FALSE	3.99128	0.340238	FALSE	snoRNA	Homo sapiens	AAGACTATACTTTCAGGGATCATTTCTACATTTCCGGGTAATTTCTTTGAACATGTGGAGCACCGGAAACCACCAGGAGGAGGCACAGCATTTTCTCTGGAGCGTGAAGCCAGTTCTTGGTGTTGCTGCATAGCAACTGCCATTTGCCTTTGATGATCATTCTTCTTTTCCTTTAGGAGAATAAGAGGGGGAGAACCCAGTCTGA	miRNA_v1	2017-10-21	2008	Affymetrix Proprietary Database	ENSG00000199851	chr6:28091325-28091529 (+)	205
ENSG00000199851_x_st	4.01839	0.59504	FALSE	3.98445	0.33582	FALSE	snoRNA	Homo sapiens	AAGACTATACTTTCAGGGATCATTTCTACATTTCCGGGTAATTTCTTTGAACATGTGGAGCACCGGAAACCACCAGGAGGAGGCACAGCATTTTCTCTGGAGCGTGAAGCCAGTTCTTGGTGTTGCTGCATAGCAACTGCCATTTGCCTTTGATGATCATTCTTCTTTTCCTTTAGGAGAATAAGAGGGGGAGAACCCAGTCTGA	miRNA_v1	2017-10-21	2008	Affymetrix Proprietary Database	ENSG00000199851	chr6:28091325-28091529 (+)	205
ENSG00000199856_st	4.0167	0.811533	FALSE	3.93661	0.952394	FALSE	snoRNA	Homo sapiens	AAGACTATACTTTCAGGGATCATTTCTATAGTTCATTACTAGAGAAGTTTCTCTGAATGGGTAGAGCACTGGAAACCATGAGGAGGAGGCACAGTGTTCTCTCCTGAGCATGAAGCTGACTCTTGGTGTTGCTTCACTGCACCTGCCATGTGCCACTGATGATTGTTCTTGTCTTCCTCTGGGAGAGTAAGACGGAGAGCATGCAGTCTGAGTG	miRNA_v1	2017-10-21	2008	Affymetrix Proprietary Database	ENSG00000199856	chr18:7985568-7985781 (+)	214
ENSG00000199856_x_st	3.97798	0.946932	FALSE	3.98351	0.897255	FALSE	snoRNA	Homo sapiens	AAGACTATACTTTCAGGGATCATTTCTATAGTTCATTACTAGAGAAGTTTCTCTGAATGGGTAGAGCACTGGAAACCATGAGGAGGAGGCACAGTGTTCTCTCCTGAGCATGAAGCTGACTCTTGGTGTTGCTTCACTGCACCTGCCATGTGCCACTGATGATTGTTCTTGTCTTCCTCTGGGAGAGTAAGACGGAGAGCATGCAGTCTGAGTG	miRNA_v1	2017-10-21	2008	Affymetrix Proprietary Database	ENSG00000199856	chr18:7985568-7985781 (+)	214
ENSG00000199857_st	3.99898	0.371658	FALSE	4.08981	0.140022	FALSE	snoRNA	Homo sapiens	CATCTGTGATTATCCTATTCTGAACCTGAATTTCTACTAGAAAAAACTTATATGAATCTGGCTTCTGAGAT	miRNA_v1	2017-10-21	2008	Affymetrix Proprietary Database	ENSG00000199857	chr4:77542253-77542323 (+)	71
ENSG00000199894_st	3.9208	0.649228	FALSE	4.1037	0.151644	FALSE	snoRNA	Homo sapiens	GATCAAGGATGAAAATACCCAAATTTGAGTATCAGAAGACCTTCCAGTCTACTTGATGCATGAGCTCTACAGTTTTAAGA	miRNA_v1	2017-10-21	2008	Affymetrix Proprietary Database	ENSG00000199894	chr4:111573714-111573793 (-)	80
ENSG00000199894_x_st	4.00752	0.348138	FALSE	3.98987	0.573641	FALSE	snoRNA	Homo sapiens	GATCAAGGATGAAAATACCCAAATTTGAGTATCAGAAGACCTTCCAGTCTACTTGATGCATGAGCTCTACAGTTTTAAGA	miRNA_v1	2017-10-21	2008	Affymetrix Proprietary Database	ENSG00000199894	chr4:111573714-111573793 (-)	80
ENSG00000199927_st	3.84773	0.601766	FALSE	3.86933	0.720433	FALSE	snoRNA	Homo sapiens	AAGACTATACTTTGAGGGATCATTTCTATAGTTTGTTACTGGAGAAGTTTCTCTGAATATGTAGAGCACCACAAATCACGAGGAAAAAGCGCAGCATTCTCTCCTGAGCATGAAGCCAGTTTTCAGTGTTGCTTCGATGTAACTGCCTTCTGCCCTTGATGATCATTCTTCTCTCCTCCCTGGAGAGTAAGAGGGAGAGGAGGCAGTCTGAGTGG	miRNA_v1	2017-10-21	2008	Affymetrix Proprietary Database	ENSG00000199927	chr3:30320817-30321031 (-)	215
ENSG00000199934_x_st	4.19181	0.243686	FALSE	4.09755	0.0431853	TRUE	snoRNA	Homo sapiens	GAAAATACATGATGATCTCACTCCAACTGGAACTCTCTCACTGATTACTTGATAACAATAAAATATCTGATATTCTG	miRNA_v1	2017-10-21	2008	Affymetrix Proprietary Database	ENSG00000199934	chr1:85830551-85830627 (+)	77
ENSG00000199959_st	3.96026	0.458554	FALSE	3.86532	0.806197	FALSE	snoRNA	Homo sapiens	TTGGTCCTGATTCAAGGCCAGCAGTTTGCTGAAGCTGTTGGTTTCAAGCAGGAGACTAAATAATTGTCTTTTCATGGTCTGTTGGCCATCTTATAACTTTGGAAATGTAATGTCCAATTCATTAGAAATAAACATCT	miRNA_v1	2017-10-21	2008	Affymetrix Proprietary Database	ENSG00000199959	chr1:84515592-84515728 (+)	137
ENSG00000199959_x_st	4.01442	0.696546	FALSE	4.09233	0.308381	FALSE	snoRNA	Homo sapiens	TTGGTCCTGATTCAAGGCCAGCAGTTTGCTGAAGCTGTTGGTTTCAAGCAGGAGACTAAATAATTGTCTTTTCATGGTCTGTTGGCCATCTTATAACTTTGGAAATGTAATGTCCAATTCATTAGAAATAAACATCT	miRNA_v1	2017-10-21	2008	Affymetrix Proprietary Database	ENSG00000199959	chr1:84515592-84515728 (+)	137
ENSG00000199977_st	4.03248	0.326496	FALSE	4.04652	0.4551	FALSE	snoRNA	Homo sapiens	CCAATGTGTAATATCCTGGGATATCATTTTTTCTAGGCTTTGTCCACATGGCTTAGGGGAGCATAGGGCTCTGCCCCATGATGTACAGTCCCTTTCCTCAGTGTTGGAGATGAAGCTGGGTCTGGTGTTTGCACTTTCATATTCCTGTAGCTTCTCAGAATCCTGTGGACAGTGACTGGGGAGACAAACCATGCAGGAAATATGT	miRNA_v1	2017-10-21	2008	Affymetrix Proprietary Database	ENSG00000199977	chr18:17651583-17651787 (+)	205
ENSG00000200026_st	4.06259	0.767585	FALSE	4.06387	0.121443	FALSE	snoRNA	Homo sapiens	TCGATGGGTGGGATAATCCTTACCTGTTCCTCGTTTTGGAGGGCAGATAGAACATGATGATTGGAGATGCATGAAATGTGATTAATGCCTCTGCCTAATCAGGACTTGCAACACCCTGAGTACTCCTCTCTGAT	miRNA_v1	2017-10-21	2008	Affymetrix Proprietary Database	ENSG00000200026	chr9:38137425-38137558 (+)	134
ENSG00000200026_x_st	4.09957	0.164507	FALSE	3.9218	0.923161	FALSE	snoRNA	Homo sapiens	TCGATGGGTGGGATAATCCTTACCTGTTCCTCGTTTTGGAGGGCAGATAGAACATGATGATTGGAGATGCATGAAATGTGATTAATGCCTCTGCCTAATCAGGACTTGCAACACCCTGAGTACTCCTCTCTGAT	miRNA_v1	2017-10-21	2008	Affymetrix Proprietary Database	ENSG00000200026	chr9:38137425-38137558 (+)	134
ENSG00000200042_st	4.01442	0.408996	FALSE	3.99258	0.406435	FALSE	snoRNA	Homo sapiens	AAAATTATACTTTCAGCAATCATCTCTATAGTTTGTTACTAGAGAAGCTTCTGTGAATGTGTAGAGCACCGGAAACCACAAGGCAAAGGCTCAGCATTCTCTCCTAAGCGCGAAGCTGGCTCCTGGTGTTGGTTGGCCGCAACTGCCATTTGCCATTGATGATCATTCTTCTCTTCCTGTGGTAGAGGAAGAGGGAGAGAATGCAGTTTGAGTGG	miRNA_v1	2017-10-21	2008	Affymetrix Proprietary Database	ENSG00000200042	chr14:91251013-91251227 (-)	215
ENSG00000200051_x_st	3.9674	0.967407	FALSE	3.96385	0.881533	FALSE	snoRNA	Homo sapiens	GGTCAATGATGAGCTGACATGTATTCTGAATCTAAAGTTGATTATTAGTACTTTAGTTCTAGAATTACTGAGACATG	miRNA_v1	2017-10-21	2008	Affymetrix Proprietary Database	ENSG00000200051	chr5:139887121-139887197 (-)	77
ENSG00000200063_st	4.02369	0.697768	FALSE	4.03569	0.496472	FALSE	snoRNA	Homo sapiens	TGGGCCCTTTCACAGGCCCTCCCCTCGGCAGTGGGGCCAGGATTGGGTTGCTGGTGCTGAGAGAAAGCCCTTGATTGCATCCTTGCTCTGGGACTGTACCAGTGGCAGCTGTCACTTAGTGGGACAGAG	miRNA_v1	2017-10-21	2008	Affymetrix Proprietary Database	ENSG00000200063	chr17:73907611-73907739 (+)	129
ENSG00000200063_x_st	3.93857	0.547632	FALSE	3.99632	0.806474	FALSE	snoRNA	Homo sapiens	TGGGCCCTTTCACAGGCCCTCCCCTCGGCAGTGGGGCCAGGATTGGGTTGCTGGTGCTGAGAGAAAGCCCTTGATTGCATCCTTGCTCTGGGACTGTACCAGTGGCAGCTGTCACTTAGTGGGACAGAG	miRNA_v1	2017-10-21	2008	Affymetrix Proprietary Database	ENSG00000200063	chr17:73907611-73907739 (+)	129
ENSG00000200072_st	4.08378	0.738212	FALSE	4.01649	0.469179	FALSE	snoRNA	Homo sapiens	CCTGGGTGATGATAAGCAAATGATGCCTGAATGTGAAGGTCATACTCGGCTTTAGCTGATT	miRNA_v1	2017-10-21	2008	Affymetrix Proprietary Database	ENSG00000200072	chr13:111754393-111754453 (+)	61
ENSG00000200075_st	4.05011	0.729562	FALSE	4.05861	0.410395	FALSE	snoRNA	Homo sapiens	AGGATATATCAAAGAGACTTTCTGGGGCTGGGAAACCAGGATCTCGTAATGCTATGACCAAAGATTGAAGTTTTGCATAGGATACCGTAGTCACTCAGTAGTGCTGTTTTCCTGAGGAAATACAAGA	miRNA_v1	2017-10-21	2008	Affymetrix Proprietary Database	ENSG00000200075	chr8:130950018-130950144 (-)	127
ENSG00000200112_st	3.88722	0.998256	FALSE	3.92552	0.960501	FALSE	snoRNA	Homo sapiens	CTACAATGATGACAATATTTTTCATCAACAGAAATTAACCTAGTGAGTTTCGATATTTAGGGTATGAGTGA	miRNA_v1	2017-10-21	2008	Affymetrix Proprietary Database	ENSG00000200112	chr12:114774836-114774906 (-)	71
ENSG00000200113_st	4.39863	0.0173683	TRUE	4.36367	0.0172348	TRUE	snoRNA	Homo sapiens	GGCCTCCTGGTGCTTACCAAGGCTGTCTTCTTACACTGACTGAAGCAGAGAAAGAGGAAGCAGAGTAAACCTATACCATGTGCACCTCAGCCCAGGCCCTGTGTGTGTGCCTGGTCTGTATTGTAAATGCAGGGAAATGG	miRNA_v1	2017-10-21	2008	Affymetrix Proprietary Database	ENSG00000200113	chr7:37425756-37425895 (+)	140
ENSG00000200130_x_st	3.91519	0.895126	FALSE	3.92369	0.584963	FALSE	snoRNA	Homo sapiens	AAAAAAAAAAAAAGATAAATAAAATAAAATAAAGTTGTTTCTTAACTATACCTGTCTGCTATTCTCCTGTAGCAACCAGGGATGATTGGTTTCATACAT	miRNA_v1	2017-10-21	2008	Affymetrix Proprietary Database	ENSG00000200130	chr7:64429723-64429821 (+)	99
ENSG00000200150_st	3.90265	0.830818	FALSE	4.00572	0.940262	FALSE	snoRNA	Homo sapiens	TGAATCAATGGTGACCACTGGTGGCATATAAGTCATGGATGATGAATATGAGAAGAAAAGAATCTAGGTTTTT	miRNA_v1	2017-10-21	2008	Affymetrix Proprietary Database	ENSG00000200150	chr14:100492330-100492402 (+)	73
ENSG00000200191_st	3.93455	0.463165	FALSE	4.05559	0.35564	FALSE	snoRNA	Homo sapiens	TCCACAGGTGAGATCATCCTTACCTGTTCCTTCTTTTGGAGGGCAGAGTTCACGATGACTAGAGTTTACATGATATGTGATTAATTCTCTGCATAATCAGGATTTGCAACATTCTGTTTGCTCCTACCTGAT	miRNA_v1	2017-10-21	2008	Affymetrix Proprietary Database	ENSG00000200191	chr8:72890283-72890414 (-)	132
ENSG00000200206_st	4.06109	0.723361	FALSE	3.97197	0.53896	FALSE	snoRNA	Homo sapiens	TTTCTGATGAAGCCTATGTTGGTAGAGACATCTGAGAGTATTGATGAATGCCAACAGCTTAAATGGAGAAAA	miRNA_v1	2017-10-21	2008	Affymetrix Proprietary Database	ENSG00000200206	chr15:84517433-84517504 (-)	72
ENSG00000200206_x_st	3.953	0.893907	FALSE	4.08527	0.830622	FALSE	snoRNA	Homo sapiens	TTTCTGATGAAGCCTATGTTGGTAGAGACATCTGAGAGTATTGATGAATGCCAACAGCTTAAATGGAGAAAA	miRNA_v1	2017-10-21	2008	Affymetrix Proprietary Database	ENSG00000200206	chr15:84517433-84517504 (-)	72
ENSG00000200222_st	3.95796	0.7446	FALSE	3.9689	0.702534	FALSE	snoRNA	Homo sapiens	AAGATTATACTTTCAGGAATCATTTCTATAGTTTGTTACTAGAGAAAGTTCTCTGAATGTGTAAAGCATGAAAAACCACAAGGAGACACAGTGTCTGCTCCTGACTGAAAAGCCAGCTCTTGGTGTTGCTCTGCTGCAACTGCTATTTGCCATTGATAACCATTCTTCTCTTCCTCTGGGATAGTAAGAGGGAGAGACTGCAGTCTGAGTGG	miRNA_v1	2017-10-21	2008	Affymetrix Proprietary Database	ENSG00000200222	chr3:64032524-64032735 (-)	212
ENSG00000200226_st	3.99886	0.707035	FALSE	4.0374	0.247815	FALSE	snoRNA	Homo sapiens	TGTGTATGATGAGATTTCACTTCATGGTCTGTGTTTCTGAAACACATGATGTTGTGGAAGTTCTGATTTG	miRNA_v1	2017-10-21	2008	Affymetrix Proprietary Database	ENSG00000200226	chr2:12087880-12087949 (-)	70
ENSG00000200235_st	3.9814	0.840598	FALSE	4.01526	0.387666	FALSE	snoRNA	Homo sapiens	AAACCCCTGTTCACTTTGCCAAATGGATTTGTGTCTTTATTGCTCATTAATTGGGGCAAAGGAAATATCCTTTTAAAACTCAGGCAAACTGAGTGTTTGTCTTGTATCCTGTCAGAGGAAAGAAAT	miRNA_v1	2017-10-21	2008	Affymetrix Proprietary Database	ENSG00000200235	chr5:139939436-139939561 (+)	126
ENSG00000200235_x_st	3.9153	0.567774	FALSE	4.01086	0.272427	FALSE	snoRNA	Homo sapiens	AAACCCCTGTTCACTTTGCCAAATGGATTTGTGTCTTTATTGCTCATTAATTGGGGCAAAGGAAATATCCTTTTAAAACTCAGGCAAACTGAGTGTTTGTCTTGTATCCTGTCAGAGGAAAGAAAT	miRNA_v1	2017-10-21	2008	Affymetrix Proprietary Database	ENSG00000200235	chr5:139939436-139939561 (+)	126
ENSG00000200237_st	4.01344	0.756352	FALSE	4.04234	0.260119	FALSE	snoRNA	Homo sapiens	CTGAATTGGCAAGTCCACCAAGAAACTATAAAAATGTGTGTGTGCAATGGCTGCACACAGCAGCTTCCTTGGTAGTGTACGCAGCCTGTTGGTTGTATGGGTTGCTCTAAGGGACCTTGGAGACAGGC	miRNA_v1	2017-10-21	2008	Affymetrix Proprietary Database	ENSG00000200237	chr19:9791643-9791770 (+)	128
ENSG00000200288_st	3.93668	0.565682	FALSE	3.89825	0.946416	FALSE	snoRNA	Homo sapiens	TTTGAGGTCTTTCCCGATGGGACTTTTCTGTAGGCTGCACATCATTGGAAACGCCTCATAGAGTTAACTCTGTGGTTTTACTTTACTCACAGGACTCTTGTTAGATCTGTGGGAACTACAAGACAGTT	miRNA_v1	2017-10-21	2008	Affymetrix Proprietary Database	ENSG00000200288	chr3:178824764-178824891 (-)	128
ENSG00000200288_x_st	3.93954	0.654589	FALSE	3.97808	0.294959	FALSE	snoRNA	Homo sapiens	TTTGAGGTCTTTCCCGATGGGACTTTTCTGTAGGCTGCACATCATTGGAAACGCCTCATAGAGTTAACTCTGTGGTTTTACTTTACTCACAGGACTCTTGTTAGATCTGTGGGAACTACAAGACAGTT	miRNA_v1	2017-10-21	2008	Affymetrix Proprietary Database	ENSG00000200288	chr3:178824764-178824891 (-)	128
ENSG00000200294_st	3.95604	0.365886	FALSE	3.87374	0.737839	FALSE	snoRNA	Homo sapiens	TTCCAAAGAATTGAGTTCAGTTCAAGGCAGCTTCCCTGTTCTGTTAACGAAACTTTGGGACATTGAAATGGGCTACGGGAGATGATTGGTTCAAAAGCATTATTCTATTCATTTGCCTTTTTTTTTGGAGAC	miRNA_v1	2017-10-21	2008	Affymetrix Proprietary Database	ENSG00000200294	chr10:73610622-73610753 (+)	132
ENSG00000200294_x_st	3.98067	0.838045	FALSE	4.01802	0.829702	FALSE	snoRNA	Homo sapiens	TTCCAAAGAATTGAGTTCAGTTCAAGGCAGCTTCCCTGTTCTGTTAACGAAACTTTGGGACATTGAAATGGGCTACGGGAGATGATTGGTTCAAAAGCATTATTCTATTCATTTGCCTTTTTTTTTGGAGAC	miRNA_v1	2017-10-21	2008	Affymetrix Proprietary Database	ENSG00000200294	chr10:73610622-73610753 (+)	132
ENSG00000200307_st	4.53031	0.000828991	TRUE	4.35007	0.0112466	TRUE	snoRNA	Homo sapiens	GCTACTCTTGAACTCCTGACCTCAACTGATCCACCCGCCTCGGCCTCCCAAAGTATGAAAGTGGCTATTTCTATCCTCAGTGTTCAGAAACCAGTGAGCACCAAAAAATGGCTTATAGCCTGACATTT	miRNA_v1	2017-10-21	2008	Affymetrix Proprietary Database	ENSG00000200307	chr16:28800302-28800429 (-)	128
ENSG00000200307_x_st	4.13664	0.00853484	TRUE	4.10184	0.00888302	TRUE	snoRNA	Homo sapiens	GCTACTCTTGAACTCCTGACCTCAACTGATCCACCCGCCTCGGCCTCCCAAAGTATGAAAGTGGCTATTTCTATCCTCAGTGTTCAGAAACCAGTGAGCACCAAAAAATGGCTTATAGCCTGACATTT	miRNA_v1	2017-10-21	2008	Affymetrix Proprietary Database	ENSG00000200307	chr16:28800302-28800429 (-)	128
ENSG00000200318_st	3.87572	0.936836	FALSE	3.92437	0.784931	FALSE	snoRNA	Homo sapiens	AAGACTATACTTTCAGGGATCATTTGTATAGTTCGTTACTAGAGAATTTTCTCTGAATGTGTAGAACACCAGAAACCACAAGGAGGAGGCGCAGCGTTCTCTCCTGAGCGTGAAGCCGGGTCCTGGTGTTGCTTCACTGCAACTGCCATTTGCCATTGATGATTGTTCTTCTCTTCCTTTGGGAGAGTAAGAGGCAAAGGATGCAGTCTGAATGG	miRNA_v1	2017-10-21	2008	Affymetrix Proprietary Database	ENSG00000200318	chr15:56839958-56840172 (-)	215
ENSG00000200318_x_st	3.91042	0.898007	FALSE	3.91676	0.930497	FALSE	snoRNA	Homo sapiens	AAGACTATACTTTCAGGGATCATTTGTATAGTTCGTTACTAGAGAATTTTCTCTGAATGTGTAGAACACCAGAAACCACAAGGAGGAGGCGCAGCGTTCTCTCCTGAGCGTGAAGCCGGGTCCTGGTGTTGCTTCACTGCAACTGCCATTTGCCATTGATGATTGTTCTTCTCTTCCTTTGGGAGAGTAAGAGGCAAAGGATGCAGTCTGAATGG	miRNA_v1	2017-10-21	2008	Affymetrix Proprietary Database	ENSG00000200318	chr15:56839958-56840172 (-)	215
ENSG00000200355_st	3.97693	0.833266	FALSE	3.82881	0.917045	FALSE	snoRNA	Homo sapiens	TTATGAATATACTCACCGTTTTGATTTTATAATAGTAACGACAAGCTAAACATTCACTATATTAAGACCACGCGTGTGTCTCAGACTTACCTTTCCCTAGGTCTGTTTTTATAAATGCTGGTGATAAAC	miRNA_v1	2017-10-21	2008	Affymetrix Proprietary Database	ENSG00000200355	chr3:173971761-173971889 (-)	129
ENSG00000200377_st	3.9153	0.162598	FALSE	3.91346	0.451546	FALSE	snoRNA	Homo sapiens	CTATTAGGATGACAATATTTTTTGTCAGCAGCAGCTTACCTAATGAGTGTTGATGCTTTGGGTCTGAGTGA	miRNA_v1	2017-10-21	2008	Affymetrix Proprietary Database	ENSG00000200377	chr2:154011573-154011643 (-)	71
ENSG00000200385_st	3.96117	0.90153	FALSE	3.89904	0.961769	FALSE	snoRNA	Homo sapiens	CACAGCTTTATTAATAGAAGCCAAACTCTCTGTGGGCTTCTCACAGTGTACCCATTGCCAGAGTAAACTGCAGCCTTGAACCATTGCTCAGCCTCCTTACCCATGAGCTATGAACACTGAAGCAGGTTGCACAGTG	miRNA_v1	2017-10-21	2008	Affymetrix Proprietary Database	ENSG00000200385	chr14:37259382-37259517 (+)	136
ENSG00000200394_st	4.46691	0.000896399	TRUE	4.46129	5.88455e-05	TRUE	snoRNA	Homo sapiens	CCCTCCTACAAAGGCATGTCTATAGTTCCTTGTCTTTGGACATGTAAGAATTGGAGGCAAAGAAATGTGGACTTGGAGAAATCTGGGGCCAGCTTGCTCTCCGCAGGCTCAAGATCAACCATCCCACATAG	miRNA_v1	2017-10-21	2008	Affymetrix Proprietary Database	ENSG00000200394	chr17:63167247-63167377 (+)	131
ENSG00000200394_x_st	4.28853	0.014361	TRUE	4.37512	0.00150779	TRUE	snoRNA	Homo sapiens	CCCTCCTACAAAGGCATGTCTATAGTTCCTTGTCTTTGGACATGTAAGAATTGGAGGCAAAGAAATGTGGACTTGGAGAAATCTGGGGCCAGCTTGCTCTCCGCAGGCTCAAGATCAACCATCCCACATAG	miRNA_v1	2017-10-21	2008	Affymetrix Proprietary Database	ENSG00000200394	chr17:63167247-63167377 (+)	131
ENSG00000200398_x_st	4.06869	0.442606	FALSE	3.88174	0.997608	FALSE	snoRNA	Homo sapiens	CAGTCAGTGTCGAGAACCTTATATTGTTCTGAAGAGAGGTGGTGACTTAAAAATCATGCTCAATAGGATTACGCTGAGGCCC	miRNA_v1	2017-10-21	2008	Affymetrix Proprietary Database	ENSG00000200398	chr15:23009888-23009969 (+)	82
ENSG00000200418_st	3.96441	0.240862	FALSE	4.07813	0.0308811	TRUE	snoRNA	Homo sapiens	ATGCAGGTACTGTTACAATACAACTGATGTGTTTTGTTGTCGTTCCCCCTGCTTAAAGCACTTGATGCATAACTCTGTCTACCTTCATTCCGTAGTAAGACAGAGACGCTTGGCTTCAGACAT	miRNA_v1	2017-10-21	2008	Affymetrix Proprietary Database	ENSG00000200418	chr3:187986806-187986928 (+)	123
ENSG00000200422_st	4.07844	0.292152	FALSE	4.13501	0.11784	FALSE	snoRNA	Homo sapiens	GGTCAATGATGTAATGGCATGTATTAGCTGAATCCAAAGTTGAAGTGAATTCTAAAATTACACCAAGACCTT	miRNA_v1	2017-10-21	2008	Affymetrix Proprietary Database	ENSG00000200422	chrX:86288392-86288463 (+)	72
ENSG00000200422_x_st	4.12007	0.255262	FALSE	4.08098	0.145527	FALSE	snoRNA	Homo sapiens	GGTCAATGATGTAATGGCATGTATTAGCTGAATCCAAAGTTGAAGTGAATTCTAAAATTACACCAAGACCTT	miRNA_v1	2017-10-21	2008	Affymetrix Proprietary Database	ENSG00000200422	chrX:86288392-86288463 (+)	72
ENSG00000200442_st	4.00038	0.461693	FALSE	4.01088	0.656948	FALSE	snoRNA	Homo sapiens	GGTCAATGATGTCGTGGCATGTATCAGCTGAATCCAAAGTTGATGTGAGTTCCAAAATTATACTGAGACTTT	miRNA_v1	2017-10-21	2008	Affymetrix Proprietary Database	ENSG00000200442	chr6:166433331-166433402 (+)	72
ENSG00000200442_x_st	3.92465	0.998499	FALSE	3.91962	0.962744	FALSE	snoRNA	Homo sapiens	GGTCAATGATGTCGTGGCATGTATCAGCTGAATCCAAAGTTGATGTGAGTTCCAAAATTATACTGAGACTTT	miRNA_v1	2017-10-21	2008	Affymetrix Proprietary Database	ENSG00000200442	chr6:166433331-166433402 (+)	72
ENSG00000200492_st	4.20224	0.0368804	TRUE	4.08374	0.14016	FALSE	snoRNA	Homo sapiens	AAGGCTATACTTTCAGGAATCATTTCTATAGTTTGTTACAAGAGAAGTTTCTCTGAATGTGTAGAGCACCAGAAACCACGACGAGGACGAGAAGGCACAGCATTCTTTCCTAAATGTGAAGCCAGCTCTTGGTGTTGCTTCAACTGCCACTTGCCATTAATGACAGTTCTTCTTTCCCACTGGGAGAATAAAAAGGAGAGAATGCAGTC	miRNA_v1	2017-10-21	2008	Affymetrix Proprietary Database	ENSG00000200492	chr6:92885862-92886070 (+)	209
ENSG00000200496_x_st	4.12713	0.0278946	TRUE	3.96532	0.294523	FALSE	snoRNA	Homo sapiens	CTGTCAGGTGGGATAACCCTTCCCTGTTCCTCCGTTTGGAGGGCAGATAGAACATGATGACTGGAGATGCATGAAATGTGACTAATGTCTCTGTGTAATCAGGACTTGCAACACCCTGATTGCTCCTATCTGAT	miRNA_v1	2017-10-21	2008	Affymetrix Proprietary Database	ENSG00000200496	chr11:122677308-122677441 (+)	134
ENSG00000200536_st	4.09236	0.601189	FALSE	4.00807	0.848851	FALSE	snoRNA	Homo sapiens	AAGTCATTTCAAAGAGGGCTTGGATGGCTATGAAACCAGAGCTCTTAAGGTTATAATAAGATTGAAATTTTCCATAGGATGCTGTAGTCACACAATAGTGCTGTTTTCTTGAGGAGACAGAAGA	miRNA_v1	2017-10-21	2008	Affymetrix Proprietary Database	ENSG00000200536	chr1:110616629-110616752 (+)	124
ENSG00000200538_st	4.01445	0.470275	FALSE	3.92384	0.371931	FALSE	snoRNA	Homo sapiens	AAGACTATACTTTCAGGGATCATTTCTATAGTTAGTTGCTAGAGAAGTTTCTCTGGACATGTGGAGCACCAGAAACCATGAGAAGGAGATGTAGTGTTCTCTCCGGAGCATGAAGCTGGCTCTTGGTGTTGCTTCGCTGCACCTGCCATTTGCCATTGACAATCATTCTTCTCTTCCTCTGGGAGAGTAAGGAGGAGAGGACACAGTCTGAGTGG	miRNA_v1	2017-10-21	2008	Affymetrix Proprietary Database	ENSG00000200538	chr17:43814733-43814947 (-)	215
ENSG00000200538_x_st	3.86168	0.993565	FALSE	3.85746	0.981122	FALSE	snoRNA	Homo sapiens	AAGACTATACTTTCAGGGATCATTTCTATAGTTAGTTGCTAGAGAAGTTTCTCTGGACATGTGGAGCACCAGAAACCATGAGAAGGAGATGTAGTGTTCTCTCCGGAGCATGAAGCTGGCTCTTGGTGTTGCTTCGCTGCACCTGCCATTTGCCATTGACAATCATTCTTCTCTTCCTCTGGGAGAGTAAGGAGGAGAGGACACAGTCTGAGTGG	miRNA_v1	2017-10-21	2008	Affymetrix Proprietary Database	ENSG00000200538	chr17:43814733-43814947 (-)	215
ENSG00000200545_st	4.01252	0.921206	FALSE	3.92381	0.883433	FALSE	snoRNA	Homo sapiens	AAGACTGTGCTTTCAGGGATCATGTCTATAGTTTGCCACTAGAGAAGTTTTTTTGAACATGTAGTAGGGCACCAGAAGCACAAGGAAGAGGCACAGCCTTCTCTCCTGAGCATGAATCTGGCTCTTGGTCTTGCTTTGTTCCAGCTACCATTTGCCATTGATTATGTCCTTCTCTTCCTTCCAGAAAGTAAAAGGGAGAGAATGCAGTCTGAGTGG	miRNA_v1	2017-10-21	2008	Affymetrix Proprietary Database	ENSG00000200545	chr10:19927182-19927397 (+)	216
ENSG00000200565_st	4.11151	0.0484741	TRUE	3.93128	0.469482	FALSE	snoRNA	Homo sapiens	GGAAAGGTTACTAAAAGAACACTGCATTCCTGTAGCCTGCACGTCCTTAGAAACACCTCATAAAGTAACTGTGGTTTTACTTTACTCACAGGACTATTGCTAGATCTATGGGAAAGAACTATAAGACAGTT	miRNA_v1	2017-10-21	2008	Affymetrix Proprietary Database	ENSG00000200565	chrX:138819729-138819859 (+)	131
ENSG00000200620_st	3.99682	0.8738	FALSE	3.92632	0.766174	FALSE	snoRNA	Homo sapiens	TACCTCCCAGGATGGCATCTGGAAGTGGATAGTATTCTGCCAGCTTTGGAAACTGGATGAAAAGCAAATCTGGCAGAGGTACCCATTTCATTCCCAGCTTGCTCAGTAGCTGGTGATTGGAAGAAACTCTGCAACAGTG	miRNA_v1	2017-10-21	2008	Affymetrix Proprietary Database	ENSG00000200620	chrX:15644252-15644390 (+)	139
ENSG00000200652_st	4.22464	0.103741	FALSE	4.16851	0.0585786	TRUE	snoRNA	Homo sapiens	AGATCATTTCAAAGAGGGCTCGTGGGGCTATGAAACCATGAGCTCTTAATGCTATGACCAAAGACTGAAGTTCTCTATAGGACGCCATAGCACTCAATGGTGCTGTTTTCCTGAGGAGACATAAGA	miRNA_v1	2017-10-21	2008	Affymetrix Proprietary Database	ENSG00000200652	chr16:28097920-28098045 (+)	126
ENSG00000200652_x_st	4.15956	0.358127	FALSE	4.04965	0.895551	FALSE	snoRNA	Homo sapiens	AGATCATTTCAAAGAGGGCTCGTGGGGCTATGAAACCATGAGCTCTTAATGCTATGACCAAAGACTGAAGTTCTCTATAGGACGCCATAGCACTCAATGGTGCTGTTTTCCTGAGGAGACATAAGA	miRNA_v1	2017-10-21	2008	Affymetrix Proprietary Database	ENSG00000200652	chr16:28097920-28098045 (+)	126
ENSG00000200654_st	3.98222	0.85542	FALSE	3.99072	0.479577	FALSE	snoRNA	Homo sapiens	TCCAGCAGTCGTTAGCTCTCCTGGCTAGTGTGATGCCTGTGATGGTGTTTCACTGTTGGAACAGCAAGCACTGTCTTAATTGAGGCTTGGCTCCGGGTGCTGTTTTGGTGTGGGGCCAAGTATACCTTTGGGCAGTGTTTTGCACTTCTGAGAGTGAAATGACTCCTGTGGAGTCGGTCCTAATCTGAGTGCAAACAAT	miRNA_v1	2017-10-21	2008	Affymetrix Proprietary Database	ENSG00000200654	chr2:65239300-65239498 (+)	199
ENSG00000200677_st	3.90982	0.969991	FALSE	3.92929	0.965191	FALSE	snoRNA	Homo sapiens	CTATTATGATGAGATTACGCTCTGTGGTCCGTGTTTCTGAAACACAGGATTTTGTGGAAGTTCTCATTTG	miRNA_v1	2017-10-21	2008	Affymetrix Proprietary Database	ENSG00000200677	chr15:89099477-89099546 (-)	70
ENSG00000200677_x_st	4.01479	0.842846	FALSE	4.00464	0.823887	FALSE	snoRNA	Homo sapiens	CTATTATGATGAGATTACGCTCTGTGGTCCGTGTTTCTGAAACACAGGATTTTGTGGAAGTTCTCATTTG	miRNA_v1	2017-10-21	2008	Affymetrix Proprietary Database	ENSG00000200677	chr15:89099477-89099546 (-)	70
ENSG00000200693_st	3.9153	0.822379	FALSE	4.01088	0.311166	FALSE	snoRNA	Homo sapiens	AAGACCATATTTTCAGGGATCATTTCTATAGTTCATTCATTACTAGAGAAGTTTCTCTGAACATGCAGGGCACCGCAAACCATGAGGAAGAGGCACAGCATTCTCTTCTGAGCCTGAAGCCAGCTCTTCTTGCTTCACTGCCATTTGCCCTTCATGATCATTCTCTTCCTGCAGGAGAGTAAGAAAGGATGCAGTCTGAGTGG	miRNA_v1	2017-10-21	2008	Affymetrix Proprietary Database	ENSG00000200693	chr14:63187768-63187970 (-)	203
ENSG00000200706_st	3.95203	0.690927	FALSE	4.04255	0.465641	FALSE	snoRNA	Homo sapiens	GGTCAATGATGTAATGGCATGTATTAGCTGAATCCAGAGTTGATATGAGTTCTAAAATTACACTGAAGCTGG	miRNA_v1	2017-10-21	2008	Affymetrix Proprietary Database	ENSG00000200706	chr6:38283028-38283099 (+)	72
ENSG00000200706_x_st	4.00692	0.0954527	FALSE	4.00963	0.217181	FALSE	snoRNA	Homo sapiens	GGTCAATGATGTAATGGCATGTATTAGCTGAATCCAGAGTTGATATGAGTTCTAAAATTACACTGAAGCTGG	miRNA_v1	2017-10-21	2008	Affymetrix Proprietary Database	ENSG00000200706	chr6:38283028-38283099 (+)	72
ENSG00000200733_st	4.07043	0.396466	FALSE	4.0516	0.559172	FALSE	snoRNA	Homo sapiens	TGTCAGTGCTGAAACTTTGTCAAGTTATGCTACTGACATGAAGTAATGATACAGTATATCTGAGGAGA	miRNA_v1	2017-10-21	2008	Affymetrix Proprietary Database	ENSG00000200733	chr13:89287425-89287492 (+)	68
ENSG00000200753_st	4.03042	0.299825	FALSE	4.0516	0.340349	FALSE	snoRNA	Homo sapiens	CTACAAAGATAGCAACACTTTTCATCAACAGCAGTTCACCTAGAGAGAGTCGACACTTTTTGTCTGAGTGA	miRNA_v1	2017-10-21	2008	Affymetrix Proprietary Database	ENSG00000200753	chr7:20383479-20383549 (+)	71
ENSG00000200801_x_st	4.01302	0.845459	FALSE	3.93539	0.921025	FALSE	snoRNA	Homo sapiens	GGGTGGTGATGAGAACCTTGTATTCTTCTGAAGAGAGGTGATGACTTAAAAACCATGCTCAATAGGATTACACTTAGGCCG	miRNA_v1	2017-10-21	2008	Affymetrix Proprietary Database	ENSG00000200801	chr15:23018588-23018668 (+)	81
ENSG00000200879_st	4.06725	2.15201e-05	TRUE	4.3026	7.34258e-07	TRUE	snoRNA	Homo sapiens	TCACAATGATGAATGGTCCAAAACATTCGCGGTTTCCACCAGAATTCAAGGTGTTGGCAACTACCTTCCTTGGATGTCTGAGTGA	miRNA_v1	2017-10-21	2008	Affymetrix Proprietary Database	ENSG00000200879	chr11:122433995-122434079 (-)	85
ENSG00000200891_st	4.01913	0.262625	FALSE	4.12448	0.32971	FALSE	snoRNA	Homo sapiens	CAGTCCAGCCTCTGATGAAGCCTATGTTAGTAGGCACATCTGAGTGGTAATGAATGCCAGCAGCTCTGATGAAAAAAA	miRNA_v1	2017-10-21	2008	Affymetrix Proprietary Database	ENSG00000200891	chr10:89744355-89744432 (-)	78
ENSG00000200891_x_st	4.03519	0.542198	FALSE	3.9906	0.456345	FALSE	snoRNA	Homo sapiens	CAGTCCAGCCTCTGATGAAGCCTATGTTAGTAGGCACATCTGAGTGGTAATGAATGCCAGCAGCTCTGATGAAAAAAA	miRNA_v1	2017-10-21	2008	Affymetrix Proprietary Database	ENSG00000200891	chr10:89744355-89744432 (-)	78
ENSG00000200897_st	4.05206	0.283493	FALSE	4.07153	0.404947	FALSE	snoRNA	Homo sapiens	CAGCCTTTGAGGAAGCCTGTGTTTGTAGGGACATCTGAGAGTGTTGATGAATGCCAACGGCTCTGATGGAAAAAA	miRNA_v1	2017-10-21	2008	Affymetrix Proprietary Database	ENSG00000200897	chr12:106292662-106292736 (+)	75
ENSG00000200897_x_st	4.0793	0.0632954	FALSE	4.32496	0.00218562	TRUE	snoRNA	Homo sapiens	CAGCCTTTGAGGAAGCCTGTGTTTGTAGGGACATCTGAGAGTGTTGATGAATGCCAACGGCTCTGATGGAAAAAA	miRNA_v1	2017-10-21	2008	Affymetrix Proprietary Database	ENSG00000200897	chr12:106292662-106292736 (+)	75
ENSG00000200932_st	4.04893	0.847782	FALSE	4.01436	0.709877	FALSE	snoRNA	Homo sapiens	GCCGTGTGAGGCCACCTCTGCCATGCTGCAGGCTCCCCAGCACGCAGTGGGGAACCCAACCTTGGAGAGCCGAGCCGGG	miRNA_v1	2017-10-21	2008	Affymetrix Proprietary Database	ENSG00000200932	chr2:238443286-238443364 (+)	79
ENSG00000200952_st	3.9458	0.850882	FALSE	3.98038	0.625879	FALSE	snoRNA	Homo sapiens	GTTGAGGTCTAACACGATAGGGCTTTATCTGTAGCCACACCATCTGGAAACATCTAGTGTAACTCTGTGATTTTGCTTTACTCATAGGACTATTAGAGCTGTGGGGAGGAACTATAATACAAGA	miRNA_v1	2017-10-21	2008	Affymetrix Proprietary Database	ENSG00000200952	chr6:94645545-94645668 (+)	124
ENSG00000200961_st	4.19508	0.117341	FALSE	4.16216	0.18988	FALSE	snoRNA	Homo sapiens	CTACAACCAGCTACTGGTTGATCTTACATTTGATCTGGTGTGCAATGGCTGCAAACAGCAGCCTCCTTGGTGGTGTTTGCAGCCTGTTGCTTGTATGAGTTGCCCTAATGGACCTTGGAGACAGCC	miRNA_v1	2017-10-21	2008	Affymetrix Proprietary Database	ENSG00000200961	chr17:25128763-25128888 (+)	126
ENSG00000200961_x_st	4.15567	0.152533	FALSE	4.00909	0.355066	FALSE	snoRNA	Homo sapiens	CTACAACCAGCTACTGGTTGATCTTACATTTGATCTGGTGTGCAATGGCTGCAAACAGCAGCCTCCTTGGTGGTGTTTGCAGCCTGTTGCTTGTATGAGTTGCCCTAATGGACCTTGGAGACAGCC	miRNA_v1	2017-10-21	2008	Affymetrix Proprietary Database	ENSG00000200961	chr17:25128763-25128888 (+)	126
ENSG00000200969_st	4.08917	0.0611205	FALSE	3.9893	0.702391	FALSE	snoRNA	Homo sapiens	CGGGTGGTGATGACCCCAACATTCCATCTGAATGCCTGTGCTGAAACCCAGAGGCTGTTTCTGAACCA	miRNA_v1	2017-10-21	2008	Affymetrix Proprietary Database	ENSG00000200969	chr9:83693653-83693720 (+)	68
ENSG00000200969_x_st	4.14889	0.292047	FALSE	3.97258	0.519011	FALSE	snoRNA	Homo sapiens	CGGGTGGTGATGACCCCAACATTCCATCTGAATGCCTGTGCTGAAACCCAGAGGCTGTTTCTGAACCA	miRNA_v1	2017-10-21	2008	Affymetrix Proprietary Database	ENSG00000200969	chr9:83693653-83693720 (+)	68
ENSG00000200991_st	3.95828	0.73058	FALSE	4.02956	0.709106	FALSE	snoRNA	Homo sapiens	AGGTCATTTCAAAGAGGCTGCAAAACCAAGAGCTCTTAACGCTGTGAGCAAAGATGGAAGTTCTCTCTAGGATGCCATGGCACTCGATGGTGGTATGTTTTCCTGGGGAGATATAAGA	miRNA_v1	2017-10-21	2008	Affymetrix Proprietary Database	ENSG00000200991	chr15:83196733-83196850 (-)	118
ENSG00000200991_x_st	4.01442	0.72849	FALSE	3.93663	0.958486	FALSE	snoRNA	Homo sapiens	AGGTCATTTCAAAGAGGCTGCAAAACCAAGAGCTCTTAACGCTGTGAGCAAAGATGGAAGTTCTCTCTAGGATGCCATGGCACTCGATGGTGGTATGTTTTCCTGGGGAGATATAAGA	miRNA_v1	2017-10-21	2008	Affymetrix Proprietary Database	ENSG00000200991	chr15:83196733-83196850 (-)	118
ENSG00000200999_st	3.83269	0.861233	FALSE	4.04554	0.476995	FALSE	snoRNA	Homo sapiens	TTGATCTACCTCTGATGAAACCTGTGTTGGTGGGGACATCTGAGAGTGTTGATGAATGCCAGTGACTCTGATAGAAAAAA	miRNA_v1	2017-10-21	2008	Affymetrix Proprietary Database	ENSG00000200999	chr4:26313029-26313108 (+)	80
ENSG00000200999_x_st	4.01442	0.434165	FALSE	4.04197	0.205507	FALSE	snoRNA	Homo sapiens	TTGATCTACCTCTGATGAAACCTGTGTTGGTGGGGACATCTGAGAGTGTTGATGAATGCCAGTGACTCTGATAGAAAAAA	miRNA_v1	2017-10-21	2008	Affymetrix Proprietary Database	ENSG00000200999	chr4:26313029-26313108 (+)	80
ENSG00000201003_st	3.95512	0.863383	FALSE	3.83065	0.999186	FALSE	snoRNA	Homo sapiens	GGGCATACCCGTAGACCTTGCCTGACTGTGCTCATGTCCAGGCAGGGGGGACATTGTATTCGAGATTAATTTGAAGTTCCTGCCAGCTTTATCCAGCTTAATCAGTGGCTGGATAAATAGCAGGACTGTAACATTC	miRNA_v1	2017-10-21	2008	Affymetrix Proprietary Database	ENSG00000201003	chr1:54009279-54009414 (-)	136
ENSG00000201009_st	3.89906	0.973419	FALSE	4.00933	0.839526	FALSE	snoRNA	Homo sapiens	TGCTGGAGTGATGAAAAAGTATCTTCAGGTGTGGCTGTGGCCACCTTGGCCACCTGTGTGTCACTTGCCAATGCAAGGACTTGTCATAGTTACACTGACTGTTA	miRNA_v1	2017-10-21	2008	Affymetrix Proprietary Database	ENSG00000201009	chr7:132088323-132088426 (+)	104
ENSG00000201009_x_st	3.69772	0.734843	FALSE	4.0373	0.3524	FALSE	snoRNA	Homo sapiens	TGCTGGAGTGATGAAAAAGTATCTTCAGGTGTGGCTGTGGCCACCTTGGCCACCTGTGTGTCACTTGCCAATGCAAGGACTTGTCATAGTTACACTGACTGTTA	miRNA_v1	2017-10-21	2008	Affymetrix Proprietary Database	ENSG00000201009	chr7:132088323-132088426 (+)	104
ENSG00000201025_st	3.99291	0.0875879	FALSE	3.94177	0.206121	FALSE	snoRNA	Homo sapiens	GTTTCTGATGAAGCCTATGTTGGTAGGGACAACTAAGGTTGTTGATGAATGCTAACAGCTCTAACACACACAC	miRNA_v1	2017-10-21	2008	Affymetrix Proprietary Database	ENSG00000201025	chr21:16578888-16578960 (-)	73
ENSG00000201036_st	4.02367	0.832001	FALSE	3.85808	0.96246	FALSE	snoRNA	Homo sapiens	TGGACTGTTGATGACAAGTGGTGGCTTATGTGGTTGTACATGCTGGTTGTATATGAAGAATATTACATATCTGAAACTTTGAGGTCCAA	miRNA_v1	2017-10-21	2008	Affymetrix Proprietary Database	ENSG00000201036	chr14:100515092-100515180 (+)	89
ENSG00000201038_st	3.8168	0.476024	FALSE	3.96649	0.602196	FALSE	snoRNA	Homo sapiens	ATCCCATCTCTTAAATAAAAAGATTTTTTTTTTAAGAAGTTGTACATGTGCAATGGCTGCAAACAGCAGCTTCCTTGGCAGTGTGTGCAGCCTGTTTCTTGTATGGGTTGCTCTAAGGGACCTTGGAGACAGGC	miRNA_v1	2017-10-21	2008	Affymetrix Proprietary Database	ENSG00000201038	chr18:3015432-3015565 (-)	134
ENSG00000201038_x_st	3.88673	0.826483	FALSE	3.997	0.538586	FALSE	snoRNA	Homo sapiens	ATCCCATCTCTTAAATAAAAAGATTTTTTTTTTAAGAAGTTGTACATGTGCAATGGCTGCAAACAGCAGCTTCCTTGGCAGTGTGTGCAGCCTGTTTCTTGTATGGGTTGCTCTAAGGGACCTTGGAGACAGGC	miRNA_v1	2017-10-21	2008	Affymetrix Proprietary Database	ENSG00000201038	chr18:3015432-3015565 (-)	134
ENSG00000201042_st	4.13252	0.386889	FALSE	3.94557	0.958769	FALSE	snoRNA	Homo sapiens	CCCTCCTACAAAGGCATGTCTATAATTCCTTGTCTTTGGACATGTAAGAATTGGAGGGACAGAAATGTGGACTTGGAGAAATCTGGGGCCAGCTTTCTCATCACAGGCTCAACATCAACCATGCCACATAG	miRNA_v1	2017-10-21	2008	Affymetrix Proprietary Database	ENSG00000201042	chr12:117810622-117810752 (-)	131
ENSG00000201042_x_st	4.20032	0.0449108	TRUE	4.16608	0.302776	FALSE	snoRNA	Homo sapiens	CCCTCCTACAAAGGCATGTCTATAATTCCTTGTCTTTGGACATGTAAGAATTGGAGGGACAGAAATGTGGACTTGGAGAAATCTGGGGCCAGCTTTCTCATCACAGGCTCAACATCAACCATGCCACATAG	miRNA_v1	2017-10-21	2008	Affymetrix Proprietary Database	ENSG00000201042	chr12:117810622-117810752 (-)	131
ENSG00000201125_st	4.11739	0.0416131	TRUE	3.96521	0.184954	FALSE	snoRNA	Homo sapiens	CTGGGGAATTCAAACTTGTGTTAAGAAAATGTGTCCCAGTGTGCAATGGCTGCAAACAGCAGCTTCCTTGGTAGTGTATGCAGCCTGTTTGTTGTACGGGTTGCTCTAAAGGGCCTTGGAGACAGTC	miRNA_v1	2017-10-21	2008	Affymetrix Proprietary Database	ENSG00000201125	chr12:74369190-74369316 (-)	127
ENSG00000201125_x_st	3.86979	0.918665	FALSE	3.90833	0.633064	FALSE	snoRNA	Homo sapiens	CTGGGGAATTCAAACTTGTGTTAAGAAAATGTGTCCCAGTGTGCAATGGCTGCAAACAGCAGCTTCCTTGGTAGTGTATGCAGCCTGTTTGTTGTACGGGTTGCTCTAAAGGGCCTTGGAGACAGTC	miRNA_v1	2017-10-21	2008	Affymetrix Proprietary Database	ENSG00000201125	chr12:74369190-74369316 (-)	127
ENSG00000201129_st	4.13711	0.121823	FALSE	4.13016	0.150814	FALSE	snoRNA	Homo sapiens	GGGCATACCCGTAGACCTTGTCTGACTGTGCTCATGGCCAGGCAGGGGGGACAGTGTATGCAAGAGTAATGTGGAGTTTGTGCTAACTCTAGCCAGCTTAATTAGTGACTGGATAAATTGCACAACTCTCACATTC	miRNA_v1	2017-10-21	2008	Affymetrix Proprietary Database	ENSG00000201129	chr1:152498827-152498962 (+)	136
ENSG00000201133_st	4.12934	0.00112295	TRUE	3.82526	0.577074	FALSE	snoRNA	Homo sapiens	CTATCAAAAGTTACTTTTTGTGGGGTGGAAGTTTTTAAAATAACCTTTACCTACGTGGGCTGTTTTGGAAAATAAAGAAAAGACCACACTCAGCAGAGGGCTATACCCCTTAGTATAGTTCACCACTATTTTGCAGCTTATATT	miRNA_v1	2017-10-21	2008	Affymetrix Proprietary Database	ENSG00000201133	chr7:50970541-50970684 (-)	144
ENSG00000201151_st	4.03726	0.632216	FALSE	4.05522	0.78147	FALSE	snoRNA	Homo sapiens	CTAAAACAATGTCAATAGTTTTCATCAACAGCAGTTGAACCTAGTAAGTGTCGATACTTTGGGTCTGAGTGG	miRNA_v1	2017-10-21	2008	Affymetrix Proprietary Database	ENSG00000201151	chr20:33168600-33168671 (-)	72
ENSG00000201157_st	4.01442	0.115701	FALSE	4.00523	0.45063	FALSE	snoRNA	Homo sapiens	TATTCTTCTTGTTAGAGCTCGGAGTTGAGGCCAGTGACTGGCCAATGAACTCACAAGTGTAGACAGGGTGTTACGCAAGGGACAAGTTTTTCACTAACACCACAAGAGTCTCTGGCCCAATGAGAGGAGTTTAATAGAAATTCTTGCTACAACT	miRNA_v1	2017-10-21	2008	Affymetrix Proprietary Database	ENSG00000201157	chr8:18881409-18881562 (+)	154
ENSG00000201199_s_st	4.08309	0.462543	FALSE	3.98885	0.924348	FALSE	snoRNA	Homo sapiens	GATCAATGATGAAACTAGCCAAATCTGAGCATCAGAAGTCTTTCCAGTCTACCTGATGCATGATCTCTACAGTTCTGAGA	miRNA_v1	2017-10-21	2008	Affymetrix Proprietary Database	ENSG00000201199	chr11:93094356-93094435 (+)	80
ENSG00000201209_st	4.05374	0.326344	FALSE	4.04878	0.510606	FALSE	snoRNA	Homo sapiens	AGCCCTAAAATGGAAAAAATTTAAAATTACTTAGACAATGTGATGTCATCAAAGGAACCCTAAGTA	miRNA_v1	2017-10-21	2008	Affymetrix Proprietary Database	ENSG00000201209	chr22:26958745-26958810 (-)	66
ENSG00000201229_st	4.02787	0.672871	FALSE	4.01088	0.400516	FALSE	snoRNA	Homo sapiens	AGGTTGGATTCATTGTTACAATATAGCTGTGAAGTGCTATGTTGTCCTTGCCCCCTGCTCAAAGCAATTGTTTCCCACAATCTCTGTCTCACTCGGTTCTATAGTAAGACATGGACGCTTGGTCTCAAACAT	miRNA_v1	2017-10-21	2008	Affymetrix Proprietary Database	ENSG00000201229	chr3:184652339-184652470 (+)	132
ENSG00000201245_st	4.01442	0.631105	FALSE	4.01925	0.686796	FALSE	snoRNA	Homo sapiens	AGGTTATTTCAAAGAGGGCTCATGAGGCTATGAAACCAAGAACTCTTAATGCTATGACCAAAGATTGAAGTTCTCTATAGAATGCCATAGCACTCAATAATGTTATGTTTTCTTGAGGCATATAAGA	miRNA_v1	2017-10-21	2008	Affymetrix Proprietary Database	ENSG00000201245	chr13:99234112-99234238 (-)	127
ENSG00000201245_x_st	3.92017	0.976691	FALSE	4.05021	0.670645	FALSE	snoRNA	Homo sapiens	AGGTTATTTCAAAGAGGGCTCATGAGGCTATGAAACCAAGAACTCTTAATGCTATGACCAAAGATTGAAGTTCTCTATAGAATGCCATAGCACTCAATAATGTTATGTTTTCTTGAGGCATATAAGA	miRNA_v1	2017-10-21	2008	Affymetrix Proprietary Database	ENSG00000201245	chr13:99234112-99234238 (-)	127
ENSG00000201299_x_st	3.9153	0.903691	FALSE	3.89763	0.898011	FALSE	snoRNA	Homo sapiens	ACTCACTGATGAGTAGCTTCTGACTTTCATTCTGAGTTTGCTGAACCCAGATGCCATTCCTGGGAAGG	miRNA_v1	2017-10-21	2008	Affymetrix Proprietary Database	ENSG00000201299	chr1:152527560-152527627 (+)	68
ENSG00000201300_x_st	3.97314	0.922378	FALSE	3.95304	0.913891	FALSE	snoRNA	Homo sapiens	GGGCTGATGATGAGAACCTTATATTGTCCTGAAAAGAGGTGATGACTTAACAATCATGCTCAATAGGATTACATTGAAGCCC	miRNA_v1	2017-10-21	2008	Affymetrix Proprietary Database	ENSG00000201300	chr15:23016737-23016818 (+)	82
ENSG00000201316_st	4.11075	0.398413	FALSE	4.04087	0.234288	FALSE	snoRNA	Homo sapiens	AATCTCCTGGGATTGTGTCTGGCGAGTGCCCAGTATTCTGCCACCTTCAGAAGGAAGGGAAAGCAAACCTTCATGAAAGCAGAGGCATTCATTCCATTCCCAGCTTGCTCCAGATCTGGCAGTTGGAAGACATTCTGCAACAATG	miRNA_v1	2017-10-21	2008	Affymetrix Proprietary Database	ENSG00000201316	chr8:52090134-52090278 (+)	145
ENSG00000201329_st	4.03865	0.657108	FALSE	3.85171	0.852001	FALSE	snoRNA	Homo sapiens	AATGCTATACTTTCATGGGTCATTTCTATAGTTTGTTATTAGAGAAGTTTCTCTGAATGTGTTGAGCACCAGAAACCACGAGGAGATGCAGCATTCTCTCCTGAACGGGAAGCCAGCTTTTGGCATTGCTTTGATGCAACTACCATTTGCCATTGATGGCAATGCATCGCTTCCTCTAGGAGTGTAAGAGGGAGTGGATGCAGTCAGAGTGG	miRNA_v1	2017-10-21	2008	Affymetrix Proprietary Database	ENSG00000201329	chr8:43352598-43352809 (+)	212
ENSG00000201337_st	4.12893	0.63828	FALSE	4.01901	0.883618	FALSE	snoRNA	Homo sapiens	AGGTCATTTCAAAGAAGGTTCACGTGGCTGTGAGACCAAGAACGCTTAATGCTGTTACCAAAGATTGCAATAGGTTGTGATAGCCCTCAGTAGTGCTATGTTCCTCTGGGGAGATATTAAT	miRNA_v1	2017-10-21	2008	Affymetrix Proprietary Database	ENSG00000201337	chr13:105347873-105347993 (-)	121
ENSG00000201346_st	3.9899	0.782468	FALSE	3.89003	0.907073	FALSE	snoRNA	Homo sapiens	AAGACTATACTTTCAGGGATCATTTCTGTAGTTCATTATTAGAGAGGTCTCTCTGAATGAGTAGAGCACTAGAAACCACAGAAGGAGGCACAGTGGTCTCTCCTGAGCATAAAGCTGGTTTTTGATGTTGCTTTGCTGCAACTGCCATTCGTCACTGATGACTGTTTTCTTCCTCTGGGAGAGTAAGAGGGAGAGGACACTATCTGA	miRNA_v1	2017-10-21	2008	Affymetrix Proprietary Database	ENSG00000201346	chr20:3312876-3313082 (+)	207
ENSG00000201348_st	4.12542	0.0612953	FALSE	3.944	0.1179	FALSE	snoRNA	Homo sapiens	CCAATGTGGATACACCCAGGAGGTCACTCTCTCCCCAGGCTGTGTCCAAGTAGCATAGGGGAGCACAGGGCTCTGTCCCCATGATGTACTGTCCTTTTCCATGACATTGGAGATGAAGCTGGACCTCAACTCTGCACATGCATATTCCTACAACTTCTCAGAGTCCTGTGGATAATGACGGAGGAGAGAAACCATGCAGGAAACAGCC	miRNA_v1	2017-10-21	2008	Affymetrix Proprietary Database	ENSG00000201348	chr20:8759833-8760040 (+)	208
ENSG00000201368_st	3.98063	0.741028	FALSE	3.98381	0.757632	FALSE	snoRNA	Homo sapiens	AAGACTATACTTTCAGGGATCATTTCTATAGCTCATTACTAGAGAAGTTCCCCTGAACGTGTAGAACACTGGCAACCATGAGGAGGACATGCAGTGTTCTGTCCTGAGTGTGAAGCTGGGTCTTGGTGTTGCTTTGCTGCAAGTACCATTTGCCACTGATGATTGTTTTTGTCTCCCTCTGGGACAGTAAGGGAAAGGACACAGTCTGAGTG	miRNA_v1	2017-10-21	2008	Affymetrix Proprietary Database	ENSG00000201368	chr5:35464923-35465134 (+)	212
ENSG00000201373_st	3.94583	0.916613	FALSE	4.08145	0.171316	FALSE	snoRNA	Homo sapiens	CAATGCCTTGAGTTCAGTCGAGGACAGCTTCCCTTTTCTGTTAATTAAACTTTGGAATGTTGGGGCATTAAAACAGGCTAGGGTAGGTGATTGCACAGAGAATACTATTCTATTCATTTCCTTCCTAGCCAAAAACA	miRNA_v1	2017-10-21	2008	Affymetrix Proprietary Database	ENSG00000201373	chr5:141985918-141986054 (-)	137
ENSG00000201376_st	3.96551	0.782281	FALSE	3.93422	0.971771	FALSE	snoRNA	Homo sapiens	CTGCAGCTAGTTAACCTGACTTGTCCACCTCCCTGCTGGGGGCTCAGTGTGCAATGGTTGCAAAATGGAGATTCCCTGGTTGTGTATACACCTCATTTCTTGAATGTGTTGCTTTAAGGGTTCTTGAAGACATTA	miRNA_v1	2017-10-21	2008	Affymetrix Proprietary Database	ENSG00000201376	chr14:50780558-50780692 (+)	135
ENSG00000201384_st	4.11075	0.250853	FALSE	4.01088	0.200937	FALSE	snoRNA	Homo sapiens	AGGCAACTCTTAGAAGATGGATAGCTTCTCTTTTGCTGTGGGTGTGGCCACAAAACGTTTCCCACTTGGTTTTCTATCTGCTACCTTGCTCTTAGCCAGCCTATTGGGAACATTT	miRNA_v1	2017-10-21	2008	Affymetrix Proprietary Database	ENSG00000201384	chr14:76737122-76737236 (-)	115
ENSG00000201388_st	4.01442	0.778499	FALSE	3.92106	0.969197	FALSE	snoRNA	Homo sapiens	TTCTCACCTAAACCCAAGAATCACTGTTTCTTATAGCGGTGGTTTAAACAGAGGTGCAAACAGCAAGTGAATCTCGTCGCCTTTGCGGGGCTGTGGCCATGCCCCTCAAAGGAAATTTGGAGGCTCTACAGCC	miRNA_v1	2017-10-21	2008	Affymetrix Proprietary Database	ENSG00000201388	chr19:37791083-37791215 (-)	133
ENSG00000201388_x_st	4.07023	0.755775	FALSE	4.24085	0.348532	FALSE	snoRNA	Homo sapiens	TTCTCACCTAAACCCAAGAATCACTGTTTCTTATAGCGGTGGTTTAAACAGAGGTGCAAACAGCAAGTGAATCTCGTCGCCTTTGCGGGGCTGTGGCCATGCCCCTCAAAGGAAATTTGGAGGCTCTACAGCC	miRNA_v1	2017-10-21	2008	Affymetrix Proprietary Database	ENSG00000201388	chr19:37791083-37791215 (-)	133
ENSG00000201393_st	3.81354	0.971838	FALSE	3.97599	0.734062	FALSE	snoRNA	Homo sapiens	CCCTATATTCGAAAGTTATCCTGGTCATTGACAGTGCAGGGAGAGAAACTGCTGAAAGCATTCCCCCTTGTTTGGAGGGTCCACTCCTGTCCCTTCTAAACTCTGGAGTTTTCCACA	miRNA_v1	2017-10-21	2008	Affymetrix Proprietary Database	ENSG00000201393	chr10:79797270-79797386 (+)	117
ENSG00000201398_st	4.02138	0.231045	FALSE	3.95913	0.181113	FALSE	snoRNA	Homo sapiens	TCGTCAGGTGGGAGAATTCTTACATGTTCCTCCTTTTGCAAGGCAGATTAGAACATGATGATTGGGGTTCGCATAATATGTGATTAACGTTTCTGTGTAATCAGGACTTGCAACATCCCGAATGCCCTTACCTGAC	miRNA_v1	2017-10-21	2008	Affymetrix Proprietary Database	ENSG00000201398	chr3:155207846-155207981 (-)	136
ENSG00000201407_st	4.1483	0.112243	FALSE	4.05503	0.562871	FALSE	snoRNA	Homo sapiens	CTTGCACCTAAACCCAAAGAATCACTGTTTCTTGAAGTGGTGGTTTAAACAAGGTGCAAACAGCAAGCGAATCTCATTACTTTTGGTGGCTGTGGCCATGCTCCTTAAAGTGAACTTAGAGGCTCTACATCC	miRNA_v1	2017-10-21	2008	Affymetrix Proprietary Database	ENSG00000201407	chrX:24061224-24061355 (+)	132
ENSG00000201410_st	4.10674	0.832298	FALSE	3.833	0.952627	FALSE	snoRNA	Homo sapiens	AAATGTTATGATATGAGCAAAATGTTCAACTATTCCAAATGGGCTGAGTGAAAATAGGTTTTCTGAGCATCC	miRNA_v1	2017-10-21	2008	Affymetrix Proprietary Database	ENSG00000201410	chr3:86257056-86257127 (+)	72
ENSG00000201448_st	4.09964	0.311271	FALSE	4.0346	0.406222	FALSE	snoRNA	Homo sapiens	AAGCAGGATTCAGACTACAATATAGCTGTTAAGTGCTGTATTGTCATTCCCCCTGCTCAAATTAAAGTTGTTTCTTAACTATACCCATCTGCTATTCTGTAGCAGCCAGGGATGCTTGGTCACATACAT	miRNA_v1	2017-10-21	2008	Affymetrix Proprietary Database	ENSG00000201448	chr1:36656638-36656766 (-)	129
ENSG00000201448_x_st	4.08597	0.47991	FALSE	4.00367	0.14905	FALSE	snoRNA	Homo sapiens	AAGCAGGATTCAGACTACAATATAGCTGTTAAGTGCTGTATTGTCATTCCCCCTGCTCAAATTAAAGTTGTTTCTTAACTATACCCATCTGCTATTCTGTAGCAGCCAGGGATGCTTGGTCACATACAT	miRNA_v1	2017-10-21	2008	Affymetrix Proprietary Database	ENSG00000201448	chr1:36656638-36656766 (-)	129
ENSG00000201465_st	4.16575	0.271247	FALSE	4.07452	0.590963	FALSE	snoRNA	Homo sapiens	AGCCTCCTGGTGCTCAGCACAGGATGTGTTCTTACCCTAACCAAATAGAAAGAGTAGGCTGAATTAACCTATGCCATATACACCTCAACCCAGGCCCTGCAACTCCTCTGTATTGTCAATGGGTGGACATGG	miRNA_v1	2017-10-21	2008	Affymetrix Proprietary Database	ENSG00000201465	chr7:137523284-137523415 (-)	132
ENSG00000201467_st	4.12235	0.0242723	TRUE	4.05327	0.388241	FALSE	snoRNA	Homo sapiens	GGCGGCCCTTATCACAGCTGCAGCTGCTTCCACATAGCTGCTGCGGTCAAAAAGGAGCCCAGAGTCAGTTTCCTTGACCATCACCATTCTGTTTGCTATAAGTGATCTGTAACATTTTGCGAAAATACAGTT	miRNA_v1	2017-10-21	2008	Affymetrix Proprietary Database	ENSG00000201467	chrX:16972424-16972555 (-)	132
ENSG00000201467_x_st	4.10268	0.0786033	FALSE	4.15362	0.0516882	TRUE	snoRNA	Homo sapiens	GGCGGCCCTTATCACAGCTGCAGCTGCTTCCACATAGCTGCTGCGGTCAAAAAGGAGCCCAGAGTCAGTTTCCTTGACCATCACCATTCTGTTTGCTATAAGTGATCTGTAACATTTTGCGAAAATACAGTT	miRNA_v1	2017-10-21	2008	Affymetrix Proprietary Database	ENSG00000201467	chrX:16972424-16972555 (-)	132
ENSG00000201500_st	4.11075	0.284876	FALSE	4.1162	0.516493	FALSE	snoRNA	Homo sapiens	TGGACCAATGATGATGACTGGTGGTGTATGAGTTAAAGGTGATGAATAGTAAGTGTCTTTGTTAGTGGCAAGTTCAG	miRNA_v1	2017-10-21	2008	Affymetrix Proprietary Database	ENSG00000201500	chr14:100513479-100513555 (+)	77
ENSG00000201502_st	4.11991	0.100619	FALSE	3.833	0.944504	FALSE	snoRNA	Homo sapiens	ATGTGATGCCTCTGATGAAGCCTATGTTAGTAGAGACATCTGAGAGTGTAGATGAATGCCAATGGCCCTCATGGAAAGAG	miRNA_v1	2017-10-21	2008	Affymetrix Proprietary Database	ENSG00000201502	chr12:92183924-92184003 (+)	80
ENSG00000201502_x_st	3.93434	0.993149	FALSE	4.01478	0.569036	FALSE	snoRNA	Homo sapiens	ATGTGATGCCTCTGATGAAGCCTATGTTAGTAGAGACATCTGAGAGTGTAGATGAATGCCAATGGCCCTCATGGAAAGAG	miRNA_v1	2017-10-21	2008	Affymetrix Proprietary Database	ENSG00000201502	chr12:92183924-92184003 (+)	80
ENSG00000201516_st	4.00129	0.767212	FALSE	4.01088	0.759794	FALSE	snoRNA	Homo sapiens	GCCCTCCTGGTGCTTACCACAGGCTGTGTTCTTACACTGACTGTATAGAATGAGAAGGTAGAATAAATCTACCCCATATGCACTTCAGCCCAACTGAAGTGTGTTGTTCCTGGGCCAAAAAGA	miRNA_v1	2017-10-21	2008	Affymetrix Proprietary Database	ENSG00000201516	chr4:177256308-177256430 (+)	123
ENSG00000201541_st	4.11075	0.199487	FALSE	4.00575	0.732365	FALSE	snoRNA	Homo sapiens	AGCCTCTTTCTAGATGAGAATGGGCACTGTCGATCATGGTGTCTGAAAATTGTAAGTGGCTAAATTGAAACACAGGTTATGCTTCCATAAGAGTATATGTATTGCAGTGGTGACAATGAGACCTGTAACACTT	miRNA_v1	2017-10-21	2008	Affymetrix Proprietary Database	ENSG00000201541	chr16:24252237-24252369 (-)	133
ENSG00000201541_x_st	3.92725	0.92204	FALSE	3.94927	0.804883	FALSE	snoRNA	Homo sapiens	AGCCTCTTTCTAGATGAGAATGGGCACTGTCGATCATGGTGTCTGAAAATTGTAAGTGGCTAAATTGAAACACAGGTTATGCTTCCATAAGAGTATATGTATTGCAGTGGTGACAATGAGACCTGTAACACTT	miRNA_v1	2017-10-21	2008	Affymetrix Proprietary Database	ENSG00000201541	chr16:24252237-24252369 (-)	133
ENSG00000201542_st	4.11075	0.693155	FALSE	3.9904	0.952996	FALSE	snoRNA	Homo sapiens	AAGGCAGCATTGTTGTAGATGATTTGAAAGATTTTAAAAGGTATAAGCTCACAAGTGTAGGTAGTGTGCTACATGAGGGGCAAGTTTTTCACTAATATTACAAGGGTCTCTGATCCAGTGAGTGGAGTTTGATAGTAATTTTTGATACAAGT	miRNA_v1	2017-10-21	2008	Affymetrix Proprietary Database	ENSG00000201542	chr1:35548462-35548613 (+)	152
ENSG00000201551_st	3.92422	0.792134	FALSE	3.95384	0.841884	FALSE	snoRNA	Homo sapiens	ATACCTAAACCCAAGAATCACTTTCTTATAGTGATGATTTAAACAGATGCAAACAGCGAGCACATCTTGTCACCTTTGCGGGACTGTGGCTGTGCCCCTCGCAGTAAATTTGGAGGTTCTACATCC	miRNA_v1	2017-10-21	2008	Affymetrix Proprietary Database	ENSG00000201551	chr5:158589783-158589908 (+)	126
ENSG00000201619_st	4.33577	0.055732	TRUE	4.3833	0.0953819	FALSE	snoRNA	Homo sapiens	ATCCAAGGTGATTCCCTCTCCAAGGGGAACATCCAGTGCCCCTCTCAGGAAAGTAGCAACCTGGAACAGAATCTGGCATGCCTAAGGCATTTGGGGAACAGGGCTGGTTATTTCCTCTGCCTTCCTTGGCTGCCTACATGG	miRNA_v1	2017-10-21	2008	Affymetrix Proprietary Database	ENSG00000201619	chr1:177437245-177437385 (+)	141
ENSG00000201619_x_st	3.97041	0.944245	FALSE	3.97832	0.723279	FALSE	snoRNA	Homo sapiens	ATCCAAGGTGATTCCCTCTCCAAGGGGAACATCCAGTGCCCCTCTCAGGAAAGTAGCAACCTGGAACAGAATCTGGCATGCCTAAGGCATTTGGGGAACAGGGCTGGTTATTTCCTCTGCCTTCCTTGGCTGCCTACATGG	miRNA_v1	2017-10-21	2008	Affymetrix Proprietary Database	ENSG00000201619	chr1:177437245-177437385 (+)	141
ENSG00000201660_st	4.96272	4.35122e-06	TRUE	4.57872	0.000102556	TRUE	snoRNA	Homo sapiens	CTTCCCATTTATTTGCTGGTATAGTCTCACAATGATATGGCCAGTTATACTTATGGGAAAAAATAATATTGGGCCATCGTATATTGACATGAGTAACTATTTTCACCTCTTCTGCATGGACTATCTATAT	miRNA_v1	2017-10-21	2008	Affymetrix Proprietary Database	ENSG00000201660	chrX:5338163-5338292 (+)	130
ENSG00000201666_st	3.88407	0.991547	FALSE	4.01088	0.825422	FALSE	snoRNA	Homo sapiens	ACAAACAGCCTCTGATGAAATTTATCTTGATAGGGACATCTGAAAGTGTTGATGAATGCCAAGGACTCTAATGGA	miRNA_v1	2017-10-21	2008	Affymetrix Proprietary Database	ENSG00000201666	chrX:28852102-28852176 (+)	75
ENSG00000201674_st	3.91981	0.84031	FALSE	3.82944	0.99965	FALSE	snoRNA	Homo sapiens	TGAAGACTATTTTCAAGGTTCATTTCTATAGTTCACTACTGGAGAAGTTTCTCTGAACATGTGGAACACCAGGAAACATGAGGAAGAAGCACAGCATTCTCTCCTAAATGTGAAGCCAGCTGTTGGTGTTGCTTTGCTATAACTGCTATTTGCCATTGATGATTATTTTCCTCTTCTTCCCAGAGAGTAAGAGGGAGAGGATGCAGTCTGTGTGG	miRNA_v1	2017-10-21	2008	Affymetrix Proprietary Database	ENSG00000201674	chrX:113073744-113073958 (-)	215
ENSG00000201674_x_st	3.85131	0.895776	FALSE	4.00305	0.758273	FALSE	snoRNA	Homo sapiens	TGAAGACTATTTTCAAGGTTCATTTCTATAGTTCACTACTGGAGAAGTTTCTCTGAACATGTGGAACACCAGGAAACATGAGGAAGAAGCACAGCATTCTCTCCTAAATGTGAAGCCAGCTGTTGGTGTTGCTTTGCTATAACTGCTATTTGCCATTGATGATTATTTTCCTCTTCTTCCCAGAGAGTAAGAGGGAGAGGATGCAGTCTGTGTGG	miRNA_v1	2017-10-21	2008	Affymetrix Proprietary Database	ENSG00000201674	chrX:113073744-113073958 (-)	215
ENSG00000201701_st	4.04758	0.580497	FALSE	4.05917	0.406717	FALSE	snoRNA	Homo sapiens	AGGTCATTTCAAAGAGGTCTTGTGAGGCTGTGAAACCAAGAGCTCTTAACACTGCGACCAAAGATGGAAGTTCTCTATAGGATGCCATGGCATTTGATGGTGCTATGTTTTCTTGAGGAGATATAAGA	miRNA_v1	2017-10-21	2008	Affymetrix Proprietary Database	ENSG00000201701	chr3:32054022-32054149 (+)	128
ENSG00000201701_x_st	3.98152	0.156267	FALSE	3.80523	0.786301	FALSE	snoRNA	Homo sapiens	AGGTCATTTCAAAGAGGTCTTGTGAGGCTGTGAAACCAAGAGCTCTTAACACTGCGACCAAAGATGGAAGTTCTCTATAGGATGCCATGGCATTTGATGGTGCTATGTTTTCTTGAGGAGATATAAGA	miRNA_v1	2017-10-21	2008	Affymetrix Proprietary Database	ENSG00000201701	chr3:32054022-32054149 (+)	128
ENSG00000201705_st	4.06294	0.505751	FALSE	4.0418	0.478352	FALSE	snoRNA	Homo sapiens	TTACAGTCAATTAAGCCAATCATGTTCCTTTCCTTGTAAGGGCCAGGTGTGCCATGGCTGCGAACAGCAGCCTTCTCGGTAGTATGTGCACCGTGTTGCTTGTATGTTGTAAGCATTGCCCTAAGGACCTTGGAGACAGCC	miRNA_v1	2017-10-21	2008	Affymetrix Proprietary Database	ENSG00000201705	chr4:48633155-48633295 (+)	141
ENSG00000201710_st	4.08076	0.598474	FALSE	3.90377	0.858518	FALSE	snoRNA	Homo sapiens	TAGAACAACGATAACAAATAGTAGTGCAGGAGTCATAAACTATGAGTAATATGTGTGTGGAACTCTGAGCATCAA	miRNA_v1	2017-10-21	2008	Affymetrix Proprietary Database	ENSG00000201710	chr14:100516082-100516156 (+)	75
ENSG00000201716_st	3.92678	0.837245	FALSE	3.85799	0.358795	FALSE	snoRNA	Homo sapiens	GCTGTCCTGGACCTGCCAGCACCACAGACACAGTTGCTCCTGCGTGCCTGTAACACCGGGGCAAAGAGAAAGTGGCTATTTCTACCCGAGTAGCTGGGACTACAGGCGCATGCCACCATGCTGGGCTAAT	miRNA_v1	2017-10-21	2008	Affymetrix Proprietary Database	ENSG00000201716	chr3:3119597-3119726 (+)	130
ENSG00000201733_st	4.04241	0.446439	FALSE	4.03218	0.36336	FALSE	snoRNA	Homo sapiens	GCCTTCCGGAACATGCCAGCACCGCAGATGCTGGCAGTCTGCTGTGCCCGTGATATTGGGCAAAGAGGAAGTGGCTATTTCTACACTTGGTGTTCAGAAACCAGTGAGCTCTAAGAATGGTTTATAGCCTGACATTT	miRNA_v1	2017-10-21	2008	Affymetrix Proprietary Database	ENSG00000201733	chr11:65956813-65956949 (+)	137
ENSG00000201733_x_st	3.84533	0.576789	FALSE	4.26284	0.0511938	TRUE	snoRNA	Homo sapiens	GCCTTCCGGAACATGCCAGCACCGCAGATGCTGGCAGTCTGCTGTGCCCGTGATATTGGGCAAAGAGGAAGTGGCTATTTCTACACTTGGTGTTCAGAAACCAGTGAGCTCTAAGAATGGTTTATAGCCTGACATTT	miRNA_v1	2017-10-21	2008	Affymetrix Proprietary Database	ENSG00000201733	chr11:65956813-65956949 (+)	137
ENSG00000201753_st	3.9767	0.430138	FALSE	4.00428	0.530899	FALSE	snoRNA	Homo sapiens	GGTCAAAATGTGTTGACATGTATTACCTGAATTTATTGCTGATGTATAATAACACTTCAACTCTAAAATAATATAGCTTTTGG	miRNA_v1	2017-10-21	2008	Affymetrix Proprietary Database	ENSG00000201753	chr1:215547354-215547436 (-)	83
ENSG00000201791_st	4.02291	0.807959	FALSE	3.93229	0.735172	FALSE	snoRNA	Homo sapiens	ATGCAGGTACTGTTATAACTGAAGTGTTTTACGGTTTTTTCTTCCTGCTTAAAGCACTTGGTACATAAGTATCTCTAACTCGATTCCATAATAAGACAGAGACGCTTGGTCTCAAACAT	miRNA_v1	2017-10-21	2008	Affymetrix Proprietary Database	ENSG00000201791	chr1:176989412-176989530 (-)	119
ENSG00000201791_x_st	3.99307	0.98058	FALSE	4.06334	0.413234	FALSE	snoRNA	Homo sapiens	ATGCAGGTACTGTTATAACTGAAGTGTTTTACGGTTTTTTCTTCCTGCTTAAAGCACTTGGTACATAAGTATCTCTAACTCGATTCCATAATAAGACAGAGACGCTTGGTCTCAAACAT	miRNA_v1	2017-10-21	2008	Affymetrix Proprietary Database	ENSG00000201791	chr1:176989412-176989530 (-)	119
ENSG00000201807_st	4.18914	0.142995	FALSE	4.21377	0.298947	FALSE	snoRNA	Homo sapiens	TACCCTCTTTCCACTTTGCCAACTGGATGTATGTCTTTACTGGTCATTCCAGTGGGGCAAACGAAATATCCTTTTTAAAACTCAGGCAAACTGGGTGTTTGTCATGGTCATGTATCCTGTCAGAGAAAACAAAC	miRNA_v1	2017-10-21	2008	Affymetrix Proprietary Database	ENSG00000201807	chr6:137218529-137218662 (-)	134
ENSG00000201809_st	4.08395	0.00317404	TRUE	4.0343	0.0106735	TRUE	snoRNA	Homo sapiens	TCATCAGGTGGGATAATCTTTTCCTGTTCTTCCTTTTGGAGGACAGATTATAACATGATTATTGGAGATGCAAGAAACATGATCAACATCTATACATAATCACGACTTGAAACATCCTGATTGCTCCTATCTCAT	miRNA_v1	2017-10-21	2008	Affymetrix Proprietary Database	ENSG00000201809	chr12:72444326-72444460 (-)	135
ENSG00000201810_st	4.00503	0.354925	FALSE	3.99589	0.651039	FALSE	snoRNA	Homo sapiens	TGGTCAGGTGGAATAATCCTTATCTGTTTCTCCTTTTGAAGGGCAGATTAGAACATGATAATTGGAGTTCACATGATACATGATTAAAGTCTCTGTGTAATCATGACTTACAATATCCTGATTATTCCTATCTTAT	miRNA_v1	2017-10-21	2008	Affymetrix Proprietary Database	ENSG00000201810	chr3:181743183-181743318 (+)	136
ENSG00000201810_x_st	3.95486	0.803698	FALSE	4.01437	0.649352	FALSE	snoRNA	Homo sapiens	TGGTCAGGTGGAATAATCCTTATCTGTTTCTCCTTTTGAAGGGCAGATTAGAACATGATAATTGGAGTTCACATGATACATGATTAAAGTCTCTGTGTAATCATGACTTACAATATCCTGATTATTCCTATCTTAT	miRNA_v1	2017-10-21	2008	Affymetrix Proprietary Database	ENSG00000201810	chr3:181743183-181743318 (+)	136
ENSG00000201811_st	4.01442	0.900487	FALSE	3.9648	0.901478	FALSE	snoRNA	Homo sapiens	GTCTGCATTTGAAAGTGATCATCAGCTAGCCTGTGTCTTCGTCATCGATAGTACAGGCCGGTGAACTGCGCAAAGCATTTTCTGCATTTGGAGGGTCCATCTCTATCCTTGGAAATGCTAGTGCTTTTCTCACA	miRNA_v1	2017-10-21	2008	Affymetrix Proprietary Database	ENSG00000201811	chr20:36504093-36504226 (+)	134
ENSG00000201816_st	4.01868	0.181637	FALSE	4.0106	0.0716489	FALSE	snoRNA	Homo sapiens	CCAACATGGATACCCTGGGAAGTCACTCTCCCCAGGCTCTGTCTAAATGGCATAGGGGAGCATAGGGTCCCATCCCAGGATGTACTGTCCTTTGCCACAAGTTAGAGATGAAGCTGGGTCTGGTGTCTGTGCCTGAATATTCCTACAGCTTCTGAGTCCTGTGGACAATGACAGAGGAGACAGACCATGCAGGAAATTTGT	miRNA_v1	2017-10-21	2008	Affymetrix Proprietary Database	ENSG00000201816	chr18:51897623-51897823 (-)	201
ENSG00000201827_st	4.01018	0.896329	FALSE	4.08603	0.633676	FALSE	snoRNA	Homo sapiens	GGACCCCATCTCAAAAAAAAAAAAAAAATTAAGCTGGTGATAGTAAAGCCATGTTATGAGCTTTAAGGACATTGAAGTCATTAAGATTCCTGGAAATGGCTACAAAA	miRNA_v1	2017-10-21	2008	Affymetrix Proprietary Database	ENSG00000201827	chr3:134752743-134752849 (+)	107
ENSG00000201827_x_st	4.16216	0.0137794	TRUE	3.8619	0.576921	FALSE	snoRNA	Homo sapiens	GGACCCCATCTCAAAAAAAAAAAAAAAATTAAGCTGGTGATAGTAAAGCCATGTTATGAGCTTTAAGGACATTGAAGTCATTAAGATTCCTGGAAATGGCTACAAAA	miRNA_v1	2017-10-21	2008	Affymetrix Proprietary Database	ENSG00000201827	chr3:134752743-134752849 (+)	107
ENSG00000201847_st	3.86013	0.977959	FALSE	3.97469	0.574587	FALSE	snoRNA	Homo sapiens	ACCACCAGTGATGAGTTGAATACTGCCCCAGTCTGATCAACATGCGTGAAAGATATTTTCTGAGCTGTG	miRNA_v1	2017-10-21	2008	Affymetrix Proprietary Database	ENSG00000201847	chr13:106771244-106771312 (-)	69
ENSG00000201847_x_st	3.9908	0.389775	FALSE	4.01088	0.0854316	FALSE	snoRNA	Homo sapiens	ACCACCAGTGATGAGTTGAATACTGCCCCAGTCTGATCAACATGCGTGAAAGATATTTTCTGAGCTGTG	miRNA_v1	2017-10-21	2008	Affymetrix Proprietary Database	ENSG00000201847	chr13:106771244-106771312 (-)	69
ENSG00000201848_st	4.04096	0.535945	FALSE	4.00406	0.496501	FALSE	snoRNA	Homo sapiens	GAGGAGGTCCATTTTAAAAAAGAATAGATTGGAAATGCCTCATAGAGTAACTCTGTGGTTTTATTTTACCCACAGGACTATGGTTAAATATGTGGGAAAGAACTACAAGACAGTT	miRNA_v1	2017-10-21	2008	Affymetrix Proprietary Database	ENSG00000201848	chr5:29106360-29106474 (+)	115
ENSG00000201848_x_st	3.99908	0.351164	FALSE	3.92236	0.455238	FALSE	snoRNA	Homo sapiens	GAGGAGGTCCATTTTAAAAAAGAATAGATTGGAAATGCCTCATAGAGTAACTCTGTGGTTTTATTTTACCCACAGGACTATGGTTAAATATGTGGGAAAGAACTACAAGACAGTT	miRNA_v1	2017-10-21	2008	Affymetrix Proprietary Database	ENSG00000201848	chr5:29106360-29106474 (+)	115
ENSG00000201853_st	3.99078	0.344224	FALSE	4.11999	0.169197	FALSE	snoRNA	Homo sapiens	CACATACAATGATGATAATACAGTTCAGCAGACAAAAACTGATTCGCAATATTAAGTGTTTCACTCATTTCTGATGTAAAAC	miRNA_v1	2017-10-21	2008	Affymetrix Proprietary Database	ENSG00000201853	chr2:125602879-125602960 (+)	82
ENSG00000201859_x_st	4.08054	0.315292	FALSE	4.04629	0.506293	FALSE	snoRNA	Homo sapiens	CCTCATTGATTAGTAGCTTCTGACTTTTGTTCTGAGTTTGCTGAAGCTAGATGCCATTCCAGATAAGA	miRNA_v1	2017-10-21	2008	Affymetrix Proprietary Database	ENSG00000201859	chr2:195237076-195237143 (-)	68
ENSG00000201863_st	3.98425	0.772204	FALSE	3.9379	0.932474	FALSE	snoRNA	Homo sapiens	AGCCACCGCACCCGGCCGGGCTGTATTCTTACACTGACTGTATAGAAAGAGGAGATAGAGTAAACCTACCCCGTATACTTCAGCCCACGCCCTGTGCCTGTTCTGTATTATGAAGCGGGGTTGGGGGG	miRNA_v1	2017-10-21	2008	Affymetrix Proprietary Database	ENSG00000201863	chr4:39760998-39761125 (+)	128
ENSG00000201863_x_st	3.91789	0.730417	FALSE	3.96677	0.906036	FALSE	snoRNA	Homo sapiens	AGCCACCGCACCCGGCCGGGCTGTATTCTTACACTGACTGTATAGAAAGAGGAGATAGAGTAAACCTACCCCGTATACTTCAGCCCACGCCCTGTGCCTGTTCTGTATTATGAAGCGGGGTTGGGGGG	miRNA_v1	2017-10-21	2008	Affymetrix Proprietary Database	ENSG00000201863	chr4:39760998-39761125 (+)	128
ENSG00000201882_st	4.08738	0.947612	FALSE	3.92381	0.762604	FALSE	snoRNA	Homo sapiens	GGGCAATGATGTAAAGGTTTTACGACTGACCTTTGTAACTATGAAGTTTTCTACACTTGACCTGAGCTCA	miRNA_v1	2017-10-21	2008	Affymetrix Proprietary Database	ENSG00000201882	chrX:20064105-20064174 (-)	70
ENSG00000201882_x_st	4.07688	0.511823	FALSE	4.09635	0.32935	FALSE	snoRNA	Homo sapiens	GGGCAATGATGTAAAGGTTTTACGACTGACCTTTGTAACTATGAAGTTTTCTACACTTGACCTGAGCTCA	miRNA_v1	2017-10-21	2008	Affymetrix Proprietary Database	ENSG00000201882	chrX:20064105-20064174 (-)	70
ENSG00000201893_st	4.15771	0.144878	FALSE	4.12347	0.192114	FALSE	snoRNA	Homo sapiens	AGGTCATTGCAAAGAGGGCTTGTGGGGCTGTGAAACCGGGGGCTTTTAACGTACTGACCAAAGACGGATGTTCTCCATGAGAAGCTATAGTCACAATCATGACACAATTGATGACTGGTGATGTGGGA	miRNA_v1	2017-10-21	2008	Affymetrix Proprietary Database	ENSG00000201893	chrX:99241738-99241865 (+)	128
ENSG00000201898_x_st	4.04206	0.404282	FALSE	3.9337	0.987749	FALSE	snoRNA	Homo sapiens	TTTAGAATGTCAAAATTGATTTTGTAATAGTCAGGACAGGATAAACAGTCGCTATATTAAGACCATGTACGTGTCCCTAGACCTAGTTCTTTCCCTACGTCTGTTTTTATAAATGCTGGTGATAAAC	miRNA_v1	2017-10-21	2008	Affymetrix Proprietary Database	ENSG00000201898	chr1:222433966-222434092 (+)	127
ENSG00000201904_st	3.95154	0.758041	FALSE	4.04746	0.251223	FALSE	snoRNA	Homo sapiens	TTAAATGTCCATCACAGGAAACACCTTTAGAGTAACTCTGTGGTTTTGCTTTATTCACAGAGCTTTTTGTTAGAACTGTGGAAAGGAATTACAACATAGAG	miRNA_v1	2017-10-21	2008	Affymetrix Proprietary Database	ENSG00000201904	chr15:32676951-32677051 (-)	101
ENSG00000201944_st	4.11075	0.0642922	FALSE	4.10784	0.0671614	FALSE	snoRNA	Homo sapiens	CTGCAGATATTCTCACTGTTTTGATTTTGTAATAGTCAGGACAGGCTAACCATTCACTTTATTAAGACCATGCATATATCCCCAGAACTAGTTCTTTCCTGAGGTCTAGTTTTATAAATGTTGCTGATAAAC	miRNA_v1	2017-10-21	2008	Affymetrix Proprietary Database	ENSG00000201944	chr1:203966972-203967103 (-)	132
ENSG00000201945_st	3.97381	0.722502	FALSE	4.16954	0.5517	FALSE	snoRNA	Homo sapiens	CTACAGCCAACTCAGCTGGCTGAGTTCCTCGCCTCATGGGGGACGTGTGCAATGGCTGCAAACAGCAGCTTCCTTGGTGGTGTATGCAGCCTGTTTCTTGTATGGCTGCTCTAAGGGACCTTGGAGACAGGC	miRNA_v1	2017-10-21	2008	Affymetrix Proprietary Database	ENSG00000201945	chr12:120029229-120029360 (+)	132
ENSG00000201957_st	3.96592	0.722829	FALSE	4.05427	0.192596	FALSE	snoRNA	Homo sapiens	AGGTCACTTCAAAGAGGGCTTGTGGGGCTGTGAAACCAAGAGGTCTTAACAGTATGACCAAAAACTGAAGTTCTCTATAGGATGCTGTAGCACTCAATGGTGCTATGTTTTCCTCAGGAGATATGA	miRNA_v1	2017-10-21	2008	Affymetrix Proprietary Database	ENSG00000201957	chr3:180369567-180369692 (-)	126
ENSG00000201957_x_st	4.04358	0.867664	FALSE	4.09233	0.281372	FALSE	snoRNA	Homo sapiens	AGGTCACTTCAAAGAGGGCTTGTGGGGCTGTGAAACCAAGAGGTCTTAACAGTATGACCAAAAACTGAAGTTCTCTATAGGATGCTGTAGCACTCAATGGTGCTATGTTTTCCTCAGGAGATATGA	miRNA_v1	2017-10-21	2008	Affymetrix Proprietary Database	ENSG00000201957	chr3:180369567-180369692 (-)	126
ENSG00000201980_st	3.98192	0.214282	FALSE	4.03323	0.281479	FALSE	snoRNA	Homo sapiens	ATTGCACGTTGTTGGAGCTTGGAGTTGGTGCTCTAACTGGCTGATAAACTTGCAAGTGTAGGTAGTATGCTATGTGAGGGGCAAATTTTTCAGTAACATGACAAAGGTCTTTGGCCTAGTGAGTAGAGTTTGACAATAATCCTCGCTGCAAGT	miRNA_v1	2017-10-21	2008	Affymetrix Proprietary Database	ENSG00000201980	chr11:4734451-4734603 (+)	153
ENSG00000202023_st	4.1143	0.434772	FALSE	4.032	0.503665	FALSE	snoRNA	Homo sapiens	CAAATACATGATGATCTCACCTCAGTTTGAACTCTCTCACTGATCACTTGATGACAATAAAAGATCTGATATTGTG	miRNA_v1	2017-10-21	2008	Affymetrix Proprietary Database	ENSG00000202023	chr7:136622974-136623049 (+)	76
ENSG00000202023_x_st	3.96479	0.812025	FALSE	3.97083	0.498756	FALSE	snoRNA	Homo sapiens	CAAATACATGATGATCTCACCTCAGTTTGAACTCTCTCACTGATCACTTGATGACAATAAAAGATCTGATATTGTG	miRNA_v1	2017-10-21	2008	Affymetrix Proprietary Database	ENSG00000202023	chr7:136622974-136623049 (+)	76
ENSG00000202059_st	4.01442	0.529018	FALSE	4.01251	0.632051	FALSE	snoRNA	Homo sapiens	AGCCTCATTCTAGATGAGAATGGGTACTGCTGATCATGGTGTCCAAAAAACTTTATGTGGCTAAATTGAGACACAGGCTATGCTTCCATCACAGTACACATATTGCAGTGGTGACAATGAAACCTGTAACATTT	miRNA_v1	2017-10-21	2008	Affymetrix Proprietary Database	ENSG00000202059	chr2:203625253-203625386 (-)	134
ENSG00000202059_x_st	4.01329	0.965295	FALSE	4.12356	0.667319	FALSE	snoRNA	Homo sapiens	AGCCTCATTCTAGATGAGAATGGGTACTGCTGATCATGGTGTCCAAAAAACTTTATGTGGCTAAATTGAGACACAGGCTATGCTTCCATCACAGTACACATATTGCAGTGGTGACAATGAAACCTGTAACATTT	miRNA_v1	2017-10-21	2008	Affymetrix Proprietary Database	ENSG00000202059	chr2:203625253-203625386 (-)	134
ENSG00000202093_st	4.13758	0.102974	FALSE	4.14856	0.028303	TRUE	snoRNA	Homo sapiens	TTGCTGTGATGACTATCTTAGGACACCTTTGGAATAACTATGAAAGAAAACTATTCTGAGCAAC	miRNA_v1	2017-10-21	2008	Affymetrix Proprietary Database	ENSG00000202093	chr18:45269613-45269676 (-)	64
ENSG00000202093_x_st	4.35478	3.39432e-06	TRUE	4.1186	6.36996e-06	TRUE	snoRNA	Homo sapiens	TTGCTGTGATGACTATCTTAGGACACCTTTGGAATAACTATGAAAGAAAACTATTCTGAGCAAC	miRNA_v1	2017-10-21	2008	Affymetrix Proprietary Database	ENSG00000202093	chr18:45269613-45269676 (-)	64
ENSG00000202183_st	3.99709	0.968372	FALSE	4.03444	0.882888	FALSE	snoRNA	Homo sapiens	TTACCAAAAGTTAATGTTTTCAGAGAATGCTTTGGTTAAAAAGCCTTTACCAACTTGGGCTGTTTGGGATAATAATGTTGGCCACTTTCCACAGTGGGTTATAACATTAATATATATATAAGTCACTATTAGTTTGTAATCTACATT	miRNA_v1	2017-10-21	2008	Affymetrix Proprietary Database	ENSG00000202183	chrX:81703306-81703452 (+)	147
ENSG00000202189_x_st	4.06966	0.705312	FALSE	4.04416	0.874273	FALSE	snoRNA	Homo sapiens	CTAGCATTTTCACAGGTCCTCCCTCAGGCTATGGGGCCAGGATTTGGTAGCTGGTGCTGAGAGAAAACGCTTGATTGCATCCTTGCCCTGGGACTGTGCCAGTGGCAGCTGTCACTCAATGGGACAATT	miRNA_v1	2017-10-21	2008	Affymetrix Proprietary Database	ENSG00000202189	chr9:20776926-20777054 (+)	129
ENSG00000202216_st	4.05145	0.0439817	TRUE	3.88131	0.0874461	FALSE	snoRNA	Homo sapiens	GCTATCCTGGACTTGCCAGCCCCATAGACACAGTTGCTGTGCTGTGCCTGTACTATTGGAGCAAAGAAAAAGTGGCTATTTCTATGCTCAGTGTTCACAAACCAGTGAGCACTAAGAATGGTTTATAGCCTGACATTT	miRNA_v1	2017-10-21	2008	Affymetrix Proprietary Database	ENSG00000202216	chr2:180507373-180507510 (-)	138
ENSG00000202216_x_st	4.20045	0.092045	FALSE	4.1339	0.0238707	TRUE	snoRNA	Homo sapiens	GCTATCCTGGACTTGCCAGCCCCATAGACACAGTTGCTGTGCTGTGCCTGTACTATTGGAGCAAAGAAAAAGTGGCTATTTCTATGCTCAGTGTTCACAAACCAGTGAGCACTAAGAATGGTTTATAGCCTGACATTT	miRNA_v1	2017-10-21	2008	Affymetrix Proprietary Database	ENSG00000202216	chr2:180507373-180507510 (-)	138
ENSG00000202231_st	4.18099	0.249036	FALSE	3.81863	0.99969	FALSE	snoRNA	Homo sapiens	TAGCAAGCCTCCAGCATGCTTAGGTCTGCAGTGACCCTATGCATCCCTACAGTGCTTGCCAGAACAGTTTTGAAACGGTTTGAGGCCTTGCCCTGCTCCATCCAGAGCAAGGGTATAGAAATTTCAGACAATT	miRNA_v1	2017-10-21	2008	Affymetrix Proprietary Database	ENSG00000202231	chrX:99964265-99964397 (-)	133
ENSG00000202231_x_st	3.96486	0.77935	FALSE	3.9015	0.728131	FALSE	snoRNA	Homo sapiens	TAGCAAGCCTCCAGCATGCTTAGGTCTGCAGTGACCCTATGCATCCCTACAGTGCTTGCCAGAACAGTTTTGAAACGGTTTGAGGCCTTGCCCTGCTCCATCCAGAGCAAGGGTATAGAAATTTCAGACAATT	miRNA_v1	2017-10-21	2008	Affymetrix Proprietary Database	ENSG00000202231	chrX:99964265-99964397 (-)	133
ENSG00000202233_st	3.92133	0.975016	FALSE	3.91778	0.929922	FALSE	snoRNA	Homo sapiens	GAGATTATACTTTCAGGGATCAATTCTATAGTTTGTTACTAGGGAAGTTTCTCTGAATGCGTACAGACCTGCAGAAGAGCAGCAGAACCCATGAGGAGAAGGCGCAGGATGATCCTGAGCATGAAGCTGGCTCATGGAGTTGCTTTGCTGCTACTGTCACTTGCCATTGATGATCGTTCTTCTCTTCCTTTGGGAGAGGAAGAGGGGGAGAAAGCAGTTGGAGTGG	miRNA_v1	2017-10-21	2008	Affymetrix Proprietary Database	ENSG00000202233	chr7:25270800-25271025 (+)	226
ENSG00000202252_st	5.0405	2.56371e-06	TRUE	5.18359	1.65967e-07	TRUE	snoRNA	Homo sapiens	TCGCTGTGATGAGTGATTGTTAAACATTCGTAGTTTCCACCAAAAGCTTGGCTAATGATGGCAACACCTTCCTTGGATGTCTGAGCGA	miRNA_v1	2017-10-21	2008	Affymetrix Proprietary Database	ENSG00000202252	chr11:122435253-122435340 (-)	88
ENSG00000202268_st	4.02877	0.40397	FALSE	4.00454	0.434591	FALSE	snoRNA	Homo sapiens	AATTGTATACTTTCAGGGATCATTCCATAGGTTGTTACTAGAGAAGTTTTTTTAGATGTGTAGAACACTGGAAACCACGAGGAGGAGGCGCAGCATTCTCTCTTGACCATGAAGCCGGCTCTTGGTGTTGTTTCATTGCAACTGTCATTTGCCATTGATGATCGTTCTCTTCCTCTGGGAGAGTAAGAGGGAGAGGACACAGTTTGAGTGG	miRNA_v1	2017-10-21	2008	Affymetrix Proprietary Database	ENSG00000202268	chr3:45271906-45272116 (-)	211
ENSG00000202268_x_st	4.0017	0.348198	FALSE	3.94011	0.326667	FALSE	snoRNA	Homo sapiens	AATTGTATACTTTCAGGGATCATTCCATAGGTTGTTACTAGAGAAGTTTTTTTAGATGTGTAGAACACTGGAAACCACGAGGAGGAGGCGCAGCATTCTCTCTTGACCATGAAGCCGGCTCTTGGTGTTGTTTCATTGCAACTGTCATTTGCCATTGATGATCGTTCTCTTCCTCTGGGAGAGTAAGAGGGAGAGGACACAGTTTGAGTGG	miRNA_v1	2017-10-21	2008	Affymetrix Proprietary Database	ENSG00000202268	chr3:45271906-45272116 (-)	211
ENSG00000202269_st	4.05877	0.505361	FALSE	4.21715	0.0340885	TRUE	snoRNA	Homo sapiens	TCATCAGGTGGGATCATCCTTACCTGTTTCTCCTTTTGGAGGGCAGATCAGAACATGATGATTGGAGAAGAATGAAACGTGATTAATAACTCTGTGTAATCAGGCCTTGCAGCACCCCAATTGAGCCTTTCTGAT	miRNA_v1	2017-10-21	2008	Affymetrix Proprietary Database	ENSG00000202269	chr5:15163895-15164029 (-)	135
ENSG00000202269_x_st	3.92854	0.947989	FALSE	3.96589	0.564468	FALSE	snoRNA	Homo sapiens	TCATCAGGTGGGATCATCCTTACCTGTTTCTCCTTTTGGAGGGCAGATCAGAACATGATGATTGGAGAAGAATGAAACGTGATTAATAACTCTGTGTAATCAGGCCTTGCAGCACCCCAATTGAGCCTTTCTGAT	miRNA_v1	2017-10-21	2008	Affymetrix Proprietary Database	ENSG00000202269	chr5:15163895-15164029 (-)	135
ENSG00000202275_st	3.97531	0.968588	FALSE	4.03256	0.706917	FALSE	snoRNA	Homo sapiens	ATTGTTACATTGATAAAATCAAATCACCATCTTTTAGCTAAGCTTGTGCTGGATTTGCTTTTTTTCTGATAAAGATG	miRNA_v1	2017-10-21	2008	Affymetrix Proprietary Database	ENSG00000202275	chr14:103333362-103333438 (-)	77
ENSG00000202283_st	3.92918	0.995534	FALSE	4.00709	0.901273	FALSE	snoRNA	Homo sapiens	AAGCTAGCCAATGAATCTGCTTACCTAAACATGTTTCTGCAGAAATTTTTATTTTAAAAAGCTGGTAATAGTAAAGCCATTTATGAGCCTTAAGTATATTGAAGTTGTTAAGATCCCTGAAAATGGCTATAACA	miRNA_v1	2017-10-21	2008	Affymetrix Proprietary Database	ENSG00000202283	chr6:104137703-104137836 (+)	134
ENSG00000202326_st	3.93401	0.924541	FALSE	3.97695	0.911643	FALSE	snoRNA	Homo sapiens	TTGAAAGGTTTACTGCATTTTACCCTCCCTGATGGGGCTCAGTGTGCAGCAGCTGGAAAAAGTAGATGCCCTGGTTATGTATGCAGCTCAATTGTTCTATGTGTTGCTTTAAGGGACCTTGAAGACTCTT	miRNA_v1	2017-10-21	2008	Affymetrix Proprietary Database	ENSG00000202326	chr1:200763061-200763190 (-)	130
ENSG00000202326_s_st	4.17516	0.204399	FALSE	4.20297	0.215792	FALSE	snoRNA	Homo sapiens	TTGAAAGGTTTACTGCATTTTACCCTCCCTGATGGGGCTCAGTGTGCAGCAGCTGGAAAAAGTAGATGCCCTGGTTATGTATGCAGCTCAATTGTTCTATGTGTTGCTTTAAGGGACCTTGAAGACTCTT	miRNA_v1	2017-10-21	2008	Affymetrix Proprietary Database	ENSG00000202326	chr1:200763061-200763190 (-)	130
ENSG00000202327_st	4.01442	0.739897	FALSE	3.93864	0.961248	FALSE	snoRNA	Homo sapiens	TTGATAAGAAAGAAGTTCTGATCCCAGTGTGCAATGGCTGCAAACAGCAGCTTTCTTGGTGGTGTACATGGCCTGTTTCTTGTATGGGTTGCTCTAAGGGTCCTTGGAGACAGGC	miRNA_v1	2017-10-21	2008	Affymetrix Proprietary Database	ENSG00000202327	chr8:33517083-33517197 (+)	115
ENSG00000202335_st	4.11075	0.026825	TRUE	4.10677	0.0167953	TRUE	snoRNA	Homo sapiens	AATCAATGATGAAACCTATCCCAAAGCTGATGACCTGAAGAAAAATACGTACAGATTCAGCTTCTGAGAT	miRNA_v1	2017-10-21	2008	Affymetrix Proprietary Database	ENSG00000202335	chr12:109418540-109418609 (-)	70
ENSG00000202335_x_st	4.20224	0.10835	FALSE	4.00518	0.670134	FALSE	snoRNA	Homo sapiens	AATCAATGATGAAACCTATCCCAAAGCTGATGACCTGAAGAAAAATACGTACAGATTCAGCTTCTGAGAT	miRNA_v1	2017-10-21	2008	Affymetrix Proprietary Database	ENSG00000202335	chr12:109418540-109418609 (-)	70
ENSG00000202343_st	4.1112	0.150793	FALSE	4.07348	0.357714	FALSE	snoRNA	Homo sapiens	TAGGCCCTGAATCAAGAAACGTGATGGTTTGCCATTGTAGCTATTGGTTTCAAACAAGAGCCAAGATTGATGTCTTTCTTATGGTCTGTTGGCTAATCCCAGTATGAATGGCCAGTTCAGCTAGAAGAAACAAAC	miRNA_v1	2017-10-21	2008	Affymetrix Proprietary Database	ENSG00000202343	chr6:149957454-149957588 (+)	135
ENSG00000202370_st	4.01624	0.198777	FALSE	4.21738	0.117569	FALSE	snoRNA	Homo sapiens	AAGAGAATAAATAGCACGACCAGAAATACGGAAAACACACAAAGACCCTTCAGCTGCAAACAACAGCTTCCTTGGTAGTTTATGCAGCCTGTTTCTTGTATGGGCTGCTCTAAGGGACCATGGAGACAGGC	miRNA_v1	2017-10-21	2008	Affymetrix Proprietary Database	ENSG00000202370	chr16:48743054-48743184 (-)	131
ENSG00000202374_st	4.00296	0.235645	FALSE	4.15653	0.143228	FALSE	snoRNA	Homo sapiens	ATTTCATGTTTTAAAGGCATAATGATGTCACTGACTGGCTGATGAAATCCCAAGCGTAGGTAGTATGCTACATGAGGGGTGAGTTTTTTGCTAACACCACAAAGGTCTCTGGCCCAATGAGTGGAGTTTGATAGGAGTTCTTGTGACAAGT	miRNA_v1	2017-10-21	2008	Affymetrix Proprietary Database	ENSG00000202374	chr4:68295549-68295699 (+)	151
ENSG00000202377_st	3.98805	0.522456	FALSE	3.99655	0.680973	FALSE	snoRNA	Homo sapiens	AGGCCATTTTAAAGAGGGCTCATGGGACTATGAAACCAAGAGCTCTTAATGCTGTGACCAAAGATTGAAGTTCTCTATAGGTTGCCAAAGCACTCAGTGGTGCTGTGTTTTCCTGAGGAGATATAAGA	miRNA_v1	2017-10-21	2008	Affymetrix Proprietary Database	ENSG00000202377	chr7:115008605-115008732 (-)	128
ENSG00000202379_st	4.17235	0.10127	FALSE	4.15559	0.0972675	FALSE	snoRNA	Homo sapiens	ATAAACAAAAGAACACCAATTGTGCTCCTTTCCTCCTGGGGCCCAGTGTGCAATGGCTGCAAACAGCTGCCTCCTTGGTAGTATACATGGCCTGTTGCTTGTATGGGTTGGCCTAAGAAACCTGAGAGACAGCC	miRNA_v1	2017-10-21	2008	Affymetrix Proprietary Database	ENSG00000202379	chr3:109776102-109776235 (+)	134
ENSG00000202389_st	4.01781	0.478849	FALSE	4.02692	0.597213	FALSE	snoRNA	Homo sapiens	TAGAAGCCAATTAAGCCAACTGAGTTTCTTTCCTCACAGGGACCTGGTGTGCCATGGCTGCAAACAGCAGCTTCCTTGTCAGGGTACGCAGACTGTTTCTTGGATGGGTTGCTCTAAGGGACCTTGGAGACAGGC	miRNA_v1	2017-10-21	2008	Affymetrix Proprietary Database	ENSG00000202389	chr17:23373483-23373617 (-)	135
ENSG00000202434_st	4.02186	0.321525	FALSE	4.09977	0.340994	FALSE	snoRNA	Homo sapiens	CTACCAAAAGTTAATTTTTTATGGGGAAGGCTTTCTAAATAACCTTTACCAATTTGGGCTATTTGGGAGAGTAAAGGAAAGACCACACTCCACAGCGGGCTATACCAATAGTTCACTACTATTTTGTGGTCTACATT	miRNA_v1	2017-10-21	2008	Affymetrix Proprietary Database	ENSG00000202434	chr2:197977687-197977823 (+)	137
ENSG00000202440_x_st	4.09452	0.191773	FALSE	4.01223	0.151897	FALSE	snoRNA	Homo sapiens	TAGCATATGATGGAAAAATCTTAATCTTCTGAGACTTGTGATGTCTTCAAAGGAACCACTTCAATGCAA	miRNA_v1	2017-10-21	2008	Affymetrix Proprietary Database	ENSG00000202440	chr4:83542815-83542883 (-)	69
ENSG00000202449_st	4.01601	0.734966	FALSE	3.97163	0.666005	FALSE	snoRNA	Homo sapiens	AGGCAGGTACTGTTAGAATATAACTGAAGTGTTTTATTGTTATTGTCATTGCTTAAAGCATTGGATACATAACTATCTCTAACTCCATTCCATACTAAGACAGAGATGTTGCATCTCAAACAT	miRNA_v1	2017-10-21	2008	Affymetrix Proprietary Database	ENSG00000202449	chr4:14301432-14301554 (+)	123
ENSG00000202479_st	3.89577	0.81837	FALSE	4.07265	0.357888	FALSE	snoRNA	Homo sapiens	TCACTGTGATGATGGTTTTTCAACGTTCACAGTTTCCACCAGAAAGATTTTCCTTAGTGTTCGGTAAACCTTCCTTGGATGTCTATGAGA	miRNA_v1	2017-10-21	2008	Affymetrix Proprietary Database	ENSG00000202479	chr2:25045761-25045850 (-)	90
ENSG00000202479_x_st	3.94785	0.806405	FALSE	4.01088	0.570376	FALSE	snoRNA	Homo sapiens	TCACTGTGATGATGGTTTTTCAACGTTCACAGTTTCCACCAGAAAGATTTTCCTTAGTGTTCGGTAAACCTTCCTTGGATGTCTATGAGA	miRNA_v1	2017-10-21	2008	Affymetrix Proprietary Database	ENSG00000202479	chr2:25045761-25045850 (-)	90
ENSG00000202482_st	4.10215	0.183409	FALSE	4.01153	0.590917	FALSE	snoRNA	Homo sapiens	AGGGCTATACTTTCAGGGGTAATTTCTATAGTTCATTACTAGAGTAGTTTCTCTGAATGTGTAGGGTGCCAGAAACCACAAGGAGGAGGCACAGCATTCTCTAGTGAGTGTGAAGCCGGCTGTTGGTGTTGCTTCGCTGAAACTGCCATTTGCCACTGATAATCGTTCTTCTTTTCCATCAGGAGACTAAGAGGTAGAAAACGCAGTCTGAGTGG	miRNA_v1	2017-10-21	2008	Affymetrix Proprietary Database	ENSG00000202482	chrX:71862701-71862915 (-)	215
ENSG00000202498_x_st	4.17259	1.82065e-05	TRUE	4.26331	7.9472e-07	TRUE	snoRNA	Homo sapiens	AGATCATTGATGACTTCCATATATCCATTCCTTGGAAAGCTGAACAACATGAGTGAAAACTCTACTGAAAAAAGAAAAGAAATGGGAGGCCG	miRNA_v1	2017-10-21	2008	Affymetrix Proprietary Database	ENSG00000202498	chr1:213869991-213870082 (-)	92
ENSG00000202517_st	4.00292	0.955404	FALSE	4.0162	0.774554	FALSE	snoRNA	Homo sapiens	AGACTCCCAGCTCTGCCCAGTTACACTAGGCTTCGCCTGTGTGGCTTCTGTAATGGGGAGGGAGAGAAAGGATCTCCCCAGGACCTCAGATTGGCTTTACTGTGGCATCTCTTTCCTTGAGGGACACAATAGGT	miRNA_v1	2017-10-21	2008	Affymetrix Proprietary Database	ENSG00000202517	chr3:40255103-40255236 (+)	134
ENSG00000202537_st	4.11845	0.1546	FALSE	4.09233	0.232663	FALSE	snoRNA	Homo sapiens	TCATCAGGTGGGATAATTCTTACCTGTTTCTCCTTTTGGAGGGCAGGAAGAATAGGCTGATTGGAGATGCATGAAATGTGGTTAATGTCTCTGCGTAATCAGGACTTGCAACACCCCGATTACTCCTTTCTGAT	miRNA_v1	2017-10-21	2008	Affymetrix Proprietary Database	ENSG00000202537	chr2:86427696-86427829 (-)	134
ENSG00000206592_st	4.10217	0.522193	FALSE	4.09546	0.355996	FALSE	snoRNA	Homo sapiens	GTGGAGGTCTATTCCAATGGGGCTTTTCCTGTAGCTGCATGTTGTTGGAAACTCCTCATAGACTAACTCTGTGGTTTTGCTTTACTCACAGGACTATTAGTTAGGTCTGTGGGAAGGAACTACAAGACAGTT	miRNA_v1	2017-10-21	2008	Affymetrix Proprietary Database	ENSG00000206592	chr5:78552521-78552652 (+)	132
ENSG00000206603_st	3.96739	0.804552	FALSE	3.89387	0.994758	FALSE	snoRNA	Homo sapiens	TTGCACAGTGAACACCCAAGTGTGCTTTATAGTTCCCTTGGCTTTGACCCTGTGCTAGAGCATTCATTACCTGTTCATCTGCTCTGCATTGAAAGGAATATTTGTCCTTTTAAATGTATTCAGAAAGCCAGCACATTA	miRNA_v1	2017-10-21	2008	Affymetrix Proprietary Database	ENSG00000206603	chr7:56090552-56090689 (+)	138
ENSG00000206603_x_st	3.92673	0.921757	FALSE	3.83106	0.999434	FALSE	snoRNA	Homo sapiens	TTGCACAGTGAACACCCAAGTGTGCTTTATAGTTCCCTTGGCTTTGACCCTGTGCTAGAGCATTCATTACCTGTTCATCTGCTCTGCATTGAAAGGAATATTTGTCCTTTTAAATGTATTCAGAAAGCCAGCACATTA	miRNA_v1	2017-10-21	2008	Affymetrix Proprietary Database	ENSG00000206603	chr7:56090552-56090689 (+)	138
ENSG00000206633_st	4.0785	0.523856	FALSE	4.08701	0.345696	FALSE	snoRNA	Homo sapiens	TGGGTTTGGATTTATGACAGGCCCGTCACCCTGGGCCTGTCATAGTACCCCATGCCAGAGCAAACTGTGTCCCCGAACCATTGCCTGGCCTCTGTGCCCGTAGGCTGCTGGCACTGAAGTGGGTTGCACAGTG	miRNA_v1	2017-10-21	2008	Affymetrix Proprietary Database	ENSG00000206633	chr2:10504291-10504423 (-)	133
ENSG00000206633_x_st	4.20004	0.536329	FALSE	4.29014	0.339835	FALSE	snoRNA	Homo sapiens	TGGGTTTGGATTTATGACAGGCCCGTCACCCTGGGCCTGTCATAGTACCCCATGCCAGAGCAAACTGTGTCCCCGAACCATTGCCTGGCCTCTGTGCCCGTAGGCTGCTGGCACTGAAGTGGGTTGCACAGTG	miRNA_v1	2017-10-21	2008	Affymetrix Proprietary Database	ENSG00000206633	chr2:10504291-10504423 (-)	133
ENSG00000206637_x_st	4.48956	0.0143001	TRUE	4.12719	0.305605	FALSE	snoRNA	Homo sapiens	CTGCAGCCAATTAAGCCGACTGAGTTCCTTTCCTCATGGGGGCCCAGTGTGCAATGGCTGTAAATAGCAGCTTCCTTGGTAGTGTATGCAGCCTGTTTGTTGTATGGGTTGCTCTAAGGGACCTTGGAGACAGTC	miRNA_v1	2017-10-21	2008	Affymetrix Proprietary Database	ENSG00000206637	chr1:200214212-200214346 (+)	135
ENSG00000206647_st	4.08367	0.344764	FALSE	3.99721	0.348924	FALSE	snoRNA	Homo sapiens	TAGGCCCTGAATCAAGACTAGTGTTTTGCTGTAGCTGTTGGTTTCAAACAGGATCCGAGAGTGATGTCTTCCTTGTGGTCTGTTCACTGCTCAGTATCCCAGTGTCAGTGGCCAATTCAGTTGGAAGCAACATGG	miRNA_v1	2017-10-21	2008	Affymetrix Proprietary Database	ENSG00000206647	chr2:10212650-10212784 (-)	135
ENSG00000206649_st	3.84575	0.999565	FALSE	3.95343	0.928755	FALSE	snoRNA	Homo sapiens	CTTCCCATTTATTTGCTGCTATAGTCTCATAATGATACAAGCAGTTATATGCATGGGATAAAATAATATTGGGACATTGTAAATTGAAATGAAGTAACCATTTTCATCTTTTCTGCATGGACAAGACATTG	miRNA_v1	2017-10-21	2008	Affymetrix Proprietary Database	ENSG00000206649	chr8:81391729-81391859 (-)	131
ENSG00000206649_x_st	4.0054	0.861017	FALSE	4.11157	0.350942	FALSE	snoRNA	Homo sapiens	CTTCCCATTTATTTGCTGCTATAGTCTCATAATGATACAAGCAGTTATATGCATGGGATAAAATAATATTGGGACATTGTAAATTGAAATGAAGTAACCATTTTCATCTTTTCTGCATGGACAAGACATTG	miRNA_v1	2017-10-21	2008	Affymetrix Proprietary Database	ENSG00000206649	chr8:81391729-81391859 (-)	131
ENSG00000206650_st	3.87527	0.955481	FALSE	3.95135	0.662617	FALSE	snoRNA	Homo sapiens	CTGCAGCCTATTAAGCCAACTGAGTTCCTTTCCTCATGGGGGGGCCCAGTGTGCAATGGCTGCAAACAGCAGCTTCCTTGGTAGTGTATGCAGCCTGTGTGTTGTATTGTATGGGTTGCTCTAAGGGACCCTGGAGACAGTC	miRNA_v1	2017-10-21	2008	Affymetrix Proprietary Database	ENSG00000206650	chr12:67307281-67307422 (-)	142
ENSG00000206650_x_st	3.99905	0.966088	FALSE	3.81881	0.950531	FALSE	snoRNA	Homo sapiens	CTGCAGCCTATTAAGCCAACTGAGTTCCTTTCCTCATGGGGGGGCCCAGTGTGCAATGGCTGCAAACAGCAGCTTCCTTGGTAGTGTATGCAGCCTGTGTGTTGTATTGTATGGGTTGCTCTAAGGGACCCTGGAGACAGTC	miRNA_v1	2017-10-21	2008	Affymetrix Proprietary Database	ENSG00000206650	chr12:67307281-67307422 (-)	142
ENSG00000206661_st	3.86442	0.914383	FALSE	3.90257	0.959611	FALSE	snoRNA	Homo sapiens	CTGCAGCCAGTTAAGCCACCTGAGTTCCTTTCCTCATAGGGGTCCAATGTGCAATGGCTGCAAACAGCCGCTTCCCTGTAGTATATGCTGCCCATTTCTTGTATGGGTTGCTCTAAGGGACCTTGGAGACAGGC	miRNA_v1	2017-10-21	2008	Affymetrix Proprietary Database	ENSG00000206661	chr8:4973209-4973342 (-)	134
ENSG00000206661_x_st	4.02719	0.30118	FALSE	3.95009	0.527836	FALSE	snoRNA	Homo sapiens	CTGCAGCCAGTTAAGCCACCTGAGTTCCTTTCCTCATAGGGGTCCAATGTGCAATGGCTGCAAACAGCCGCTTCCCTGTAGTATATGCTGCCCATTTCTTGTATGGGTTGCTCTAAGGGACCTTGGAGACAGGC	miRNA_v1	2017-10-21	2008	Affymetrix Proprietary Database	ENSG00000206661	chr8:4973209-4973342 (-)	134
ENSG00000206731_st	3.97136	0.919304	FALSE	3.97986	0.912867	FALSE	snoRNA	Homo sapiens	TTCTAAAGTGTTGAGTTCAGTCCAGGGTGGATCCCCTGCTCTGTTAATTGAACTGGAACATTTAAACTGGCTAGGCAAAATGCCTACATAGAAAGCATTACTCTTTATTCATCCCCAGCCTACAAAA	miRNA_v1	2017-10-21	2008	Affymetrix Proprietary Database	ENSG00000206731	chr2:27718414-27718540 (-)	127
ENSG00000206761_st	3.91356	0.851415	FALSE	4.00913	0.984929	FALSE	snoRNA	Homo sapiens	AAGACTATACTTTCAGGGATCATTTCTATAGTTCATTACTAGAGAAGTTTCTCTGAATGTGTAGAGCACCAGAAACTATGAGGAGGAGGCACAGAGTTCTCTCCTGAGCATGAAGCTGGCACTTGGTGTTGCTTTGCTGCAGCTGCCACTTACCATTGGTGATTGTTCTTGTCTTCCTCTTGGAGAGTAAGAGAAAGAGAATGCAGTCTGA	miRNA_v1	2017-10-21	2008	Affymetrix Proprietary Database	ENSG00000206761	chr14:100681575-100681785 (-)	211
ENSG00000206761_x_st	3.81904	0.998574	FALSE	4.06399	0.329817	FALSE	snoRNA	Homo sapiens	AAGACTATACTTTCAGGGATCATTTCTATAGTTCATTACTAGAGAAGTTTCTCTGAATGTGTAGAGCACCAGAAACTATGAGGAGGAGGCACAGAGTTCTCTCCTGAGCATGAAGCTGGCACTTGGTGTTGCTTTGCTGCAGCTGCCACTTACCATTGGTGATTGTTCTTGTCTTCCTCTTGGAGAGTAAGAGAAAGAGAATGCAGTCTGA	miRNA_v1	2017-10-21	2008	Affymetrix Proprietary Database	ENSG00000206761	chr14:100681575-100681785 (-)	211
ENSG00000206776_st	3.91286	0.961326	FALSE	3.93104	0.686215	FALSE	snoRNA	Homo sapiens	TGGTAATTACCAAGATTTTTAGAATGCAGTTTCTCATTTGCCAGGGAAATGACCATAAAATAATTTCCCACTAGATTTTTTTATCTGTTACCTTGCTAGCAAGCAGTCTATTGGGAACATTT	miRNA_v1	2017-10-21	2008	Affymetrix Proprietary Database	ENSG00000206776	chr8:120469769-120469890 (+)	122
ENSG00000206780_st	4.01442	0.945514	FALSE	4.14101	0.412916	FALSE	snoRNA	Homo sapiens	GGCTTCTCATTGAGCTCCTTTCTGTCCATTGATGGCAGTTGATGGATTTGCATGAGAAGAAGAGAGAATTCACAGAACTAGCGTTATTTTACTTTCTGTCTTTACAGAGGTATATTTGGCTGTTTTGTGAGACATTC	miRNA_v1	2017-10-21	2008	Affymetrix Proprietary Database	ENSG00000206780	chr4:16931467-16931603 (-)	137
ENSG00000206780_x_st	3.96591	0.96806	FALSE	3.96325	0.58096	FALSE	snoRNA	Homo sapiens	GGCTTCTCATTGAGCTCCTTTCTGTCCATTGATGGCAGTTGATGGATTTGCATGAGAAGAAGAGAGAATTCACAGAACTAGCGTTATTTTACTTTCTGTCTTTACAGAGGTATATTTGGCTGTTTTGTGAGACATTC	miRNA_v1	2017-10-21	2008	Affymetrix Proprietary Database	ENSG00000206780	chr4:16931467-16931603 (-)	137
ENSG00000206793_s_st	3.98506	0.85892	FALSE	3.85101	0.999506	FALSE	snoRNA	Homo sapiens	TAGTCAGGCGGGATAATCCTTACCTGTGCCTCCTTTTGGAGGGCAGCAGAATGTGGTAGTTGGAGTTGCATGATACTTGATTCATATCTCTGTGTAATGATGGCATGCAATACCCTGACTGCTCCTTTCGAAT	miRNA_v1	2017-10-21	2008	Affymetrix Proprietary Database	ENSG00000206793	chr15:28464454-28464586 (-)	133
ENSG00000206849_st	4.18136	0.27587	FALSE	3.99743	0.889052	FALSE	snoRNA	Homo sapiens	GTTGAGGTCTATCCCGATAGGTCTTTTCCTGTAGCCTGCACGTTGTTGGAAATGCCTCATAGAGTAACTCTGTGATTTTACTTTACTTACAGGACTATTGTTACATCTGTGGGAAGGAACCACAAGACAGTT	miRNA_v1	2017-10-21	2008	Affymetrix Proprietary Database	ENSG00000206849	chr15:30007798-30007929 (+)	132
ENSG00000206849_x_st	4.20064	0.0951613	FALSE	4.01088	0.257636	FALSE	snoRNA	Homo sapiens	GTTGAGGTCTATCCCGATAGGTCTTTTCCTGTAGCCTGCACGTTGTTGGAAATGCCTCATAGAGTAACTCTGTGATTTTACTTTACTTACAGGACTATTGTTACATCTGTGGGAAGGAACCACAAGACAGTT	miRNA_v1	2017-10-21	2008	Affymetrix Proprietary Database	ENSG00000206849	chr15:30007798-30007929 (+)	132
ENSG00000206853_st	4.01442	0.497018	FALSE	4.01088	0.55516	FALSE	snoRNA	Homo sapiens	AGCCTCCTGGTGTTTAACACAGCTGTGTTCTTATACTGACTGTGTAGAAAGAGAAGGAAATAAACCTTACCCCATATGCATTTCATCCCCGGACCCTGCACCTCGTCTATATTGTGAATAGGGAAATATGG	miRNA_v1	2017-10-21	2008	Affymetrix Proprietary Database	ENSG00000206853	chr8:60212485-60212615 (-)	131
ENSG00000206869_st	3.92072	0.51696	FALSE	4.00057	0.569687	FALSE	snoRNA	Homo sapiens	CTGCAGTCAATTAAGTGTACTGAGTTCCTTTCCTTATGGGGGCCCAGTGTGCAATGGCTGCAAACAGCAGCTTCCTTGGTGGTGTATGCAGCCTGTTTCCTCTATAGGTTGCTCTAAGGGACCTTGATAATAGGC	miRNA_v1	2017-10-21	2008	Affymetrix Proprietary Database	ENSG00000206869	chr2:165252399-165252533 (-)	135
ENSG00000206869_x_st	3.96486	0.960545	FALSE	3.96132	0.922479	FALSE	snoRNA	Homo sapiens	CTGCAGTCAATTAAGTGTACTGAGTTCCTTTCCTTATGGGGGCCCAGTGTGCAATGGCTGCAAACAGCAGCTTCCTTGGTGGTGTATGCAGCCTGTTTCCTCTATAGGTTGCTCTAAGGGACCTTGATAATAGGC	miRNA_v1	2017-10-21	2008	Affymetrix Proprietary Database	ENSG00000206869	chr2:165252399-165252533 (-)	135
ENSG00000206878_st	4.11075	0.189963	FALSE	4.15697	0.351099	FALSE	snoRNA	Homo sapiens	GGCCTTTTGGTGCTTACCACAGACTGTGCTCTTTCACTGACTGAATAGAGAGAGGAGGCAGAGTAAACCTATCCTATATACACCTCAGTCCAAGCCTGGTCTGTATTATGAATGGGGCAACATGG	miRNA_v1	2017-10-21	2008	Affymetrix Proprietary Database	ENSG00000206878	chr1:226854806-226854930 (+)	125
ENSG00000206884_st	4.12434	0.0276805	TRUE	3.97859	0.026744	TRUE	snoRNA	Homo sapiens	CTTCCCATTTATTTGCTGGTATAATGATACAATGATATGAGCAGTTATACTCTTTGGAAAAAATAATATTGGGCCATTGTAAATTGACATGAAGTAAGTATTTTCATATCATCTGCAATGGACTAGATGTTG	miRNA_v1	2017-10-21	2008	Affymetrix Proprietary Database	ENSG00000206884	chrY:16759522-16759653 (-)	132
ENSG00000206886_st	4.00278	0.323497	FALSE	4.10943	0.141294	FALSE	snoRNA	Homo sapiens	CTGCAGTCAATTAAGCCAGCTGTACTCCTTTCCTCACAGGGGCTCGGTGTAATGGCTGCAAACAACAGCCTCCTTTGTTGTATACACAGCTTGTTTCTTGTATGGGTTGCTCTAAAGAACATAGGAGACAGCC	miRNA_v1	2017-10-21	2008	Affymetrix Proprietary Database	ENSG00000206886	chr6:82530460-82530592 (+)	133
ENSG00000206897_st	3.70864	0.997567	FALSE	4.03413	0.758706	FALSE	snoRNA	Homo sapiens	TAGCAAGCCTCCAGCGTGCTTGGGTCTGCAGTGACCCCGTGGATTCCTACAGGGCTTGCCAGAACAGTTTTGAAATGGTTTGAGGCCTTGCCGTGCTCCATGTAGAGCAAGGTTATAGAAATTTCAGACAATG	miRNA_v1	2017-10-21	2008	Affymetrix Proprietary Database	ENSG00000206897	chr12:122667208-122667340 (+)	133
ENSG00000206897_x_st	3.77453	0.990819	FALSE	3.88446	0.902153	FALSE	snoRNA	Homo sapiens	TAGCAAGCCTCCAGCGTGCTTGGGTCTGCAGTGACCCCGTGGATTCCTACAGGGCTTGCCAGAACAGTTTTGAAATGGTTTGAGGCCTTGCCGTGCTCCATGTAGAGCAAGGTTATAGAAATTTCAGACAATG	miRNA_v1	2017-10-21	2008	Affymetrix Proprietary Database	ENSG00000206897	chr12:122667208-122667340 (+)	133
ENSG00000206898_st	4.01972	0.250847	FALSE	4.01707	0.285183	FALSE	snoRNA	Homo sapiens	GGCCTCCTGGTACTTACCCACAGGCTGCGTTCTTACACTGGCTGTACAGAAAGAGGAGCTAGAGTAAACCTACCTAATATACACCTCAGCCCAGGCCCTGTGCCTGGTCTGTATTGTGAATGGGGGGGACATAG	miRNA_v1	2017-10-21	2008	Affymetrix Proprietary Database	ENSG00000206898	chr2:10353624-10353757 (-)	134
ENSG00000206901_st	3.94543	0.446021	FALSE	3.99126	0.129593	FALSE	snoRNA	Homo sapiens	CTGTGAATATTCTCTGTGTTCTGATTATGTGAGAGCCAGGACAGGCTAAACATTTGCTACATTAAGACCATGCATGTGTACCCAGATGTAGCCCATTCCCTAGCTCTGGTCTTATAAATGCTGGTGATAAAC	miRNA_v1	2017-10-21	2008	Affymetrix Proprietary Database	ENSG00000206901	chr2:139985464-139985595 (+)	132
ENSG00000206903_st	3.83629	0.970082	FALSE	4.09233	0.600123	FALSE	snoRNA	Homo sapiens	CTCCATGTATCTTTGGGACCTGTCAAGTGTGGCAGTCTCCCTTCCTTGCCATGGAAGAGCATATTCTTGTTTACCAGCAAAGCTGTCACCATTTAATTGGTATCAGATTCTGACTTGCACAAGTAACATTC	miRNA_v1	2017-10-21	2008	Affymetrix Proprietary Database	ENSG00000206903	chr15:63364852-63364982 (-)	131
ENSG00000206903_x_st	3.95644	0.609717	FALSE	4.01369	0.897517	FALSE	snoRNA	Homo sapiens	CTCCATGTATCTTTGGGACCTGTCAAGTGTGGCAGTCTCCCTTCCTTGCCATGGAAGAGCATATTCTTGTTTACCAGCAAAGCTGTCACCATTTAATTGGTATCAGATTCTGACTTGCACAAGTAACATTC	miRNA_v1	2017-10-21	2008	Affymetrix Proprietary Database	ENSG00000206903	chr15:63364852-63364982 (-)	131
ENSG00000206909_x_st	4.02779	0.167233	FALSE	4.0516	0.379767	FALSE	snoRNA	Homo sapiens	CTGCAGCCAATTAAGCCGACTGAGTTCCTTTCCTCATGGGGGCCCAGTGTGCAATCGCTGCAAACAGCAGCTTCCTTGGTAGTATATGCAGCCTGTTTATTGTACGGGTTGCTCTACGGGACCTTGGAGACAGGC	miRNA_v1	2017-10-21	2008	Affymetrix Proprietary Database	ENSG00000206909	chr5:170725727-170725861 (+)	135
ENSG00000206913_st	4.06638	0.503309	FALSE	3.9973	0.810663	FALSE	snoRNA	Homo sapiens	GAGCTTCCAGGATCACCCCTGCAGAGTGGCTAATATTCTGCCAGCTTCGGAAAGGGAGGGGAAGCAAGCCTGGCAGAGGCACCCATTCCATTCCCAGCTTGCTTAGTAGCTGGCCATGGGAAGACACTGTGCAACACTG	miRNA_v1	2017-10-21	2008	Affymetrix Proprietary Database	ENSG00000206913	chr11:73641107-73641245 (-)	139
ENSG00000206937_x_st	4.13539	0.252663	FALSE	4.00458	0.771691	FALSE	snoRNA	Homo sapiens	CTGCAGCCAATTAAGCTGACTGAATTCCTTTCCTTATGGGGGTCCAGTGTGCAATGGCTGTAAACAGCAGCTTCCTTGGTAGTGTATGCGGCCTGTTTGTTGTATAGGTTGCTCTAAGGGACCTTGGAGACAGGC	miRNA_v1	2017-10-21	2008	Affymetrix Proprietary Database	ENSG00000206937	chr2:61497883-61498017 (-)	135
ENSG00000206947_st	3.97937	0.7211	FALSE	3.98787	0.520644	FALSE	snoRNA	Homo sapiens	CTTCCCATTTATTTGCTGCTTATAGTCTCACTGTGATATGAGCAATTATACACATGGGATAAAATAATATTGAGCCACTGTAAATTGAGATGAAGTAACCGTTTTCATATCTTCTGCATGGACTAGACATTG	miRNA_v1	2017-10-21	2008	Affymetrix Proprietary Database	ENSG00000206947	chr7:39335127-39335258 (-)	132
ENSG00000206947_x_st	3.9153	0.842196	FALSE	3.91778	0.660665	FALSE	snoRNA	Homo sapiens	CTTCCCATTTATTTGCTGCTTATAGTCTCACTGTGATATGAGCAATTATACACATGGGATAAAATAATATTGAGCCACTGTAAATTGAGATGAAGTAACCGTTTTCATATCTTCTGCATGGACTAGACATTG	miRNA_v1	2017-10-21	2008	Affymetrix Proprietary Database	ENSG00000206947	chr7:39335127-39335258 (-)	132
ENSG00000206958_st	3.88658	0.73111	FALSE	4.00341	0.543848	FALSE	snoRNA	Homo sapiens	CTGCAGCCAATTGAGTTGACCGAGCTCTTTTCCTCCTGGGGGCTTGGTGTGCAATGGCTGCAAACAGCAGATTCCTTGGTAGTGTATGCAGCCTGCTTCTTGTATGGGTTGCCTCTAAGGGACCTTGAAGGCAGCC	miRNA_v1	2017-10-21	2008	Affymetrix Proprietary Database	ENSG00000206958	chr5:87714345-87714480 (+)	136
ENSG00000206958_x_st	4.04521	0.780781	FALSE	4.12438	0.427546	FALSE	snoRNA	Homo sapiens	CTGCAGCCAATTGAGTTGACCGAGCTCTTTTCCTCCTGGGGGCTTGGTGTGCAATGGCTGCAAACAGCAGATTCCTTGGTAGTGTATGCAGCCTGCTTCTTGTATGGGTTGCCTCTAAGGGACCTTGAAGGCAGCC	miRNA_v1	2017-10-21	2008	Affymetrix Proprietary Database	ENSG00000206958	chr5:87714345-87714480 (+)	136
ENSG00000206961_st	4.0379	0.0524118	TRUE	3.84542	0.669603	FALSE	snoRNA	Homo sapiens	GGCTTCCTAGTACTTACCATGGTCTGTGTTCTTACGCTGACTGTATAGAAACAGGAGGCAGAGTAAACCGACCCCACATATACCTCAGCCCAGGCCCTGTGCTGCGTCTGTATTGTGAATCAGGAGACATGG	miRNA_v1	2017-10-21	2008	Affymetrix Proprietary Database	ENSG00000206961	chr2:170292628-170292759 (+)	132
ENSG00000206976_st	4.17924	0.357936	FALSE	4.08909	0.595723	FALSE	snoRNA	Homo sapiens	GGCCTCCTGGGATCCCATCTGGAAAGTGCTTAGTATTCTGCCTGCTTCACAAAGGGAGGGAAAGCAAACGTGGTGAGGCACCCTTTCCATTCCAGCTTGCTCGGTAGCTGGTGATTGGAAGACACTCTGTGACAGCG	miRNA_v1	2017-10-21	2008	Affymetrix Proprietary Database	ENSG00000206976	chr11:3900373-3900509 (+)	137
ENSG00000206977_st	3.81354	0.996652	FALSE	4.01088	0.781884	FALSE	snoRNA	Homo sapiens	TGCATTGCCATGGTATCTGCACTCAGTAGTTTATTCCTGCTGGGTGTCCAAAGATCAGTGCCATAGAAATTCAGTATCTAGCATCACTGATTTTCTTGGCTTTGTGCTTGTTAAAACTTGGTATTTCTATTGACACAGTA	miRNA_v1	2017-10-21	2008	Affymetrix Proprietary Database	ENSG00000206977	chr6:41908570-41908709 (+)	140
ENSG00000206977_x_st	3.95718	0.842673	FALSE	3.91486	0.902413	FALSE	snoRNA	Homo sapiens	TGCATTGCCATGGTATCTGCACTCAGTAGTTTATTCCTGCTGGGTGTCCAAAGATCAGTGCCATAGAAATTCAGTATCTAGCATCACTGATTTTCTTGGCTTTGTGCTTGTTAAAACTTGGTATTTCTATTGACACAGTA	miRNA_v1	2017-10-21	2008	Affymetrix Proprietary Database	ENSG00000206977	chr6:41908570-41908709 (+)	140
ENSG00000207002_st	4.25798	0.0476734	TRUE	4.07126	0.170022	FALSE	snoRNA	Homo sapiens	TGCAGCTGTGTCAAATTTGGTGCCTGCCCTGCCTGTGTAGGCACTGACCCAGAAGGCTGCCACAGAAACACTGACTCATGGGCCCTGTTCCTGTGTCTCGGGCTCAGGGATAAATTTGGTTACAGATACCA	miRNA_v1	2017-10-21	2008	Affymetrix Proprietary Database	ENSG00000207002	chr3:125015614-125015744 (+)	131
ENSG00000207002_x_st	4.05538	0.639383	FALSE	4.22437	0.127502	FALSE	snoRNA	Homo sapiens	TGCAGCTGTGTCAAATTTGGTGCCTGCCCTGCCTGTGTAGGCACTGACCCAGAAGGCTGCCACAGAAACACTGACTCATGGGCCCTGTTCCTGTGTCTCGGGCTCAGGGATAAATTTGGTTACAGATACCA	miRNA_v1	2017-10-21	2008	Affymetrix Proprietary Database	ENSG00000207002	chr3:125015614-125015744 (+)	131
ENSG00000207016_x_st	4.02252	0.776154	FALSE	4.02754	0.602383	FALSE	snoRNA	Homo sapiens	TTCCAAAGTGTTGAGTTCAGTCCAGGGCAGCTTCCCTGTTCTGTTAATTAAACTTTGGGACATTGAAATGGGCTAGGGGAGATGATTGGGTAGAAAGCATTATTTTATTCATTTGCCTCCCAGCCTACAAAA	miRNA_v1	2017-10-21	2008	Affymetrix Proprietary Database	ENSG00000207016	chr2:69600679-69600810 (-)	132
ENSG00000207022_st	4.05161	0.638518	FALSE	4.08845	0.461615	FALSE	snoRNA	Homo sapiens	GGCCTCCTGGTGCTTACCCCAGGCTGTGTTCTTATACTGACTGTATAGAATGAGGAGGTGAACTCCCATGTACACCTCAGCCCAGGCCCTGCGCCTTGTCTGTATTGTGAACGGGAGCACACAG	miRNA_v1	2017-10-21	2008	Affymetrix Proprietary Database	ENSG00000207022	chr1:93084204-93084327 (+)	124
ENSG00000207027_st	4.10256	0.0717465	FALSE	4.19296	0.0205471	TRUE	snoRNA	Homo sapiens	ATCCAAGGGGATTCCCTCTCCAAGGGAACATGCAGTGCCCCTCTCAGGAAAGTAACAACCTGGAATAGAATCTGGCATGCCTAAGGTCTTTGAGGAATAGAGGAATAGAGGATGCTTGTTTCCTCTGCCTTCCTTGGCTGCCTACATGG	miRNA_v1	2017-10-21	2008	Affymetrix Proprietary Database	ENSG00000207027	chr8:23719687-23719835 (-)	149
ENSG00000207027_x_st	4.11056	0.752968	FALSE	3.92674	0.744926	FALSE	snoRNA	Homo sapiens	ATCCAAGGGGATTCCCTCTCCAAGGGAACATGCAGTGCCCCTCTCAGGAAAGTAACAACCTGGAATAGAATCTGGCATGCCTAAGGTCTTTGAGGAATAGAGGAATAGAGGATGCTTGTTTCCTCTGCCTTCCTTGGCTGCCTACATGG	miRNA_v1	2017-10-21	2008	Affymetrix Proprietary Database	ENSG00000207027	chr8:23719687-23719835 (-)	149
ENSG00000207047_st	3.91898	0.676597	FALSE	3.92381	0.684438	FALSE	snoRNA	Homo sapiens	TCCTGGCTTTAATTTATATGCCTTTTTCAAATTCTGACTGGTTGCATGATGAATAAAATCAAATCACCATCTTTCGGCTGAGTTCGTG	miRNA_v1	2017-10-21	2008	Affymetrix Proprietary Database	ENSG00000207047	chr2:206734810-206734897 (+)	88
ENSG00000207047_x_st	3.83703	0.967495	FALSE	4.01088	0.847413	FALSE	snoRNA	Homo sapiens	TCCTGGCTTTAATTTATATGCCTTTTTCAAATTCTGACTGGTTGCATGATGAATAAAATCAAATCACCATCTTTCGGCTGAGTTCGTG	miRNA_v1	2017-10-21	2008	Affymetrix Proprietary Database	ENSG00000207047	chr2:206734810-206734897 (+)	88
ENSG00000207084_st	4.04051	0.335761	FALSE	3.92381	0.816365	FALSE	snoRNA	Homo sapiens	CTGTGAATATTCTCGCTGTTCTGATTTTGTAATAATCACGATGGGCTAAACATTCGCAATATTAAGACCATGTATGTATCCCTAGACCTAGTTCTTTCCCCAGGTCTGGTTTTATAAATGCTGGTGATAAAC	miRNA_v1	2017-10-21	2008	Affymetrix Proprietary Database	ENSG00000207084	chr3:161897411-161897542 (+)	132
ENSG00000207084_x_st	4.06954	0.429132	FALSE	4.14597	0.309566	FALSE	snoRNA	Homo sapiens	CTGTGAATATTCTCGCTGTTCTGATTTTGTAATAATCACGATGGGCTAAACATTCGCAATATTAAGACCATGTATGTATCCCTAGACCTAGTTCTTTCCCCAGGTCTGGTTTTATAAATGCTGGTGATAAAC	miRNA_v1	2017-10-21	2008	Affymetrix Proprietary Database	ENSG00000207084	chr3:161897411-161897542 (+)	132
ENSG00000207094_x_st	4.01442	0.671666	FALSE	4.01088	0.741575	FALSE	snoRNA	Homo sapiens	ATCCAAGGCGATTCCCTCTCCAAGGGGACATCTAGTGCCCCTCTCAGGAAAGTAGCAACTTGGAATAGAATCTGGCATGCCTAAGGTCTTTGAGGAACAGGGATGCTTATTTCCTCTGCCTTCCTTGGCTGCCTACATAG	miRNA_v1	2017-10-21	2008	Affymetrix Proprietary Database	ENSG00000207094	chr7:87916343-87916482 (-)	140
ENSG00000207098_st	4.29434	0.136853	FALSE	4.07807	0.244267	FALSE	snoRNA	Homo sapiens	CTGCAACCAATTAAGCTGACTGAATTCCTTTCCTCCCGGGGGCCAGGTGTGCAATGGCTGCAAACAGCAGCTTCCTTGGTAGTGTACGCAGCCTGTTTCTTGTATGCGTTGCTCTAAGGGACCTTGGAGACAGGC	miRNA_v1	2017-10-21	2008	Affymetrix Proprietary Database	ENSG00000207098	chr21:33136041-33136175 (-)	135
ENSG00000207098_x_st	4.37675	0.0790936	FALSE	4.24228	0.0617517	FALSE	snoRNA	Homo sapiens	CTGCAACCAATTAAGCTGACTGAATTCCTTTCCTCCCGGGGGCCAGGTGTGCAATGGCTGCAAACAGCAGCTTCCTTGGTAGTGTACGCAGCCTGTTTCTTGTATGCGTTGCTCTAAGGGACCTTGGAGACAGGC	miRNA_v1	2017-10-21	2008	Affymetrix Proprietary Database	ENSG00000207098	chr21:33136041-33136175 (-)	135
ENSG00000207100_st	3.9153	0.929321	FALSE	3.85652	0.883658	FALSE	snoRNA	Homo sapiens	TGCACTGCGTGGTATCTGCACTCAGCAGTTTACTCCTGCTAGGGTGTTCAAAGGTCAGTGCCATAGAAATCCAGTATCTGGTTTCATTGGTTTTCTTGGCTTTGTGCTTGTTAAACCTGGTATTTCTATTGATACAGCA	miRNA_v1	2017-10-21	2008	Affymetrix Proprietary Database	ENSG00000207100	chrX:132114448-132114586 (+)	139
ENSG00000207100_x_st	3.9682	0.516533	FALSE	3.833	0.594723	FALSE	snoRNA	Homo sapiens	TGCACTGCGTGGTATCTGCACTCAGCAGTTTACTCCTGCTAGGGTGTTCAAAGGTCAGTGCCATAGAAATCCAGTATCTGGTTTCATTGGTTTTCTTGGCTTTGTGCTTGTTAAACCTGGTATTTCTATTGATACAGCA	miRNA_v1	2017-10-21	2008	Affymetrix Proprietary Database	ENSG00000207100	chrX:132114448-132114586 (+)	139
ENSG00000207109_st	4.03122	0.60648	FALSE	4.00339	0.614021	FALSE	snoRNA	Homo sapiens	TGTCAGTGATGAAAATTTTGTCTAGTTCTGCTACTGACATTAAGTTATGATAAAGTCTGTCTGAGGAGA	miRNA_v1	2017-10-21	2008	Affymetrix Proprietary Database	ENSG00000207109	chr3:53342127-53342195 (-)	69
ENSG00000207118_st	4.06577	0.187354	FALSE	4.40318	0.000123707	TRUE	snoRNA	Homo sapiens	TCGCTATGATGATGGATTCCAAAACCATTCGTAGTTTCCACCAGAAAGTCTTATGTTGGCCAGTTCCTTCCTTGGATGTTTGAGCGA	miRNA_v1	2017-10-21	2008	Affymetrix Proprietary Database	ENSG00000207118	chr11:122434827-122434913 (-)	87
ENSG00000207119_st	3.95358	0.807616	FALSE	3.95004	0.8202	FALSE	snoRNA	Homo sapiens	AAGAGTATAATTTCAGGCATCAATTCTGTAGTTCCTTACTAGAGAAGTTTCTCTTAACATGTACAACACTGGAAACCATGAGGAGGTGGCAGCACAGCATTCTCTGCTGAGCGTGAGGTTGGCTCTTGGTGTTGCTTTGCTGCAACTGTCATTTGCCATTGATGATGGTTCTTCTCTTCCTCCGAGGGAGAGAATGCAGTCTGAGTGG	miRNA_v1	2017-10-21	2008	Affymetrix Proprietary Database	ENSG00000207119	chr15:67537335-67537542 (-)	208
ENSG00000207130_st	4.04317	0.375488	FALSE	4.08172	0.21556	FALSE	snoRNA	Homo sapiens	CTCCATGTGTCTTTGGAACCTGTCAGCTGTGGCAGTTGCCCTTCCTAGCCATGGAAGAGTAAGTATATTCTTGTTTATTGGCAAAGCTGTCACCATTTCATTGGTATCAGATTCTGACTTGCACAAGTAACATTC	miRNA_v1	2017-10-21	2008	Affymetrix Proprietary Database	ENSG00000207130	chr3:129916104-129916238 (-)	135
ENSG00000207130_x_st	4.07461	0.246374	FALSE	4.05906	0.69371	FALSE	snoRNA	Homo sapiens	CTCCATGTGTCTTTGGAACCTGTCAGCTGTGGCAGTTGCCCTTCCTAGCCATGGAAGAGTAAGTATATTCTTGTTTATTGGCAAAGCTGTCACCATTTCATTGGTATCAGATTCTGACTTGCACAAGTAACATTC	miRNA_v1	2017-10-21	2008	Affymetrix Proprietary Database	ENSG00000207130	chr3:129916104-129916238 (-)	135
ENSG00000207147_st	4.08807	0.183565	FALSE	4.09233	0.101281	FALSE	snoRNA	Homo sapiens	GCCCGCCTTGGCCTCCCAAAGTGCTGGGATTCTTACATCGACTGCATAGAAAGAGGAGAGAACATAACCTACCTACCCCGTACATACTTCAGCCCAGGTCCTGTGCCTCATCTGTAATATGAATGAAGAGACATGG	miRNA_v1	2017-10-21	2008	Affymetrix Proprietary Database	ENSG00000207147	chr21:40806941-40807076 (+)	136
ENSG00000207171_st	4.05877	0.842985	FALSE	3.97647	0.800803	FALSE	snoRNA	Homo sapiens	GGCTTGCTGGTGCTTACCACAGGCTGAATTCTTACACTGACTATATAGAAAAGGAGGTAGAGTAAACCTACCCAATATACCCCTCAGCCCAGGCTCTGTGCCTGATCTATATTGTGAATGTGGGAACATAG	miRNA_v1	2017-10-21	2008	Affymetrix Proprietary Database	ENSG00000207171	chr4:169629135-169629265 (+)	131
ENSG00000207171_x_st	4.00458	0.550484	FALSE	4.01309	0.28594	FALSE	snoRNA	Homo sapiens	GGCTTGCTGGTGCTTACCACAGGCTGAATTCTTACACTGACTATATAGAAAAGGAGGTAGAGTAAACCTACCCAATATACCCCTCAGCCCAGGCTCTGTGCCTGATCTATATTGTGAATGTGGGAACATAG	miRNA_v1	2017-10-21	2008	Affymetrix Proprietary Database	ENSG00000207171	chr4:169629135-169629265 (+)	131
ENSG00000207177_st	4.13821	0.00537092	TRUE	3.87743	0.192681	FALSE	snoRNA	Homo sapiens	GGCCTCCTGGTGCTTACAAGCAGCTGTGTGCTTGCATTGACTGTACAGAAAAAAAGAGATAGAGTAAACACACCCCGTATACAACTCAGCCCAGGTCCTGTGCCTTGTCTATATTGTGAATAGGGGGGACATAG	miRNA_v1	2017-10-21	2008	Affymetrix Proprietary Database	ENSG00000207177	chr5:110048394-110048527 (-)	134
ENSG00000207199_st	3.91743	0.549651	FALSE	3.92381	0.75554	FALSE	snoRNA	Homo sapiens	TCTTAGTGATGAAAACTTTGTCCAGTTCTGCTAATGACTTTAAGTGATGATAAACTATGTCTGAGGGGA	miRNA_v1	2017-10-21	2008	Affymetrix Proprietary Database	ENSG00000207199	chr8:38995291-38995359 (-)	69
ENSG00000207199_x_st	4.01348	0.393307	FALSE	3.85312	0.386487	FALSE	snoRNA	Homo sapiens	TCTTAGTGATGAAAACTTTGTCCAGTTCTGCTAATGACTTTAAGTGATGATAAACTATGTCTGAGGGGA	miRNA_v1	2017-10-21	2008	Affymetrix Proprietary Database	ENSG00000207199	chr8:38995291-38995359 (-)	69
ENSG00000207215_st	3.99717	0.607878	FALSE	3.91564	0.939153	FALSE	snoRNA	Homo sapiens	AAGACTATACTCTCAGGAATCATTTCTATAGTTTTTTACTAGAGAAATTTCTCTGAACGTGTAGAGCACTGGAAACCGTGAGGAGAAGCTGCCTTCTCTTCTGAGCATGAAGTGAGCTCTCAGTGTTGCTTCTCTGCAACTGCCATTTGCCATTGATGATCGTTCTTCTCTTCCTCTGGGAGAGTAAAAGGGTACAGGATGCAGTCTGA	miRNA_v1	2017-10-21	2008	Affymetrix Proprietary Database	ENSG00000207215	chr8:98439669-98439877 (+)	209
ENSG00000207217_st	3.98751	0.634227	FALSE	4.42552	0.0116671	TRUE	snoRNA	Homo sapiens	TGGGTTTGGATTATGACAGGCCCATCCCCCTGGACCTCTCATAGTGCCCCATGCCAGAGCAAACTGTGGCCCCGAACCATTGCCTGGCTTCTGTACCCGTGGGCCACTGGCACTGAAGAGGGTTACACAGTG	miRNA_v1	2017-10-21	2008	Affymetrix Proprietary Database	ENSG00000207217	chr7:6023037-6023168 (+)	132
ENSG00000207221_st	4.08114	0.515011	FALSE	3.89972	0.695987	FALSE	snoRNA	Homo sapiens	CTGCAACCAATTAAGCCGACCTAGTTCCTTTCCTCTTTGGGGCCTGGTGTTCAATAGCTGCAAACAGCAGCTTCCTTGGTAGTGTATGCAGCCTGTTTCTTGTATGGGTTGCTCTAAAGGACCTTGGAGACAGCC	miRNA_v1	2017-10-21	2008	Affymetrix Proprietary Database	ENSG00000207221	chr11:82430154-82430288 (-)	135
ENSG00000207244_st	3.9962	0.546665	FALSE	3.91391	0.965079	FALSE	snoRNA	Homo sapiens	CTGCAGCCAATTGAGCTGATGGAGTTCCTTTCCTCCTGGGGCCCAGTGTGCAAAAGCTGCAAACAGCAGCTTCCTTGGTAGTGTACGCAGCCTGTTTCTTATATGGGTTGCTCTAAGGGACCTTGGAGACAGTC	miRNA_v1	2017-10-21	2008	Affymetrix Proprietary Database	ENSG00000207244	chr8:8856495-8856628 (+)	134
ENSG00000207244_x_st	4.09997	0.839556	FALSE	4.027	0.755286	FALSE	snoRNA	Homo sapiens	CTGCAGCCAATTGAGCTGATGGAGTTCCTTTCCTCCTGGGGCCCAGTGTGCAAAAGCTGCAAACAGCAGCTTCCTTGGTAGTGTACGCAGCCTGTTTCTTATATGGGTTGCTCTAAGGGACCTTGGAGACAGTC	miRNA_v1	2017-10-21	2008	Affymetrix Proprietary Database	ENSG00000207244	chr8:8856495-8856628 (+)	134
ENSG00000207249_st	3.94877	0.302841	FALSE	4.06086	0.311323	FALSE	snoRNA	Homo sapiens	CTGAGAATATCTTGCTGTTCTGATTTTGTAATAGGACAGGCTATAAAGATTGGCTATATTAAGGCCACGCACATGTCCCCAGACTTAATTCTTTCCCTAGGTCTGGTTTTATAAACTCTGGTAATAAAC	miRNA_v1	2017-10-21	2008	Affymetrix Proprietary Database	ENSG00000207249	chr2:104716124-104716252 (+)	129
ENSG00000207268_x_st	3.99716	0.771399	FALSE	3.90655	0.984989	FALSE	snoRNA	Homo sapiens	CTGCAGCCAATTAAGCCAACTGGGTTCCTTTCCTCATGGGGGCCCATTGTGCAATGGCTGCAAACAGCAGCTTTCTTGGTAGTGTATGCAGCCTGTTTGTTGTATGGGTTGCTTTAAGGGACCATGGAAACAGGC	miRNA_v1	2017-10-21	2008	Affymetrix Proprietary Database	ENSG00000207268	chr9:118983166-118983300 (-)	135
ENSG00000207274_x_st	3.9396	0.351804	FALSE	3.99594	0.795031	FALSE	snoRNA	Homo sapiens	CTGCAGCCAATTAAGCCAACTGAGTTCCTTTCCTTGTGGGGGCCCAGTGTGCAATGGCTGCACACAGCAGCTTCCTTGGTAGTGTACACAGCCTGTTGGTTGTATGGGTTGCTCTGAGGGACCTTGGAGACAGGC	miRNA_v1	2017-10-21	2008	Affymetrix Proprietary Database	ENSG00000207274	chr2:215419916-215420050 (+)	135
ENSG00000207299_st	4.01442	0.783269	FALSE	3.92674	0.758216	FALSE	snoRNA	Homo sapiens	CTACAATGATGGCAATATGTTTCATCGACAGCAGTTCACCCATTGAGTGTTGATACCGTGGGTCTGAGTGA	miRNA_v1	2017-10-21	2008	Affymetrix Proprietary Database	ENSG00000207299	chr11:89491207-89491277 (+)	71
ENSG00000207407_st	3.99372	0.288987	FALSE	4.11234	0.0155344	TRUE	snoRNA	Homo sapiens	TGCCCCATTCTCAAAGAGAATAGGCACTGTTGATCATGCGATCCAGAGATTGTTAATGGGGCTGCATTGAGAAACAAGCTATGTTTCCATTCACAGCAAACACATCGCAGTGGTGACAATGAGACCTGTAACATTT	miRNA_v1	2017-10-21	2008	Affymetrix Proprietary Database	ENSG00000207407	chr11:19569279-19569414 (-)	136
ENSG00000207410_x_st	3.9153	0.381606	FALSE	3.92381	0.638973	FALSE	snoRNA	Homo sapiens	TGCACTGCATGGCATCTGCACCCAGCAGTTTACTCTTGCTAAGGTGTTCAAAGGTCAGTGCTATAGAAATTCAGTATCTGGCATCATTGGTTTTCTTGACTTTGTGCTTGTTAAACCTAGTATTTCTATTGATACAGTA	miRNA_v1	2017-10-21	2008	Affymetrix Proprietary Database	ENSG00000207410	chr17:62698047-62698185 (+)	139
ENSG00000207419_st	3.96762	0.802103	FALSE	3.84951	0.99129	FALSE	snoRNA	Homo sapiens	ATCCAAGGTGAGTCTCTCTCCAAGGGGCTGACTAGTGCCTCTCTTAGGACAGTAGCAAGTTGGAATAAAATCTGGCATGCCTAAGGTCTTTAAGGAACAGGGGATGCTTACTTCTTTTGCGTTCCTCTGGCGGCCTACATAG	miRNA_v1	2017-10-21	2008	Affymetrix Proprietary Database	ENSG00000207419	chr6:11818038-11818179 (+)	142
ENSG00000207444_st	4.05688	0.299017	FALSE	3.9951	0.437204	FALSE	snoRNA	Homo sapiens	CTACAATCATGGCAATATTTTTTGTCAACAGCGGTTCACCTAGTGAATGTTGATACTTTGGGTTTGAGTGA	miRNA_v1	2017-10-21	2008	Affymetrix Proprietary Database	ENSG00000207444	chr14:70934807-70934877 (+)	71
ENSG00000207444_x_st	3.93353	0.847654	FALSE	3.97088	0.861927	FALSE	snoRNA	Homo sapiens	CTACAATCATGGCAATATTTTTTGTCAACAGCGGTTCACCTAGTGAATGTTGATACTTTGGGTTTGAGTGA	miRNA_v1	2017-10-21	2008	Affymetrix Proprietary Database	ENSG00000207444	chr14:70934807-70934877 (+)	71
ENSG00000207471_st	4.0569	0.414815	FALSE	3.92381	0.668312	FALSE	snoRNA	Homo sapiens	CTGCAGACAGTTAAGCCAACTGAGTTCCTTTCCTCAGGGAGGCCCAGTGTACAATGGCTGCCCACAGCAGCTTCCTTGGTAGCGTACTCAGCCTGTTTCTTGTATGGGTTGCTCTAAGGGACCTTAGAGACAGGC	miRNA_v1	2017-10-21	2008	Affymetrix Proprietary Database	ENSG00000207471	chr16:70289971-70290105 (-)	135
ENSG00000207471_x_st	4.08061	0.695704	FALSE	4.01088	0.748517	FALSE	snoRNA	Homo sapiens	CTGCAGACAGTTAAGCCAACTGAGTTCCTTTCCTCAGGGAGGCCCAGTGTACAATGGCTGCCCACAGCAGCTTCCTTGGTAGCGTACTCAGCCTGTTTCTTGTATGGGTTGCTCTAAGGGACCTTAGAGACAGGC	miRNA_v1	2017-10-21	2008	Affymetrix Proprietary Database	ENSG00000207471	chr16:70289971-70290105 (-)	135
ENSG00000207502_st	4.03513	0.429951	FALSE	3.96362	0.490295	FALSE	snoRNA	Homo sapiens	TGGTAGTGGGTTCATTGGGGGCCCTTCTCTGTGGGCCTCATAGCGTACCCATGCCAGTGTAAACTTGAGCCTTGAACCATTGCCCAGCCTCCTTCCCATGGGCTGTGTGTAGCGAAGGGGGTTGCACAGTG	miRNA_v1	2017-10-21	2008	Affymetrix Proprietary Database	ENSG00000207502	chr1:115966016-115966146 (-)	131
ENSG00000207503_st	4.10826	0.0704225	FALSE	4.09728	0.0774368	FALSE	snoRNA	Homo sapiens	TGGTTGTTACCAAGGCATTTAGCATGCAATTTCTCATTTGCTGTGGACACGACGAGAAGAGAATTCCTCACTCGGTTTTCTGTCTGCCACCTTGCTAGCGATCAGCCCACTGGGAACATTT	miRNA_v1	2017-10-21	2008	Affymetrix Proprietary Database	ENSG00000207503	chr21:41833003-41833123 (+)	121
ENSG00000207516_st	3.96486	0.846511	FALSE	3.88257	0.648314	FALSE	snoRNA	Homo sapiens	TTCCACCACTATTGGTCTGCAGCTCTTCTTATGGTAGCAGTTGTTGCATTTCTCTGTGGGAAAGAAAAGAGGATTAAACACCTCTTTCTTAGCAAAACAGAGAGTAGGCATATGTGTGACAGACACAA	miRNA_v1	2017-10-21	2008	Affymetrix Proprietary Database	ENSG00000207516	chr15:43616740-43616867 (+)	128
ENSG00000208308_x_st	4.64695	8.58159e-06	TRUE	4.81851	3.74097e-10	TRUE	snoRNA	Homo sapiens	TGCACTTATGTATGTTTTTGTTTAACTTGTGGACAAAGACTTATGGATAGGTGCAAAAAATAAATCCTCTTTTGCAACCCAGAACTCATTGTTCAGTATGAGTTTTGATACATATAAGAAGGGATATT	miRNA_v1	2017-10-21	2008	Affymetrix Proprietary Database	ENSG00000208308	chr2:135610668-135610795 (+)	128
ENSG00000212132_st	3.97674	0.560223	FALSE	3.9962	0.463814	FALSE	snoRNA	Homo sapiens	AGTGTATGATGACACCTTGGTAATGCTGCAGACTCCTCAGTGTGCAGTGAAGAGGTGAACTTTGAAGAGTCACATATGTG	miRNA_v1	2017-10-21	2008	Affymetrix Proprietary Database	ENSG00000212132	chr10:62655960-62656039 (+)	80
ENSG00000212134_x_st	4.28549	0.00479055	TRUE	4.10525	0.0119722	TRUE	snoRNA	Homo sapiens	TACACTTGTTTATATTTTTGTTTAACTTGTGGACAAAGATTTATAGACAGGTGCAAAAAATAAATCCTCTTTTGCAACCCAGAACTCATTGTTCGGTATGAGTTTTAATACATATAAGAAGGGATATT	miRNA_v1	2017-10-21	2008	Affymetrix Proprietary Database	ENSG00000212134	chr20:29427783-29427910 (+)	128
ENSG00000212139_st	4.18351	0.314377	FALSE	4.14927	0.20669	FALSE	snoRNA	Homo sapiens	TGAAACTATTGAGAACAAAGATGCAACATACCACTCGAGTGTGCAGTGGGGAAGCCAACCTTGGACAGCTGAGCATGTG	miRNA_v1	2017-10-21	2008	Affymetrix Proprietary Database	ENSG00000212139	chr9:21514306-21514384 (-)	79
ENSG00000212139_x_st	4.12002	0.113402	FALSE	4.20111	0.00130692	TRUE	snoRNA	Homo sapiens	TGAAACTATTGAGAACAAAGATGCAACATACCACTCGAGTGTGCAGTGGGGAAGCCAACCTTGGACAGCTGAGCATGTG	miRNA_v1	2017-10-21	2008	Affymetrix Proprietary Database	ENSG00000212139	chr9:21514306-21514384 (-)	79
ENSG00000212144_st	3.9528	0.939796	FALSE	3.99015	0.215271	FALSE	snoRNA	Homo sapiens	TTGTCAGGTGGGATAATCCTTACCTATGTTTGGAGGACAGTATTAGGACATAATGATTGGAGTCACATGATATGATTAATGTCTGCTTCATAATCAGGTCTCACACACCCTGATTGCTCCTATCTGAT	miRNA_v1	2017-10-21	2008	Affymetrix Proprietary Database	ENSG00000212144	chr1:232795644-232795771 (+)	128
ENSG00000212145_st	3.9153	0.915701	FALSE	3.99228	0.700377	FALSE	snoRNA	Homo sapiens	TAGTCAGGCAGGATAATCCCTATCTGTTCCTCCTTTTGGAGGGCAGTAGAATGTGGTAATTGGAGTGGCATAATACTTGATTAATAATTGTGCACTTTCCAATTCATGCTATTATGGCTTCCTGGAGTGGTGTCTTCTCTGAT	miRNA_v1	2017-10-21	2008	Affymetrix Proprietary Database	ENSG00000212145	chr3:41915607-41915749 (-)	143
ENSG00000212148_st	3.97778	0.906772	FALSE	4.02593	0.893489	FALSE	snoRNA	Homo sapiens	TGCACTTCTGTATGTTTTTGTTTAACTTGTGGACAAAGACTTGTGGATAGGTGCAAAAAATAAGTCCTCTTTTGCAACCTGGAACTCATTGTTCAGTATGAGTTTTGATACATATAAGAAGGGATATT	miRNA_v1	2017-10-21	2008	Affymetrix Proprietary Database	ENSG00000212148	chr10:36767595-36767722 (+)	128
ENSG00000212148_x_st	3.9011	0.892117	FALSE	4.01088	0.00702124	TRUE	snoRNA	Homo sapiens	TGCACTTCTGTATGTTTTTGTTTAACTTGTGGACAAAGACTTGTGGATAGGTGCAAAAAATAAGTCCTCTTTTGCAACCTGGAACTCATTGTTCAGTATGAGTTTTGATACATATAAGAAGGGATATT	miRNA_v1	2017-10-21	2008	Affymetrix Proprietary Database	ENSG00000212148	chr10:36767595-36767722 (+)	128
ENSG00000212149_x_st	3.9153	0.89607	FALSE	3.96209	0.152195	FALSE	snoRNA	Homo sapiens	TGCACTTATGTATGTTTTTGTTTAACTTGTGGACAAAGACTTATGGATAGGTGCAACAAATAAATCCTCTTTTGCAACCCAGAACTCATTGTTCAGCATGAGTTTTGATACATACAGGAAGGGATATT	miRNA_v1	2017-10-21	2008	Affymetrix Proprietary Database	ENSG00000212149	chr17:38346118-38346245 (-)	128
ENSG00000212152_st	4.03342	0.495044	FALSE	3.95687	0.747648	FALSE	snoRNA	Homo sapiens	TGTATTTTCTAATTAAATTCTGTTTATAGGAGGATTGGGTTGGAGGATTACCCCTAAAATCACCATCTTTAAGAATTAAATATA	miRNA_v1	2017-10-21	2008	Affymetrix Proprietary Database	ENSG00000212152	chr7:156048594-156048677 (-)	84
ENSG00000212161_st	3.92147	0.97826	FALSE	4.02311	0.420649	FALSE	snoRNA	Homo sapiens	GGATTTATAATGAGCTGTGTTTACTGAGCATTATGAAGTAAAGTTCAATATGATTACTCTGAAGTCT	miRNA_v1	2017-10-21	2008	Affymetrix Proprietary Database	ENSG00000212161	chr1:158088320-158088386 (-)	67
ENSG00000212161_x_st	3.83284	0.595508	FALSE	3.98027	0.658166	FALSE	snoRNA	Homo sapiens	GGATTTATAATGAGCTGTGTTTACTGAGCATTATGAAGTAAAGTTCAATATGATTACTCTGAAGTCT	miRNA_v1	2017-10-21	2008	Affymetrix Proprietary Database	ENSG00000212161	chr1:158088320-158088386 (-)	67
ENSG00000212162_st	3.93945	0.984243	FALSE	3.85715	0.996216	FALSE	snoRNA	Homo sapiens	TTTAATGATGAGAAAATGCTAAAAGTATTTAATTACAGGTATTAGATGTGTCATTTCTTTGTAAAAGTATATAATGTCCTTACA	miRNA_v1	2017-10-21	2008	Affymetrix Proprietary Database	ENSG00000212162	chr7:119476788-119476871 (+)	84
ENSG00000212164_st	4.00282	0.567805	FALSE	3.98866	0.864226	FALSE	snoRNA	Homo sapiens	TCAAGTATTTGAAATAATTTAAATCCTTGAACTGAATTGATTGAAATAAAGTATTTAAAATCACCATCTTCACATATTTGA	miRNA_v1	2017-10-21	2008	Affymetrix Proprietary Database	ENSG00000212164	chr20:39102065-39102145 (+)	81
ENSG00000212165_st	4.00858	0.162248	FALSE	3.92628	0.743982	FALSE	snoRNA	Homo sapiens	AAGATTATATTTTCAGGGATCATTTCTATAGTTTGTCACTAGGGAAGTTCCTCTGAATGTGTAGAGCACCAGAAACATGAGGAAGAGGCACAGGGTTCTCTCCTGAGTGTGAAGCTGGCTCTTGGCGCTGCTTTCCTGCAACTGCTATTTGCCATTCGTGATTGTGGAGAGTCAGAGGGAGAGGATGATGCAGTCTGAGTGG	miRNA_v1	2017-10-21	2008	Affymetrix Proprietary Database	ENSG00000212165	chr20:16911477-16911678 (-)	202
ENSG00000212165_x_st	3.85942	0.91525	FALSE	3.96636	0.796248	FALSE	snoRNA	Homo sapiens	AAGATTATATTTTCAGGGATCATTTCTATAGTTTGTCACTAGGGAAGTTCCTCTGAATGTGTAGAGCACCAGAAACATGAGGAAGAGGCACAGGGTTCTCTCCTGAGTGTGAAGCTGGCTCTTGGCGCTGCTTTCCTGCAACTGCTATTTGCCATTCGTGATTGTGGAGAGTCAGAGGGAGAGGATGATGCAGTCTGAGTGG	miRNA_v1	2017-10-21	2008	Affymetrix Proprietary Database	ENSG00000212165	chr20:16911477-16911678 (-)	202
ENSG00000212168_st	3.91188	0.980321	FALSE	4.07696	0.621851	FALSE	snoRNA	Homo sapiens	CTGTAATGATGTTGCTCAAATATCTGACCTGAAATGATTATATAGACCAATTTAATACTGAAGAA	miRNA_v1	2017-10-21	2008	Affymetrix Proprietary Database	ENSG00000212168	chr2:57625174-57625238 (+)	65
ENSG00000212175_st	4.13586	0.381446	FALSE	4.0253	0.459024	FALSE	snoRNA	Homo sapiens	GGTTGTGGTGGTTTTCTTTCTGGTACATTTGTTAAGTTTTCAAATGAGCCTAACTCTGCCACATATATCATATAGGAGCTGGCAAAGGCTTGATGACAAAGAGATCTCTCTCAAGCCTTTCCCACATCAGAGGCTGGCTTTCACACAC	miRNA_v1	2017-10-21	2008	Affymetrix Proprietary Database	ENSG00000212175	chr2:55646343-55646490 (+)	148
ENSG00000212181_st	3.95988	0.941064	FALSE	4.01088	0.833083	FALSE	snoRNA	Homo sapiens	TATCTCTGACCTGGGTAGAGCAGCATCTGGTTGGTGGTGCCCATCTCATATCAGCCAGAGATACAGCAATTCCTTGTTTATCCCAGCTTGGCTTTTAGTCTGTGCCCATGCCTGGTTCACGTGTGAAAAATATGG	miRNA_v1	2017-10-21	2008	Affymetrix Proprietary Database	ENSG00000212181	chr2:148734613-148734747 (-)	135
ENSG00000212181_x_st	3.99485	0.711665	FALSE	3.86486	0.846604	FALSE	snoRNA	Homo sapiens	TATCTCTGACCTGGGTAGAGCAGCATCTGGTTGGTGGTGCCCATCTCATATCAGCCAGAGATACAGCAATTCCTTGTTTATCCCAGCTTGGCTTTTAGTCTGTGCCCATGCCTGGTTCACGTGTGAAAAATATGG	miRNA_v1	2017-10-21	2008	Affymetrix Proprietary Database	ENSG00000212181	chr2:148734613-148734747 (-)	135
ENSG00000212182_st	4.02252	0.454064	FALSE	4.03596	0.248124	FALSE	snoRNA	Homo sapiens	AAGACTGTAGTTTCAGGGATTGTTTCTATAGTTTGCTACTAGAGAAGTTTCTCTGAACGTGTAGAGCCCCGGAAACCCCCGGGTGGTGGTGCAGCATCCTCTCTTGAGGTGAAGCCGGCTTTTGGTGTTGCTTCACTGCAACTACCTTTTGCCATGGATGATTGTCCTTCTCCTCCTCTGGCAGAGGGAGAGGGAGAGGACATAAGTCTGAGTGG	miRNA_v1	2017-10-21	2008	Affymetrix Proprietary Database	ENSG00000212182	chr2:114479488-114479702 (-)	215
ENSG00000212187_st	4.10566	0.301198	FALSE	4.01088	0.785615	FALSE	snoRNA	Homo sapiens	ATGCCCTTTTAAGGTTGATGTGGTGCTTTAAGAAGCTAACATAGAAGGATAAAGTAAGTCTCTACAAAACCCAGAGAAGAGACTGGAAAACTCCTCTCTGGATCCTGCCTGGAGTCACAGCT	miRNA_v1	2017-10-21	2008	Affymetrix Proprietary Database	ENSG00000212187	chr1:210265526-210265647 (+)	122
ENSG00000212191_st	4.02915	0.890605	FALSE	4.03486	0.639088	FALSE	snoRNA	Homo sapiens	AAATAATTAAATTTCTCCAAATAGCTGGAGTTACTGGCAAATTGTTTAGTGGCAAACATGGTTTTCTGAAT	miRNA_v1	2017-10-21	2008	Affymetrix Proprietary Database	ENSG00000212191	chr4:179844034-179844104 (-)	71
ENSG00000212195_st	4.14321	0.111708	FALSE	4.05135	0.259838	FALSE	snoRNA	Homo sapiens	AAGACTATATTTTGAGGGATAATTTCTATAGTGTGTTTCTCGAGGAGTATATCTGAACGTGTAGAACGCTGGAAACCGCGAGAGGGAGATATTTGTGTTCTCTCACGAGTGGGATAGCAGTGTTTGGTGTTGCGTTATTCTAACTGCTGTTTGCTGTTGGTGACCGTTCTTCTCTAGAGAAGGCAGTCTGAGTAG	miRNA_v1	2017-10-21	2008	Affymetrix Proprietary Database	ENSG00000212195	chr17:54064002-54064196 (-)	195
ENSG00000212206_st	4.0907	0.0732837	FALSE	4.01088	0.291587	FALSE	snoRNA	Homo sapiens	AAAGCAAGCTGGAATTACAGTGCTTCATTTTGTGAAATACTAAATACCATCATTATGCTGCTGAAAGAAAAGCTGTTTTAATGATTTTTGATTTGTCTTTGTGAGAGTAAAATCACGACAGATTGACATGGACAATT	miRNA_v1	2017-10-21	2008	Affymetrix Proprietary Database	ENSG00000212206	chr17:8173626-8173762 (+)	137
ENSG00000212206_x_st	4.09571	0.0213085	TRUE	4.15227	0.0196012	TRUE	snoRNA	Homo sapiens	AAAGCAAGCTGGAATTACAGTGCTTCATTTTGTGAAATACTAAATACCATCATTATGCTGCTGAAAGAAAAGCTGTTTTAATGATTTTTGATTTGTCTTTGTGAGAGTAAAATCACGACAGATTGACATGGACAATT	miRNA_v1	2017-10-21	2008	Affymetrix Proprietary Database	ENSG00000212206	chr17:8173626-8173762 (+)	137
ENSG00000212211_st	4.05656	0.783853	FALSE	4.01088	0.946041	FALSE	snoRNA	Homo sapiens	AAGATTATATTTCCAGGGGTCATTTCTGTGGTTCATTACTTAAAGGAGTTTCCCCAAGTGTGTAGAGCACTGGAAACCACAGGAAGATATGCAATGTTCTCTCCCGAGCACGAAGCTCGTTCTTGGTGTTGCTTCATTGCAACTGCCATTTGCCATTGATCATTGTTTTTTTCTTCCTTTGGGGAGATTAAGAGGAAGAGGACACAGTCTGA	miRNA_v1	2017-10-21	2008	Affymetrix Proprietary Database	ENSG00000212211	chr3:60817106-60817317 (-)	212
ENSG00000212214_st	3.9122	0.817111	FALSE	4.01972	0.97511	FALSE	snoRNA	Homo sapiens	TTTCCCTGACCTGGGTAGAGTGGCATCCAGTTGGTGGTGCCCATCTCATATCAGCCAGGGACAAAGCAACCCCTTGTTCCTCCCAGCTTGGCTTTTCATCTGTGCCTATGCCTGGTTCATGCCTTGGACACATTT	miRNA_v1	2017-10-21	2008	Affymetrix Proprietary Database	ENSG00000212214	chrX:3460158-3460292 (-)	135
ENSG00000212214_x_st	3.89374	0.838174	FALSE	4.23568	0.0232921	TRUE	snoRNA	Homo sapiens	TTTCCCTGACCTGGGTAGAGTGGCATCCAGTTGGTGGTGCCCATCTCATATCAGCCAGGGACAAAGCAACCCCTTGTTCCTCCCAGCTTGGCTTTTCATCTGTGCCTATGCCTGGTTCATGCCTTGGACACATTT	miRNA_v1	2017-10-21	2008	Affymetrix Proprietary Database	ENSG00000212214	chrX:3460158-3460292 (-)	135
ENSG00000212224_st	4.0571	0.194062	FALSE	4.015	0.260333	FALSE	snoRNA	Homo sapiens	GTGTCCTTTTAAGGTTGACACAGTGCTTTAAGAGCCTAACACAGAAAGGTAAAGTAAGTTTCCGTAAAACCCAGAAATGATATTGCAAAATTCCTCTTTGAATCATGTCTGGAGTCACAGCT	miRNA_v1	2017-10-21	2008	Affymetrix Proprietary Database	ENSG00000212224	chr20:39774532-39774653 (-)	122
ENSG00000212224_x_st	3.97405	0.958353	FALSE	4.0043	0.591548	FALSE	snoRNA	Homo sapiens	GTGTCCTTTTAAGGTTGACACAGTGCTTTAAGAGCCTAACACAGAAAGGTAAAGTAAGTTTCCGTAAAACCCAGAAATGATATTGCAAAATTCCTCTTTGAATCATGTCTGGAGTCACAGCT	miRNA_v1	2017-10-21	2008	Affymetrix Proprietary Database	ENSG00000212224	chr20:39774532-39774653 (-)	122
ENSG00000212228_st	3.99721	0.35905	FALSE	3.92426	0.835545	FALSE	snoRNA	Homo sapiens	CCCTGACCTGGGTAGAGTGGCCTCTGGTTGGTGGTGTCCATCTTGCATCAGTCAGGGACAAAGCAACCCCTTGTTCATCCCAGCTTGGTTTCTGGCCTGTTCCCATGCCTTGGACAAACAA	miRNA_v1	2017-10-21	2008	Affymetrix Proprietary Database	ENSG00000212228	chr16:11275471-11275591 (-)	121
ENSG00000212229_st	4.06079	0.805013	FALSE	4.06384	0.612329	FALSE	snoRNA	Homo sapiens	AAACGATGAACTCACCTAAAATAGCTGTAATAACCAGCAGATTATGTAATGGCAAACCTACAGTTTTCTGAAT	miRNA_v1	2017-10-21	2008	Affymetrix Proprietary Database	ENSG00000212229	chr6:67977022-67977094 (-)	73
ENSG00000212249_st	4.01442	0.594804	FALSE	4.04398	0.54805	FALSE	snoRNA	Homo sapiens	CAAAGTGCTGGGATAACCCTTACCTGTTTCTCCTTTGCAGGGCAGATAGAACATGATAATTGGAGATGCATGAAACGTGATTAATCTCTCTGTATAATCAGGACTTGCAACACACTTAATTTTTTTTTTAAT	miRNA_v1	2017-10-21	2008	Affymetrix Proprietary Database	ENSG00000212249	chr5:68205539-68205670 (+)	132
ENSG00000212264_st	4.00422	0.920828	FALSE	4.02675	0.515531	FALSE	snoRNA	Homo sapiens	AAATAATGAAATCACCCAAAATAGCTGGAATTACTGGCAGATTGTGTAGCAATAAACCTAGTTTTCTGAAG	miRNA_v1	2017-10-21	2008	Affymetrix Proprietary Database	ENSG00000212264	chr7:23402590-23402660 (+)	71
ENSG00000212264_x_st	4.06175	0.822655	FALSE	3.95219	0.937167	FALSE	snoRNA	Homo sapiens	AAATAATGAAATCACCCAAAATAGCTGGAATTACTGGCAGATTGTGTAGCAATAAACCTAGTTTTCTGAAG	miRNA_v1	2017-10-21	2008	Affymetrix Proprietary Database	ENSG00000212264	chr7:23402590-23402660 (+)	71
ENSG00000212266_st	4.00752	0.011911	TRUE	3.92381	0.00821402	TRUE	snoRNA	Homo sapiens	TGCACTTGTGTTTTTGTTTAACTGTGAACAAAGACTTATAGAGAAGTGCAAAAAATAAATCCTCTTTTGCAACCCAGAACTCATTGTTTAGTAAGGGTTTTGATACATATAAAAGAGATATT	miRNA_v1	2017-10-21	2008	Affymetrix Proprietary Database	ENSG00000212266	chr1:118032766-118032887 (-)	122
ENSG00000212268_st	3.9153	0.313228	FALSE	3.8466	0.524426	FALSE	snoRNA	Homo sapiens	ATGAAGTGATTGTTTCACCCCTTTATAGGTCCGTGTTTCTGACTCACTTTAATAGGACTGAAACTCGTGATTGT	miRNA_v1	2017-10-21	2008	Affymetrix Proprietary Database	ENSG00000212268	chr22:32240748-32240821 (-)	74
ENSG00000212270_st	4.02829	0.150156	FALSE	4.04776	0.532796	FALSE	snoRNA	Homo sapiens	GTTCATGATAAGTAACATTTCTTCAATTTGACCTGATGTGTATTGAAGAAAACCAGCATCTGAGG	miRNA_v1	2017-10-21	2008	Affymetrix Proprietary Database	ENSG00000212270	chr14:25345694-25345758 (-)	65
ENSG00000212273_x_st	4.2143	0.000318059	TRUE	4.03288	0.000656235	TRUE	snoRNA	Homo sapiens	TGCACTTATGTATGTTTTTGTTTAAACTGTGGACAAAGACTTATGGATAAGTACAAAAAATAAATCCTCTTTTGCAACCCAGAACTCATTGTTCAGTATGAGTTTTAATACATATAGCCAGGGAAATT	miRNA_v1	2017-10-21	2008	Affymetrix Proprietary Database	ENSG00000212273	chr8:134726023-134726150 (-)	128
ENSG00000212275_st	3.99118	0.677051	FALSE	4.08314	0.27474	FALSE	snoRNA	Homo sapiens	TGGACCAATGATGAGTGACACAAGGATTATGATTAAACCAAGTCTATGCACCTGAGGTCCAA	miRNA_v1	2017-10-21	2008	Affymetrix Proprietary Database	ENSG00000212275	chr7:40091890-40091951 (-)	62
ENSG00000212277_st	4.01442	0.92972	FALSE	3.99391	0.801449	FALSE	snoRNA	Homo sapiens	ACAGATGATGAACTCATTGACAGACATACAGAGACTGTGTGCTGATTGTCATGTTCTGACTTA	miRNA_v1	2017-10-21	2008	Affymetrix Proprietary Database	ENSG00000212277	chr11:74105380-74105442 (-)	63
ENSG00000212278_st	4.04993	0.460545	FALSE	4.07265	0.0908044	FALSE	snoRNA	Homo sapiens	TTGGATATACGATAATCTCACTCCGACTTAAACTCTCTCACTGATTATTTGATAATAACAGGTCAGATATTCTT	miRNA_v1	2017-10-21	2008	Affymetrix Proprietary Database	ENSG00000212278	chr5:18271989-18272062 (+)	74
ENSG00000212279_st	3.98008	0.40677	FALSE	3.9237	0.220422	FALSE	snoRNA	Homo sapiens	ATACTGTGACAGTTGCATCGTTCAGCAGATTGAGTCACGAAGAGATGTATACCATCTGTCTGATGTATCT	miRNA_v1	2017-10-21	2008	Affymetrix Proprietary Database	ENSG00000212279	chr15:72570353-72570422 (-)	70
ENSG00000212284_st	4.01442	0.162869	FALSE	4.09233	0.0390345	TRUE	snoRNA	Homo sapiens	TCAATAATGAAATCTTCTGATTTGGTGAGAAATAATGCCTTAAAATTACACTCAATAGGATTATGCTGAGG	miRNA_v1	2017-10-21	2008	Affymetrix Proprietary Database	ENSG00000212284	chr15:23062831-23062901 (+)	71
ENSG00000212291_st	4.13731	0.399587	FALSE	3.97232	0.876796	FALSE	snoRNA	Homo sapiens	CATGTATAATGATATATTGGTAACACTGCAGACTTGGGGAAGCCAGCCAACCTTGGAGATCTGAGTGTGAG	miRNA_v1	2017-10-21	2008	Affymetrix Proprietary Database	ENSG00000212291	chr11:108639431-108639501 (-)	71
ENSG00000212293_st	4.06238	0.638393	FALSE	4.06243	0.402623	FALSE	snoRNA	Homo sapiens	AAAAATTGGGATCAAAGATGCAGCCGCCTTCCCATTTAAGCAGCACAGACAGCCCAAAGTGACAGTTTTCCTGTACAGTTACTCTTCTGTTATCTGTAACTGATCTATGACATTTTGGGAAAAAACAGCC	miRNA_v1	2017-10-21	2008	Affymetrix Proprietary Database	ENSG00000212293	chr13:31892527-31892656 (-)	130
ENSG00000212295_st	4.05935	0.376834	FALSE	3.87912	0.524034	FALSE	snoRNA	Homo sapiens	TTCAGATGATTTGAATTGATAAGCTGAGGTTCTGTGAGGAATGACAGTTAAGAGCATGTTAAAGTTGTTATGAAA	miRNA_v1	2017-10-21	2008	Affymetrix Proprietary Database	ENSG00000212295	chr6:156741576-156741650 (+)	75
ENSG00000212295_x_st	3.92077	0.972431	FALSE	3.97083	0.820584	FALSE	snoRNA	Homo sapiens	TTCAGATGATTTGAATTGATAAGCTGAGGTTCTGTGAGGAATGACAGTTAAGAGCATGTTAAAGTTGTTATGAAA	miRNA_v1	2017-10-21	2008	Affymetrix Proprietary Database	ENSG00000212295	chr6:156741576-156741650 (+)	75
ENSG00000212300_st	3.95845	0.246639	FALSE	4.06526	0.307533	FALSE	snoRNA	Homo sapiens	AAGACTATACTTTCAGGGATCATTTCTCTAGTTCAATACTACAGAAGTTTCTCTGAAGGTGTAGCAAGCACCAGAAACCACGAGGAAAGTGCAGTATTCTCTCCCAAGTGTGATGCCGCCCGTCTCTTGATGTTGCTTTGCTCAGCTGCCATTCGGCATTGATGATTGTTTTATCCTTCCTTAGGAAGAGTGAGAGGGAAAGGATGCAGTCCAAGTGG	miRNA_v1	2017-10-21	2008	Affymetrix Proprietary Database	ENSG00000212300	chr4:159841293-159841510 (+)	218
ENSG00000212302_st	3.95037	0.86922	FALSE	3.86807	0.935598	FALSE	snoRNA	Homo sapiens	AGGGAAGTGATGACAACTGTGACTGTTGTGTGACACTGATTTCTCTCATATTTGTACTGGCTGATCCTG	miRNA_v1	2017-10-21	2008	Affymetrix Proprietary Database	ENSG00000212302	chr14:22295810-22295878 (-)	69
ENSG00000212302_x_st	3.98486	0.683382	FALSE	4.04441	0.327021	FALSE	snoRNA	Homo sapiens	AGGGAAGTGATGACAACTGTGACTGTTGTGTGACACTGATTTCTCTCATATTTGTACTGGCTGATCCTG	miRNA_v1	2017-10-21	2008	Affymetrix Proprietary Database	ENSG00000212302	chr14:22295810-22295878 (-)	69
ENSG00000212309_st	3.98779	0.680854	FALSE	3.95943	0.945431	FALSE	snoRNA	Homo sapiens	TTCAATGTTGTCAATGATGCATTCTTATTGGAACTGAATTTAAGTGATCTGACTCATTCGTCACTACCACTGAGACAACATTGAG	miRNA_v1	2017-10-21	2008	Affymetrix Proprietary Database	ENSG00000212309	chr2:202851076-202851160 (+)	85
ENSG00000212309_x_st	4.03867	0.34869	FALSE	3.88583	0.743323	FALSE	snoRNA	Homo sapiens	TTCAATGTTGTCAATGATGCATTCTTATTGGAACTGAATTTAAGTGATCTGACTCATTCGTCACTACCACTGAGACAACATTGAG	miRNA_v1	2017-10-21	2008	Affymetrix Proprietary Database	ENSG00000212309	chr2:202851076-202851160 (+)	85
ENSG00000212315_st	4.28505	0.000107381	TRUE	4.1846	0.000148326	TRUE	snoRNA	Homo sapiens	AGCGCTGACTCCCACATATGCATTCCTTAGAAAGCTGAACAAAATGAGCAAAAAACCTCTACCGCCAAAATGAGTGCT	miRNA_v1	2017-10-21	2008	Affymetrix Proprietary Database	ENSG00000212315	chr9:128228993-128229070 (+)	78
ENSG00000212321_st	4.01327	0.934197	FALSE	4.0177	0.867244	FALSE	snoRNA	Homo sapiens	AAGGCTATACTTTCAGGGATCATTTTTATAGCTTATTACTAGAGGAGTTAATGTGAATGTGTAGAGCACCAGAAACCTTGAGGAGGAGGTGCAGCGTTCTCTCCTGAGCATAAAGCTGGCCCGCAGTATTGTGTTGCCTCACTGCAACTGCCATTTGCCATTGATGATGATTGTTCTCTTTCACTGAGAGAGTAAGAGGACAGGATGCATTCTAACTGG	miRNA_v1	2017-10-21	2008	Affymetrix Proprietary Database	ENSG00000212321	chrX:121801960-121802178 (+)	219
ENSG00000212326_st	4.14673	0.278833	FALSE	4.00272	0.793305	FALSE	snoRNA	Homo sapiens	TTGCTGTGATGACTATCATTGGGTTTCGCATGTTGCTGAGTTCCAGTGATGCCTCTTTTCTCTTGGCTGTCTGAGCAA	miRNA_v1	2017-10-21	2008	Affymetrix Proprietary Database	ENSG00000212326	chr2:29004353-29004430 (+)	78
ENSG00000212338_st	4.11075	0.321881	FALSE	4.08042	0.842139	FALSE	snoRNA	Homo sapiens	ATCCAAGGTGATTCCTTCTCCAAGGGGGACATCCAGTGACCCTCTCAGGAAGTAGCAACTTGGAATAGAATAGTCCAGGAGTTCCAGGACCAGCCTGGCCAATATGGCGAAACCCCATCTATACTAGAAATACAAAA	miRNA_v1	2017-10-21	2008	Affymetrix Proprietary Database	ENSG00000212338	chr1:177432231-177432367 (+)	137
ENSG00000212338_x_st	4.08343	0.228757	FALSE	4.08608	0.182739	FALSE	snoRNA	Homo sapiens	ATCCAAGGTGATTCCTTCTCCAAGGGGGACATCCAGTGACCCTCTCAGGAAGTAGCAACTTGGAATAGAATAGTCCAGGAGTTCCAGGACCAGCCTGGCCAATATGGCGAAACCCCATCTATACTAGAAATACAAAA	miRNA_v1	2017-10-21	2008	Affymetrix Proprietary Database	ENSG00000212338	chr1:177432231-177432367 (+)	137
ENSG00000212342_st	3.88651	0.662209	FALSE	3.91047	0.886899	FALSE	snoRNA	Homo sapiens	TCTCGTGGTAGTTTTCTTTTTGGCACATTTGTTAAGTTTTCAAATGGGCCTAACACTGCCACATGTATTATACTGGAGTTGGCAAAGGCCTGTGACAATGAGATATCTCTCAAGCCTTTCACGCCTTTCCTCTATCAGAGAATGGCTCCCACATGT	miRNA_v1	2017-10-21	2008	Affymetrix Proprietary Database	ENSG00000212342	chr8:131244400-131244555 (+)	156
ENSG00000212342_x_st	4.06953	0.236426	FALSE	4.0395	0.520102	FALSE	snoRNA	Homo sapiens	TCTCGTGGTAGTTTTCTTTTTGGCACATTTGTTAAGTTTTCAAATGGGCCTAACACTGCCACATGTATTATACTGGAGTTGGCAAAGGCCTGTGACAATGAGATATCTCTCAAGCCTTTCACGCCTTTCCTCTATCAGAGAATGGCTCCCACATGT	miRNA_v1	2017-10-21	2008	Affymetrix Proprietary Database	ENSG00000212342	chr8:131244400-131244555 (+)	156
ENSG00000212343_st	4.01442	0.352091	FALSE	4.00768	0.811437	FALSE	snoRNA	Homo sapiens	TGTTACTCTCTAGCTTAAGAACCTTTAATGTGGTGATGTCCATCTCATGTCATCCAGGGATAAAGCAACCCTTGTTTATCCCATCTTGGCTCTTGGTCTGTGCCCATGGCTGGTTCGTGCCTTGGATACATGG	miRNA_v1	2017-10-21	2008	Affymetrix Proprietary Database	ENSG00000212343	chr15:62421818-62421950 (+)	133
ENSG00000212347_x_st	3.94069	0.809642	FALSE	4.01088	0.445867	FALSE	snoRNA	Homo sapiens	GTACTATGATAGTTGCATAGTTCAGCAGATTGAATCATCAAGAGATTTAATATTTGTCTGATGTATCT	miRNA_v1	2017-10-21	2008	Affymetrix Proprietary Database	ENSG00000212347	chrX:45637291-45637358 (-)	68
ENSG00000212363_st	3.97334	0.764577	FALSE	3.98185	0.963654	FALSE	snoRNA	Homo sapiens	GTGACATGTATGTTTTTGTTTAACTTGTATACAAAGGCTTATGGATAGGTGCAAAAATAAATTCTCTTTTGCAACCCAGAACTCATTGTTCAGTGTGAGTTTTGATACATATAAGAAGGGATATT	miRNA_v1	2017-10-21	2008	Affymetrix Proprietary Database	ENSG00000212363	chr5:74214237-74214361 (-)	125
ENSG00000212367_st	3.97824	0.741426	FALSE	4.06307	0.731519	FALSE	snoRNA	Homo sapiens	AAGACTGTACGTTCCAAGATTGTTTCTATAGTTGGTTGTGAGAGAAGTTTCTCTGAACTTGCAGAGCACGGGAAACCAGGAGGAGGAGGCTCAGGGTGCTCTCCACACGTGTGAAACCGGCTGTGGGTGTTGCTTTCCTGTGACTGCCATTTGCCACTGATGATCTTCTCTTCCTCTGGAAGAGTAAGAGGGGGAAGGACACAGTTTCA	miRNA_v1	2017-10-21	2008	Affymetrix Proprietary Database	ENSG00000212367	chr18:22523283-22523491 (-)	209
ENSG00000212371_st	3.90278	0.863657	FALSE	3.94691	0.457192	FALSE	snoRNA	Homo sapiens	AATCTTACTAGAAAAGTGAATGGCCATTCTTGGTTACTCTGTAGCACAGAAGAATTCCTGGCTTCTTTGTGTTGCACAGCTGACTTGTGCCATTCTGCTGCTATAGTGTGGAGTTGAGAAACATGA	miRNA_v1	2017-10-21	2008	Affymetrix Proprietary Database	ENSG00000212371	chr14:77002407-77002532 (+)	126
ENSG00000212377_st	3.99868	0.786902	FALSE	4.05923	0.749707	FALSE	snoRNA	Homo sapiens	GTAGGTGACGACCAATATTTTTTTTACTTTGACTTGATGTCTATTGAAGAAATCTAGCATCTGAGA	miRNA_v1	2017-10-21	2008	Affymetrix Proprietary Database	ENSG00000212377	chr13:71926041-71926106 (-)	66
ENSG00000212378_st	4.10075	0.568807	FALSE	4.16527	0.185017	FALSE	snoRNA	Homo sapiens	ATGTAATAATGTTCATCAAATGTCTGACCTGAAATGAGCATGTAGACAAGTTAATTTAACACTGAAGAA	miRNA_v1	2017-10-21	2008	Affymetrix Proprietary Database	ENSG00000212378	chr2:72841171-72841239 (+)	69
ENSG00000212380_st	3.91847	0.573174	FALSE	3.89586	0.656687	FALSE	snoRNA	Homo sapiens	GGGGCAATATGGAGATGTTATATTGTCTTCGACAGGGAAGATGACATAAAAATTATGTTCAATAGGATTATGTGGAGACTT	miRNA_v1	2017-10-21	2008	Affymetrix Proprietary Database	ENSG00000212380	chr15:23060750-23060830 (+)	81
ENSG00000212383_st	3.94162	0.852858	FALSE	3.97219	0.76366	FALSE	snoRNA	Homo sapiens	TGTTCCCGATCTGGTAGAGTAGCATCTGGTTGGTGGTGACCATCTAATACCAGCCAGGGACAAAGCAACCCCTTGTTTATCCCAGCTTGGCTTTTGGTCTGTTCCCATGCTTGGTTCATGCCTTGGACACATGG	miRNA_v1	2017-10-21	2008	Affymetrix Proprietary Database	ENSG00000212383	chr12:55541426-55541559 (+)	134
ENSG00000212391_st	3.82643	0.852836	FALSE	3.89134	0.968035	FALSE	snoRNA	Homo sapiens	TGTTCTGACATGGGAAGAGTAGCTTCTGGTTGGTGGAGCCCATCTCACATTAGCCAGAGACAAAGCAACACCTTGTTTATCCCGGCTTGGCTTTTGGCCTGTGTCCATGACTGGTCCATACCTTGGACACATGG	miRNA_v1	2017-10-21	2008	Affymetrix Proprietary Database	ENSG00000212391	chr2:227541949-227542082 (-)	134
ENSG00000212395_st	4.10611	0.210721	FALSE	4.168	0.0833973	FALSE	snoRNA	Homo sapiens	AGGTCTGATATCCAACATCTATAAGGAACTTAAACAAATTTACAAGGGAAAAGCAACCCCATTAAAAAGTGGGCAAAGTAAGGTCTTTGGGGAACAGGGATGCTTATTTCCTCTGCCTTCCTTGTCTGCCTACACGG	miRNA_v1	2017-10-21	2008	Affymetrix Proprietary Database	ENSG00000212395	chr9:133648068-133648204 (-)	137
ENSG00000212395_x_st	4.1586	0.066958	FALSE	4.14945	0.350467	FALSE	snoRNA	Homo sapiens	AGGTCTGATATCCAACATCTATAAGGAACTTAAACAAATTTACAAGGGAAAAGCAACCCCATTAAAAAGTGGGCAAAGTAAGGTCTTTGGGGAACAGGGATGCTTATTTCCTCTGCCTTCCTTGTCTGCCTACACGG	miRNA_v1	2017-10-21	2008	Affymetrix Proprietary Database	ENSG00000212395	chr9:133648068-133648204 (-)	137
ENSG00000212397_st	4.35199	3.73261e-06	TRUE	3.91106	0.0028951	TRUE	snoRNA	Homo sapiens	ATTCTTAAATGAATGATGAAATACCAAAAAGAAAAATAAGCAAAGAACAGATAACAGAAAGAAGCACAGCAAATACAACATAATACTGACAGTAAAAAT	miRNA_v1	2017-10-21	2008	Affymetrix Proprietary Database	ENSG00000212397	chr11:111978287-111978385 (-)	99
ENSG00000212401_st	3.96547	0.0817393	FALSE	4.03969	0.0124073	TRUE	snoRNA	Homo sapiens	AAGTTCAAAAAAGACCATATATCCTTGAAGAGTAACTGCTGAACTTATTCACTGGCAGTGGGCCTTATAGCACAGTGAATGACCAGGTTAGAGACATGC	miRNA_v1	2017-10-21	2008	Affymetrix Proprietary Database	ENSG00000212401	chr21:42175380-42175478 (+)	99
ENSG00000212401_x_st	4.0462	0.426279	FALSE	4.09233	0.0562187	TRUE	snoRNA	Homo sapiens	AAGTTCAAAAAAGACCATATATCCTTGAAGAGTAACTGCTGAACTTATTCACTGGCAGTGGGCCTTATAGCACAGTGAATGACCAGGTTAGAGACATGC	miRNA_v1	2017-10-21	2008	Affymetrix Proprietary Database	ENSG00000212401	chr21:42175380-42175478 (+)	99
ENSG00000212411_st	3.95434	0.951084	FALSE	3.96145	0.828282	FALSE	snoRNA	Homo sapiens	AGGCCAATGCTGAATTATTATCTTGACGAGAAATGATGACGTAAAAATTAAGCTTAGTAGGATTACACTGAGGCCC	miRNA_v1	2017-10-21	2008	Affymetrix Proprietary Database	ENSG00000212411	chr10:29904241-29904316 (+)	76
ENSG00000212412_st	4.01556	0.615203	FALSE	4.0112	0.503838	FALSE	snoRNA	Homo sapiens	GCTGGCATATATGATGACTTAGCTTTTTTCCCCGACAGATCGACTATGTTGATCTAACTTTTCTAAGCCAGTTTCTGTCTGATATGCCAGC	miRNA_v1	2017-10-21	2008	Affymetrix Proprietary Database	ENSG00000212412	chr20:47330263-47330353 (+)	91
ENSG00000212414_st	4.11018	0.156509	FALSE	4.11232	0.121182	FALSE	snoRNA	Homo sapiens	ATACTATGATGGTTGCATAGTTCAGCAGATTGAATTCATGAAGAGATTTACAATGTCTGATGTAGTT	miRNA_v1	2017-10-21	2008	Affymetrix Proprietary Database	ENSG00000212414	chr8:101085987-101086053 (+)	67
ENSG00000212414_x_st	4.01645	0.340659	FALSE	3.90606	0.890163	FALSE	snoRNA	Homo sapiens	ATACTATGATGGTTGCATAGTTCAGCAGATTGAATTCATGAAGAGATTTACAATGTCTGATGTAGTT	miRNA_v1	2017-10-21	2008	Affymetrix Proprietary Database	ENSG00000212414	chr8:101085987-101086053 (+)	67
ENSG00000212415_st	4.00302	0.915277	FALSE	4.09233	0.141117	FALSE	snoRNA	Homo sapiens	ATACTATGATGTTTGCATAGTTCAGCAGATTGAATTATGAAGAGATCTACCATTTGTCTGGTGTT	miRNA_v1	2017-10-21	2008	Affymetrix Proprietary Database	ENSG00000212415	chr15:31050220-31050284 (+)	65
ENSG00000212415_x_st	3.92496	0.582031	FALSE	4.09233	0.310361	FALSE	snoRNA	Homo sapiens	ATACTATGATGTTTGCATAGTTCAGCAGATTGAATTATGAAGAGATCTACCATTTGTCTGGTGTT	miRNA_v1	2017-10-21	2008	Affymetrix Proprietary Database	ENSG00000212415	chr15:31050220-31050284 (+)	65
ENSG00000212421_st	4.24866	0.0650096	FALSE	4.07766	0.253801	FALSE	snoRNA	Homo sapiens	GTGCCCTTTTAAGGTAGACGCAGTTTCGTAAGAGGCTAACACATAAGGGTAAATTAAAGTAAGTCTCCATAAAACCCAGAGAAGAGACAGAAGAGACTGTGAAACTCCTCTTTGGACCCCATCTGGAGCCACAGCA	miRNA_v1	2017-10-21	2008	Affymetrix Proprietary Database	ENSG00000212421	chr9:89065185-89065320 (+)	136
ENSG00000212422_st	3.86608	0.855541	FALSE	3.94822	0.943366	FALSE	snoRNA	Homo sapiens	AAGATGATACTTTCAGTGATCTTTTTTCAGTTTATTACTAGAAAAGTGTCTCTGAACCTGGAGAGCACCAGAAACCAAGAGGAGGAGATGTAGCGCTCTCTCCTGAGCTTAAAGCTGGCTCTTGGTTTTGCTTTGCTGCAACTGCTTTTTGCCATTGATGATCATTCTTCTCTTCCTCCTGGGAAGTAAGAGAGAGAAGATGCAGCACGAATGG	miRNA_v1	2017-10-21	2008	Affymetrix Proprietary Database	ENSG00000212422	chr7:10228949-10229162 (+)	214
ENSG00000212423_x_st	4.29509	0.00459137	TRUE	3.9166	0.275152	FALSE	snoRNA	Homo sapiens	GTGTGATGAAATCACCCCAAATAGCTGGAATTACCAGCAGATTGTGTAGTGGTGAACCTACAATTTTCTGAAG	miRNA_v1	2017-10-21	2008	Affymetrix Proprietary Database	ENSG00000212423	chr8:41403331-41403403 (+)	73
ENSG00000212428_st	4.061	0.631696	FALSE	4.07385	0.49737	FALSE	snoRNA	Homo sapiens	GGGTCATGAGGAGGTTTGATGACATAAAAATTATGCTCATAAGTATTATGCTGAGACCC	miRNA_v1	2017-10-21	2008	Affymetrix Proprietary Database	ENSG00000212428	chr15:22955461-22955519 (+)	59
ENSG00000212432_s_st	4.03403	0.288249	FALSE	4.1588	0.0328698	TRUE	snoRNA	Homo sapiens	TTCGGTTTAGGAGCAATTAAAATGACTACAGATTGGTGGCAGTTTATGGATTTGCACAAGAAGAGAACTCACAGAACTAGCATTATTTTACCCTCTGTCTTTACAGAGGTGTATTTGGCTGTTTTGTTAGACATTC	miRNA_v1	2017-10-21	2008	Affymetrix Proprietary Database	ENSG00000212432	chr12:9488933-9489068 (+)	136
ENSG00000212432_x_st	3.96233	0.542876	FALSE	3.98206	0.283151	FALSE	snoRNA	Homo sapiens	TTCGGTTTAGGAGCAATTAAAATGACTACAGATTGGTGGCAGTTTATGGATTTGCACAAGAAGAGAACTCACAGAACTAGCATTATTTTACCCTCTGTCTTTACAGAGGTGTATTTGGCTGTTTTGTTAGACATTC	miRNA_v1	2017-10-21	2008	Affymetrix Proprietary Database	ENSG00000212432	chr12:9488933-9489068 (+)	136
ENSG00000212434_st	3.87618	0.92774	FALSE	4.07352	0.355052	FALSE	snoRNA	Homo sapiens	AAGACTATACTTTCAGGGATCATTTCTATAGTTTATTACTGGAGAAGTTTCTTTGAATGTATAGAGCACTAAAAACCATATTATCTCCCAAGTGTAAAGCTGCCTCTTGGTGTTGGTTTACTTCAGTTGCCATTTGCCATTAATGATTGTTCTTCTTTTCTTTGGGGAGAATAAGAGACAGAGG	miRNA_v1	2017-10-21	2008	Affymetrix Proprietary Database	ENSG00000212434	chrX:68829525-68829708 (+)	184
ENSG00000212438_st	3.99527	0.962863	FALSE	3.99173	0.533414	FALSE	snoRNA	Homo sapiens	GAAATATGATGAGTGTACAAAATCTTGATTTAAGTGAATGAAAAATTACAAGATCCAACTCTGATTTCAGCCAGAGA	miRNA_v1	2017-10-21	2008	Affymetrix Proprietary Database	ENSG00000212438	chr3:52699808-52699884 (+)	77
ENSG00000212445_st	4.13339	0.403974	FALSE	3.94645	0.859447	FALSE	snoRNA	Homo sapiens	TGTCCTTGACTTGGGTAGAGTGATGTCTGGTTGGTGCTGCCTATCTCATATAAGCCAGGGACAAATCAATGCCTTATTTATTCCAGCTTGGCTTTTGGTCTGTGCCCATACCTGGTTTATGCCTTGGACACATGG	miRNA_v1	2017-10-21	2008	Affymetrix Proprietary Database	ENSG00000212445	chr16:66780691-66780825 (+)	135
ENSG00000212449_st	3.9069	0.935311	FALSE	3.92381	0.990617	FALSE	snoRNA	Homo sapiens	AAGCCTATGCATTCTGGGATCATTTCGATAGCTCGTTCCTGGAGAAGTTTCTCTGAGCACCAGAAGCCACAAGGAGCAGGCCCAGCATTCCCTCCCGAGCAGGCCCAGCGTTCCCTCCCGAGCAGGAGCCGTCGTCTGTGTTGCTTCCCTGCAAGTACCATTCGCCACTGATGACCATTCTTCTGTTCCTCTGGGAGAGTAAGAGGGAGAGGATGTAGTCTGA	miRNA_v1	2017-10-21	2008	Affymetrix Proprietary Database	ENSG00000212449	chr2:240877306-240877528 (+)	223
ENSG00000212455_st	4.14635	0.679314	FALSE	4.09007	0.713502	FALSE	snoRNA	Homo sapiens	TAGACTTGTGCATGTTTTTGCTTAACTTGTGGATAAAGTCTTACAGACAGGTGCAAAAAATAAATCCTCTTTTGCAACCCAGAACTCATTGTTCAGTATGAGTTTTGATACATATAAGAAAGGACATT	miRNA_v1	2017-10-21	2008	Affymetrix Proprietary Database	ENSG00000212455	chr2:18085353-18085480 (-)	128
ENSG00000212458_st	4.13125	0.0287506	TRUE	3.98802	0.0482682	TRUE	snoRNA	Homo sapiens	TGTCCTTGGCCTGGGTAGAGTGGCACCTAGTTGGTGGTGCCCATATTAGCCAGGGACAAAGCAACCCTTTGTTCATCCCAGCTTGGCTTTTGATCTGTACCTATACCTGGTTCATGCCTTAGACACATGG	miRNA_v1	2017-10-21	2008	Affymetrix Proprietary Database	ENSG00000212458	chr4:1102672-1102801 (+)	130
ENSG00000212461_st	3.9153	0.976949	FALSE	3.89925	0.967665	FALSE	snoRNA	Homo sapiens	ATTTTACATAGCGCTGCAGATGTGGCTGCTGTGTCACATTTGTGTTATTAGGTGGCAGAGAGAAGAGAGGCTATGTCTATGCTCAGTGTTCTGCCCCATGAACATTTGAATGTTTAATAGTCAGACACT	miRNA_v1	2017-10-21	2008	Affymetrix Proprietary Database	ENSG00000212461	chr12:70319402-70319530 (+)	129
ENSG00000212461_x_st	4.00022	0.823505	FALSE	3.94393	0.998101	FALSE	snoRNA	Homo sapiens	ATTTTACATAGCGCTGCAGATGTGGCTGCTGTGTCACATTTGTGTTATTAGGTGGCAGAGAGAAGAGAGGCTATGTCTATGCTCAGTGTTCTGCCCCATGAACATTTGAATGTTTAATAGTCAGACACT	miRNA_v1	2017-10-21	2008	Affymetrix Proprietary Database	ENSG00000212461	chr12:70319402-70319530 (+)	129
ENSG00000212477_st	3.9153	0.966193	FALSE	3.93709	0.585315	FALSE	snoRNA	Homo sapiens	AGTTCCTGCATACTGCACTGTGGCCTGAAAACTCTCTCAAGAAAGTAAGTTGCTCCATGATGGAACTGAGGATCTGAGGAA	miRNA_v1	2017-10-21	2008	Affymetrix Proprietary Database	ENSG00000212477	chr2:86504439-86504519 (-)	81
ENSG00000212479_st	4.04095	0.855809	FALSE	4.07998	0.623807	FALSE	snoRNA	Homo sapiens	AAGACGACGCTTGCAGGGATTGTTTCTATAGCTCACTACCAGATAAGTTTCTCCGAACATGTAGAGCACCAGAAACCACATGCAGCGGTGCAGCGCTCTCTCGGGAGCCTGACACTGGCTCTGGGTGCTGCTTCACTGCAACTTCCATTTGCCATTGAGAACTGTTCCGCTCTTCCTCTGGGAAAGTAAGAGAGAGAGGGTGCAATCTGA	miRNA_v1	2017-10-21	2008	Affymetrix Proprietary Database	ENSG00000212479	chr21:29474622-29474831 (-)	210
ENSG00000212490_st	4.10612	0.818837	FALSE	4.03128	0.872927	FALSE	snoRNA	Homo sapiens	TGCCCCTTTTAAGGTTGACACAGTGCATTAAGCAGAAGGGTTAAGTAAGTCTCCATAAAACCCAGAGAAGAGAATGTAAAGCTCCTCTTTGGAGGAGCTAGACTCCTGTCTGGAGTCACAGCT	miRNA_v1	2017-10-21	2008	Affymetrix Proprietary Database	ENSG00000212490	chr4:53309061-53309183 (+)	123
ENSG00000212490_x_st	3.91182	0.97491	FALSE	3.93187	0.874626	FALSE	snoRNA	Homo sapiens	TGCCCCTTTTAAGGTTGACACAGTGCATTAAGCAGAAGGGTTAAGTAAGTCTCCATAAAACCCAGAGAAGAGAATGTAAAGCTCCTCTTTGGAGGAGCTAGACTCCTGTCTGGAGTCACAGCT	miRNA_v1	2017-10-21	2008	Affymetrix Proprietary Database	ENSG00000212490	chr4:53309061-53309183 (+)	123
ENSG00000212500_st	4.11075	0.066627	FALSE	4.04916	0.4844	FALSE	snoRNA	Homo sapiens	TTGCCGCCCACACAACCAAATTAAAAAATAACACAGAAGGGTAAGGTAAGTCTCCATTAAACCCAGGAAAGAGACTGGAAAACTCCTCTTTGGAGCCTGTCTATAGTCACAGGT	miRNA_v1	2017-10-21	2008	Affymetrix Proprietary Database	ENSG00000212500	chr1:154428478-154428591 (-)	114
ENSG00000212500_x_st	4.16797	0.0705615	FALSE	4.04692	0.0912089	FALSE	snoRNA	Homo sapiens	TTGCCGCCCACACAACCAAATTAAAAAATAACACAGAAGGGTAAGGTAAGTCTCCATTAAACCCAGGAAAGAGACTGGAAAACTCCTCTTTGGAGCCTGTCTATAGTCACAGGT	miRNA_v1	2017-10-21	2008	Affymetrix Proprietary Database	ENSG00000212500	chr1:154428478-154428591 (-)	114
ENSG00000212502_st	3.97234	0.901295	FALSE	3.88098	0.937254	FALSE	snoRNA	Homo sapiens	TGGACTTATGCGTGCGTTTGTTTAACTTGTGGGCAAGTACTTATAGACAGGTGCAAACAATAAATCTCCTTTTGCAACTGAGAACTTGTTGTTCAGTATGAGTTTTGATACATATAAGAAAGGCTATT	miRNA_v1	2017-10-21	2008	Affymetrix Proprietary Database	ENSG00000212502	chr12:107696049-107696176 (-)	128
ENSG00000212506_st	4.04724	0.350094	FALSE	4.04369	0.549894	FALSE	snoRNA	Homo sapiens	CAGGTAAAACAGGCCTTTAGAACTATTATCCAGGACTCACTGATTACTTGATGACAATAAAATATCTGATAGCCTA	miRNA_v1	2017-10-21	2008	Affymetrix Proprietary Database	ENSG00000212506	chr12:96794029-96794104 (-)	76
ENSG00000212508_st	4.0479	0.530927	FALSE	3.96897	0.52468	FALSE	snoRNA	Homo sapiens	GCTGATTTTGAAACTTAAAAAAAAAATCGCCAGGTACCATGCAAAAGCAATCTTCCCTTTAGAATGACTGATGGTATGCTAAGGTTTTTCGTGGCATATTATTATTAAAGGTGAATACAAAT	miRNA_v1	2017-10-21	2008	Affymetrix Proprietary Database	ENSG00000212508	chr22:17617368-17617489 (+)	122
ENSG00000212511_st	4.08984	0.334414	FALSE	3.9291	0.723262	FALSE	snoRNA	Homo sapiens	AAGACGATACTTTCAAGAATCATGATCATTCTATACAGTTCATTACTAGAAAAGTTTCTCTAAACATGTAGAGCGCTGGAAGCCATGAGGAGGAGTCTCAGTGTTGTTGCCTGAGCATGAAGCAGACTCTTGTTGCTTCACTGCAACCACCATGTACCATTGATGATGGTTCTTCTCTTCCTCCAGGAGAGTAAGAGGGAAAGAATTCAGTCTGAGTGG	miRNA_v1	2017-10-21	2008	Affymetrix Proprietary Database	ENSG00000212511	chr15:34932133-34932351 (+)	219
ENSG00000212517_st	4.02871	0.607443	FALSE	3.99446	0.876206	FALSE	snoRNA	Homo sapiens	GTTCCCTTTTAAGGCTGACCCAGTGCTTTAAGAGGCTGATACAGAAGGGTAAAGTTAAGTCTCCACAAAATCCAGGGAAGAGACTGTGAAACTCATCTTAGAACCTTGTATGGAGTCACAGCT	miRNA_v1	2017-10-21	2008	Affymetrix Proprietary Database	ENSG00000212517	chr20:5050063-5050185 (-)	123
ENSG00000212517_x_st	3.96892	0.570365	FALSE	4.03829	0.719829	FALSE	snoRNA	Homo sapiens	GTTCCCTTTTAAGGCTGACCCAGTGCTTTAAGAGGCTGATACAGAAGGGTAAAGTTAAGTCTCCACAAAATCCAGGGAAGAGACTGTGAAACTCATCTTAGAACCTTGTATGGAGTCACAGCT	miRNA_v1	2017-10-21	2008	Affymetrix Proprietary Database	ENSG00000212517	chr20:5050063-5050185 (-)	123
ENSG00000212523_x_st	5.26203	1.19365e-10	TRUE	5.07358	6.89239e-11	TRUE	snoRNA	Homo sapiens	GGATTGACGATGACTTTAAAAAAAAAAAATCTCATTGAAATCTGAAAAAAATGAGTGACCAAACCACTTCTGTGAGCTGAGGTCC	miRNA_v1	2017-10-21	2008	Affymetrix Proprietary Database	ENSG00000212523	chr15:22904508-22904592 (+)	85
ENSG00000212528_st	4.03491	0.560804	FALSE	3.95363	0.976737	FALSE	snoRNA	Homo sapiens	AAGACAACGTAAATATATGTATAAAGAGTATCTTCAGGAGACGTAATAATGTAAAAATCATGCTCAATAGAATTAAGCTGAGGCTC	miRNA_v1	2017-10-21	2008	Affymetrix Proprietary Database	ENSG00000212528	chr15:23064706-23064791 (+)	86
ENSG00000212529_st	4.13784	0.247281	FALSE	4.14172	0.420488	FALSE	snoRNA	Homo sapiens	CCTCGCTTTCTTTGCAGGGAGCAGGTATGTATGTTCCCTATTATGTCTGGAGGCAGAGGGAAAAGGCTTCAGTCCCCTGGGCATCATGTCTTTGGTGCCGCTGGCTTCCTGTCTGCCAATTCTATCCTCAAGCACTGGGACACAG	miRNA_v1	2017-10-21	2008	Affymetrix Proprietary Database	ENSG00000212529	chr5:171611943-171612087 (-)	145
ENSG00000212532_st	4.0579	0.461817	FALSE	3.92095	0.951193	FALSE	snoRNA	Homo sapiens	GTCCTCTGATGACTTCATGTTAGTGCCACCTGTCTGGGCCACGGAGAACCCATGATGGAACTGAGAATCTGAGGAA	miRNA_v1	2017-10-21	2008	Affymetrix Proprietary Database	ENSG00000212532	chr6:51437447-51437522 (+)	76
ENSG00000212532_x_st	4.19918	0.0283014	TRUE	4.11203	0.107911	FALSE	snoRNA	Homo sapiens	GTCCTCTGATGACTTCATGTTAGTGCCACCTGTCTGGGCCACGGAGAACCCATGATGGAACTGAGAATCTGAGGAA	miRNA_v1	2017-10-21	2008	Affymetrix Proprietary Database	ENSG00000212532	chr6:51437447-51437522 (+)	76
ENSG00000212537_st	4.03916	0.56572	FALSE	4.11317	0.185238	FALSE	snoRNA	Homo sapiens	TGTCTCGAAAAAAAAAAAAAAAAAAGCTTAATGGTGCCCATCTCACATCAGACAGGAACAAAGCAACCCCCTGTTTATCCCAGCTTGGCTTCTGGTCTATGCCCATGCCTGGTTTATGCTTTGGACACATAG	miRNA_v1	2017-10-21	2008	Affymetrix Proprietary Database	ENSG00000212537	chr6:30208561-30208692 (-)	132
ENSG00000212537_x_st	4.15343	0.0296223	TRUE	3.87463	0.547108	FALSE	snoRNA	Homo sapiens	TGTCTCGAAAAAAAAAAAAAAAAAAGCTTAATGGTGCCCATCTCACATCAGACAGGAACAAAGCAACCCCCTGTTTATCCCAGCTTGGCTTCTGGTCTATGCCCATGCCTGGTTTATGCTTTGGACACATAG	miRNA_v1	2017-10-21	2008	Affymetrix Proprietary Database	ENSG00000212537	chr6:30208561-30208692 (-)	132
ENSG00000212538_st	3.91258	0.251061	FALSE	3.99756	0.402496	FALSE	snoRNA	Homo sapiens	AAGACTATTCTTTCAGGGATCATTATGCGAGAAGTTTTTCTGAATGCCTAAAGAACCAGAAAACCATGAGGACAGACAGCAGCATTTTCTCCTGAGCTTGAAGCTGGCTCTTGGCACTGGTTTGCTGCAACTGCCGTTTGCCATTGCTGATCATTTTTCTCTTCCTTTGGGAGAGTGAGGGGAAGAGAATGCAATCTGA	miRNA_v1	2017-10-21	2008	Affymetrix Proprietary Database	ENSG00000212538	chr1:162159531-162159729 (+)	199
ENSG00000212539_st	3.9153	0.780603	FALSE	3.97002	0.255826	FALSE	snoRNA	Homo sapiens	TAGACGATACTTTCAAGGATCATTTCTATAGTTTGTTACTAGAGAAATTGCTCTGAATGTGTAGAGCAGCAGAAATCACAAAGAGGAGGCGCAGCATCCTCCCCTGAGCATGTTGCTTCCCTTCAACTGCGCTTTGCCATTACTGATGGTTCTTCTCTTCCTCTGCGAGAGTAAGAGGGAGAGGATGCAGTCTGA	miRNA_v1	2017-10-21	2008	Affymetrix Proprietary Database	ENSG00000212539	chr18:52775499-52775693 (+)	195
ENSG00000212543_st	4.01135	0.878155	FALSE	4.11533	0.140792	FALSE	snoRNA	Homo sapiens	TTCCTGTGATGAATCAGTTGCAAAACCATTTGTAGTTTCCATCTAAATCTTGATTATGGGAATAATAACACCTTGATTTAACCCTCAGGGA	miRNA_v1	2017-10-21	2008	Affymetrix Proprietary Database	ENSG00000212543	chr3:32692632-32692722 (+)	91
ENSG00000212551_st	3.96063	0.0644096	FALSE	3.96811	0.171437	FALSE	snoRNA	Homo sapiens	AAGACTATACTTTCAGGGATCATTTCTATAGTTCATTACTAAAGAAGTCTATCTGAACATGTAGAACACATGACACCATAAGGAGGAGGCACAACATTCTCCCTAGAGCCTGAAGCTGGCTCTTGGTGTTTCATGACTACAGCAGCCATTTGCCACTGATGACTGTTCTCTTCCAGGAGAATAAGAAGGAGAAGATGCAGTTTGG	miRNA_v1	2017-10-21	2008	Affymetrix Proprietary Database	ENSG00000212551	chr11:32059886-32060090 (+)	205
ENSG00000212553_st	4.23531	0.035775	TRUE	4.05315	0.0880412	FALSE	snoRNA	Homo sapiens	AGATTGATGATGGCACCCCCATAAAACCATTCCTTAGGAAATCTGAACAAAATGAGTGAAAACTCACTAGTTGTTCTCATTGAGGCT	miRNA_v1	2017-10-21	2008	Affymetrix Proprietary Database	ENSG00000212553	chr13:39329278-39329364 (-)	87
ENSG00000212553_x_st	4.20224	0.031509	TRUE	4.03794	0.145092	FALSE	snoRNA	Homo sapiens	AGATTGATGATGGCACCCCCATAAAACCATTCCTTAGGAAATCTGAACAAAATGAGTGAAAACTCACTAGTTGTTCTCATTGAGGCT	miRNA_v1	2017-10-21	2008	Affymetrix Proprietary Database	ENSG00000212553	chr13:39329278-39329364 (-)	87
ENSG00000212554_st	4.0537	0.743442	FALSE	3.98957	0.869621	FALSE	snoRNA	Homo sapiens	TTTAATGATGAGAACATGGACCAAGTACAAATTAGTTGAAAACCTATGGCGCTGAATGATGAATTGATTTCAAACATGAAACAGATTTTTAGA	miRNA_v1	2017-10-21	2008	Affymetrix Proprietary Database	ENSG00000212554	chr11:123519840-123519932 (+)	93
ENSG00000212558_st	3.966	0.924989	FALSE	4.1205	0.106137	FALSE	snoRNA	Homo sapiens	GTGCCTAAGGTTAACACAGCGCCTTAAGAGGCTAACACAGAAGGGCAAAGTAAGTCTCCATAAAACCCAGAGAAGACTGTGAACCCCTCTCTGGATCCTGTCTGGAGTCACAGCT	miRNA_v1	2017-10-21	2008	Affymetrix Proprietary Database	ENSG00000212558	chr2:10147783-10147897 (-)	115
ENSG00000212558_x_st	4.13682	0.028441	TRUE	4.10204	0.106904	FALSE	snoRNA	Homo sapiens	GTGCCTAAGGTTAACACAGCGCCTTAAGAGGCTAACACAGAAGGGCAAAGTAAGTCTCCATAAAACCCAGAGAAGACTGTGAACCCCTCTCTGGATCCTGTCTGGAGTCACAGCT	miRNA_v1	2017-10-21	2008	Affymetrix Proprietary Database	ENSG00000212558	chr2:10147783-10147897 (-)	115
ENSG00000212565_st	4.09373	0.298389	FALSE	3.9942	0.511731	FALSE	snoRNA	Homo sapiens	GTCGCACTTAAACTTAAGACTCTTTTTCTTGCAGCAGTGGTTTAAACAGAGGAACAAACAGGAAGATCTTGTCGCCTTTGAGGGGCTGTGGTTGGGCCCCTCAAAGTGACTTTGGAGGTTCTACGCCA	miRNA_v1	2017-10-21	2008	Affymetrix Proprietary Database	ENSG00000212565	chr17:44313201-44313328 (+)	128
ENSG00000212567_st	3.95988	0.754131	FALSE	4.12316	0.330374	FALSE	snoRNA	Homo sapiens	CCTCCTTTTCTTGTCAGGGACTGAGTGTGTGGTCCTGCTCCTGTTATGTATGGAGGCAAAGGGAAAGGGCTCCGGCCCCCTCAAAATCATGTCTTTGGTGCCAGCCGGTTCTGTTCTCAGTCACCTGG	miRNA_v1	2017-10-21	2008	Affymetrix Proprietary Database	ENSG00000212567	chr5:40825936-40826063 (-)	128
ENSG00000212575_st	3.95884	0.697271	FALSE	3.96734	0.698156	FALSE	snoRNA	Homo sapiens	TGGACCAATGATGAGAGCATGTCACAAAACAAGGCTTATGATTAATCCAGTTCTGTACACCTGAGGTCCAA	miRNA_v1	2017-10-21	2008	Affymetrix Proprietary Database	ENSG00000212575	chrX:128480234-128480304 (+)	71
ENSG00000212575_x_st	3.81354	0.906943	FALSE	3.91267	0.915637	FALSE	snoRNA	Homo sapiens	TGGACCAATGATGAGAGCATGTCACAAAACAAGGCTTATGATTAATCCAGTTCTGTACACCTGAGGTCCAA	miRNA_v1	2017-10-21	2008	Affymetrix Proprietary Database	ENSG00000212575	chrX:128480234-128480304 (+)	71
ENSG00000212579_x_st	3.96533	0.0347907	TRUE	4.05114	0.00386872	TRUE	snoRNA	Homo sapiens	TGTATACTACACTGTTTTTGTTTAACTTGTGGACAAAGACTTATGGTTAGGTGCAAAAAATAAATCCTCTTTTGCAACCCAGAACTCATTGTTCAGTATGAGTTTTGATACATATAAGAAGGTGTTGC	miRNA_v1	2017-10-21	2008	Affymetrix Proprietary Database	ENSG00000212579	chr6:35727573-35727700 (+)	128
ENSG00000212580_st	4.05127	0.299187	FALSE	3.9715	0.619693	FALSE	snoRNA	Homo sapiens	TTCTTATTGAGCTCCTTTCTGTCTACTGGTGGCAGTCTATGGATTTGCACAAGACAAAACTAGCGCTATTTTACCTTCTGTCTTTAAACAGGTATATTTGACTGTTTTGTGAGAAATTC	miRNA_v1	2017-10-21	2008	Affymetrix Proprietary Database	ENSG00000212580	chr2:49969510-49969628 (-)	119
ENSG00000212581_st	4.10105	0.474506	FALSE	3.96267	0.889906	FALSE	snoRNA	Homo sapiens	TTATCAGCTGGGATAATCTTTACCTGTTCCTTCTTTTGGAGGGCAAATTAGGACATGATTGGGGTTCACATAGTATGCGATTAACGTCTCTGAGTAATCAGGACTTCCAGTACCCTGATTGTGCCTATCTGAT	miRNA_v1	2017-10-21	2008	Affymetrix Proprietary Database	ENSG00000212581	chr2:186234746-186234878 (+)	133
ENSG00000212586_st	4.11838	0.229864	FALSE	4.09996	0.341568	FALSE	snoRNA	Homo sapiens	AGAATTAAATGAGACAACCTCTGCTGGGGTGTTTAAAGGTCAGCGCTGTAGATATTCAGCATCTGGCATCTTGGCTTCCTGCTTGTTAAACCTGGTATTTTTACTGATACAGTA	miRNA_v1	2017-10-21	2008	Affymetrix Proprietary Database	ENSG00000212586	chr6:38898061-38898174 (-)	114
ENSG00000212587_st	4.19379	0.0176416	TRUE	4.08314	0.0410515	TRUE	snoRNA	Homo sapiens	TGCACTTATGTATGTTTTTGTTTAACTTGTGGACAAAGACTTTAGGAAAGGTGCAAAAAATAAATCTTCTTTTGCAACCCAGAACTCATTGTTCAGTATGAGTTTTGATACATATCAGAATGGATACT	miRNA_v1	2017-10-21	2008	Affymetrix Proprietary Database	ENSG00000212587	chr6:111276442-111276569 (+)	128
ENSG00000212589_st	4.07237	0.743132	FALSE	4.22595	0.323469	FALSE	snoRNA	Homo sapiens	ACTGCCCCTGGAGGCATTGCAGATGTGGCTGCTGTGTCACATTTGTGTCATTAGGTAGCAGCGATTAGAGAGGCTATGTCTATGCTCAGCGTTCTGTCCCATGAACATTTGAATGTTTAATAGTCTGACTCT	miRNA_v1	2017-10-21	2008	Affymetrix Proprietary Database	ENSG00000212589	chr10:115570208-115570339 (+)	132
ENSG00000212589_x_st	4.02705	0.868188	FALSE	4.01243	0.823859	FALSE	snoRNA	Homo sapiens	ACTGCCCCTGGAGGCATTGCAGATGTGGCTGCTGTGTCACATTTGTGTCATTAGGTAGCAGCGATTAGAGAGGCTATGTCTATGCTCAGCGTTCTGTCCCATGAACATTTGAATGTTTAATAGTCTGACTCT	miRNA_v1	2017-10-21	2008	Affymetrix Proprietary Database	ENSG00000212589	chr10:115570208-115570339 (+)	132
ENSG00000212590_st	4.09634	0.121345	FALSE	4.01088	0.299797	FALSE	snoRNA	Homo sapiens	GCACCCCTTTAAGGCTGATGCAATGCTTTAAGAGGCTAACGCAGAAGGGTGAAGCCAGTCTCCTTAAAACCCAAAGAAGAGATTGTAAAACTTCTCTTTGGATCCTGTCTGGAGTCACAGCT	miRNA_v1	2017-10-21	2008	Affymetrix Proprietary Database	ENSG00000212590	chr7:151937331-151937452 (+)	122
ENSG00000212593_st	4.06259	0.795049	FALSE	4.04416	0.880689	FALSE	snoRNA	Homo sapiens	GGCCAATCTCATACTTATCAGAATATAGAGGGAAATGCATTCGCACTAGAAGACAGAATTCACAGAAGTAGCATTTCACCTTTTGCCTTTACAGAAGTATATTTGGCTGTTTTGTGAGACATTC	miRNA_v1	2017-10-21	2008	Affymetrix Proprietary Database	ENSG00000212593	chr16:23360620-23360743 (+)	124
ENSG00000212594_st	4.01428	0.592545	FALSE	4.01074	0.584008	FALSE	snoRNA	Homo sapiens	TCATCAGATGGGATAACTTTTACCTGTTCCTCCTTTTGGAGGTTAGATTCTAATACGATGATTGAAGTTCGTATGATACGTGATTAATGTCTCTGCATAATCAGGACTTGTAACACCTTGATTGCTTCTGATTCTTTC	miRNA_v1	2017-10-21	2008	Affymetrix Proprietary Database	ENSG00000212594	chr12:102510020-102510157 (+)	138
ENSG00000212598_st	4.01018	0.75196	FALSE	4.06534	0.815418	FALSE	snoRNA	Homo sapiens	AAGACTATTCTTTCAGGGATCATTTTTATGCTTTGTACTAGAAGTTTCTCTGAAAGTGTAGAGCACCATCAACTATGGGAAAGGGGCACAGCATTGTCTCCTAAGCATGAAGCCAGCTCTCTGTGTTGTGTTGCTGCAACTGACACTTGGTATTGATGATCATTCTTTCCCTCCCTCAAAAGAATAAGAGGGGAGGATGAAGTCTGA	miRNA_v1	2017-10-21	2008	Affymetrix Proprietary Database	ENSG00000212598	chr3:90162124-90162330 (+)	207
ENSG00000212604_st	4.1099	0.61353	FALSE	3.95789	0.542345	FALSE	snoRNA	Homo sapiens	TGCCCCTGACCTGGGAAGAGAGGGGCCTGGCTGGTGGTATCCATCTCATACCAGCTAGGGATGAAGAAACCGCTTGCTCATCCCAGCCTGGCTCCTGGTCTATGCCCATGCCTGGTTCGTGCCTTGGACATATCA	miRNA_v1	2017-10-21	2008	Affymetrix Proprietary Database	ENSG00000212604	chr15:23805180-23805314 (-)	135
ENSG00000212604_x_st	4.28783	0.109788	FALSE	4.26781	0.222989	FALSE	snoRNA	Homo sapiens	TGCCCCTGACCTGGGAAGAGAGGGGCCTGGCTGGTGGTATCCATCTCATACCAGCTAGGGATGAAGAAACCGCTTGCTCATCCCAGCCTGGCTCCTGGTCTATGCCCATGCCTGGTTCGTGCCTTGGACATATCA	miRNA_v1	2017-10-21	2008	Affymetrix Proprietary Database	ENSG00000212604	chr15:23805180-23805314 (-)	135
ENSG00000212608_st	3.9971	0.979754	FALSE	3.92381	0.980932	FALSE	snoRNA	Homo sapiens	TGAACTTTAAAATGCAAGTTCATAGTTCTTTAAGAGACTAACACAGAAAGCTAAAGTAATTCTCCATAAAACCCAGAGACGAGATTGTAAAACTCCTCTGTAGATACTGTCTGGAGTCACAGCT	miRNA_v1	2017-10-21	2008	Affymetrix Proprietary Database	ENSG00000212608	chr3:53396780-53396903 (-)	124
ENSG00000212610_st	3.91424	0.740815	FALSE	3.75613	0.966413	FALSE	snoRNA	Homo sapiens	AAGACTATACTTTCAGGGATTATTTCAGATAAACTTCTAGAGTTTCTCTGAACCTGTAGAGCACCAGAAACCATGAAAAGAGGGTGTAGCATTCTCTCCTGCGTGTGAGGCCGGCTCTTGGTGCTACCTCACTGAAACTGCCATTGCCACGGATGATCATTCTTCTCTTACTCTGAGAGAGAAAGAGAGAGAGAATACAGTCTGAGTGG	miRNA_v1	2017-10-21	2008	Affymetrix Proprietary Database	ENSG00000212610	chr1:216781656-216781864 (-)	209
ENSG00000212611_st	3.97487	0.850509	FALSE	4.08514	0.622544	FALSE	snoRNA	Homo sapiens	ATACATGATGACTTACATGGACTCTCATTCAGCTAATGACTTGCTGCTGAAACATGGAAATCTGATTTTT	miRNA_v1	2017-10-21	2008	Affymetrix Proprietary Database	ENSG00000212611	chrX:113146526-113146595 (+)	70
ENSG00000212615_x_st	4.01558	0.00923008	TRUE	4.08748	0.268621	FALSE	snoRNA	Homo sapiens	CTGTGATGATGGCATTTCTTAGGACAATTTTGGATTAATTATGAAAACAACTACTCTCTGAGCAAT	miRNA_v1	2017-10-21	2008	Affymetrix Proprietary Database	ENSG00000212615	chr14:44627196-44627261 (+)	66
ENSG00000212618_st	4.01736	0.952138	FALSE	4.02701	0.627557	FALSE	snoRNA	Homo sapiens	TTCTTACAAATCTAAATGTGCTTTGATGCAAGTATATTTGAATCCCTTTCCATCTGATAACTGAGCAAAATAATA	miRNA_v1	2017-10-21	2008	Affymetrix Proprietary Database	ENSG00000212618	chr17:18788037-18788111 (+)	75
ENSG00000212620_st	4.03246	0.480744	FALSE	3.92094	0.916544	FALSE	snoRNA	Homo sapiens	GACTTCTCACTGAGCTTCTTTCTGTCTGTTGCTGGCAGCTTATGGATTCATATGAGCAGAGAGAATCACAGAACTAGCATTACTTTTGTCTTTACAGGAGTATATTTGGCTGTCTTGTGAGATATTA	miRNA_v1	2017-10-21	2008	Affymetrix Proprietary Database	ENSG00000212620	chr4:80983280-80983406 (+)	127
ENSG00000212624_st	3.96178	0.660607	FALSE	3.88709	0.80605	FALSE	snoRNA	Homo sapiens	GTGCCCTTTTAAGGTTGACGCAGTGCTTTAAGGGGCTAACACAGAAGGGTAAAGGAAGTCTCCATAAACCCCAGAGAAGAGATTGTAAAGCTCCTCTTTAGAACCTTTCTGGAGTCACACCT	miRNA_v1	2017-10-21	2008	Affymetrix Proprietary Database	ENSG00000212624	chr1:51963035-51963156 (-)	122
ENSG00000212624_x_st	3.96046	0.397781	FALSE	4.23925	0.0247832	TRUE	snoRNA	Homo sapiens	GTGCCCTTTTAAGGTTGACGCAGTGCTTTAAGGGGCTAACACAGAAGGGTAAAGGAAGTCTCCATAAACCCCAGAGAAGAGATTGTAAAGCTCCTCTTTAGAACCTTTCTGGAGTCACACCT	miRNA_v1	2017-10-21	2008	Affymetrix Proprietary Database	ENSG00000212624	chr1:51963035-51963156 (-)	122
ENSG00000212626_st	4.01343	0.294961	FALSE	3.92543	0.893419	FALSE	snoRNA	Homo sapiens	TGCCTCTGACCTGGGTAGAGTGGCATCTGGCTGTGACATTCATCTCATATCAGCCAGGGACAAAGCAACCCCTTGTTTATTTCAGCTTGGCCTTTTGTCTGTGCCCATGCCTGGTTCATGCCTTGGACACACTA	miRNA_v1	2017-10-21	2008	Affymetrix Proprietary Database	ENSG00000212626	chr18:7291018-7291151 (-)	134
ENSG00000212627_st	3.92466	0.33597	FALSE	3.96465	0.101624	FALSE	snoRNA	Homo sapiens	TGTCAAAAATTCCCCAATCCTATTTCTGACACTTCATATGAAAGCTGCATGTGCAGTCTTATTATTATTTTGCAAGCCTGGGGCTT	miRNA_v1	2017-10-21	2008	Affymetrix Proprietary Database	ENSG00000212627	chr1:204427631-204427716 (-)	86
ENSG00000212627_x_st	4.01442	0.606859	FALSE	3.94041	0.698434	FALSE	snoRNA	Homo sapiens	TGTCAAAAATTCCCCAATCCTATTTCTGACACTTCATATGAAAGCTGCATGTGCAGTCTTATTATTATTTTGCAAGCCTGGGGCTT	miRNA_v1	2017-10-21	2008	Affymetrix Proprietary Database	ENSG00000212627	chr1:204427631-204427716 (-)	86
cel-let-7_st	7.95118	2.05282e-08	TRUE	8.5972	2.05282e-08	TRUE	miRNA	Caenorhabditis elegans	UGAGGUAGUAGGUUGUAUAGUU	miRNA_v1	2017-10-21	2008	Affymetrix Proprietary Database	cel-let-7	X:14744091-14744189 (-)	22
cel-lin-4_st	4.03046	0.309367	FALSE	3.94787	0.719937	FALSE	miRNA	Caenorhabditis elegans	UCCCUGAGACCUCAAGUGUGA	miRNA_v1	2017-10-21	2008	Affymetrix Proprietary Database	cel-lin-4	II:5902218-5902311 (+)	21
cel-miR-1_st	3.83651	0.94423	FALSE	4.13016	0.355982	FALSE	miRNA	Caenorhabditis elegans	UGGAAUGUAAAGAAGUAUGUA	miRNA_v1	2017-10-21	2008	Affymetrix Proprietary Database	cel-mir-1	I:6172664-6172759 (-)	21
cel-miR-2_st	3.98501	0.615028	FALSE	3.95365	0.39611	FALSE	miRNA	Caenorhabditis elegans	UAUCACAGCCAGCUUUGAUGUGC	miRNA_v1	2017-10-21	2008	Affymetrix Proprietary Database	cel-mir-2	I:9372759-9372856 (-)	23
cel-miR-34_st	3.97411	0.376335	FALSE	3.87938	0.681215	FALSE	miRNA	Caenorhabditis elegans	AGGCAGUGUGGUUAGCUGGUUG	miRNA_v1	2017-10-21	2008	Affymetrix Proprietary Database	cel-mir-34	X:2969743-2969839 (-)	22
cel-miR-35_st	3.91398	0.592525	FALSE	3.99599	0.588296	FALSE	miRNA	Caenorhabditis elegans	UCACCGGGUGGAAACUAGCAGU	miRNA_v1	2017-10-21	2008	Affymetrix Proprietary Database	cel-mir-35	II:11537517-11537613 (+)	22
cel-miR-36_st	4.03098	0.369885	FALSE	4.02464	0.166558	FALSE	miRNA	Caenorhabditis elegans	UCACCGGGUGAAAAUUCGCAUG	miRNA_v1	2017-10-21	2008	Affymetrix Proprietary Database	cel-mir-36	II:11537622-11537718 (+)	22
cel-miR-37_st	3.97056	0.687128	FALSE	3.82428	0.987573	FALSE	miRNA	Caenorhabditis elegans	UCACCGGGUGAACACUUGCAGU	miRNA_v1	2017-10-21	2008	Affymetrix Proprietary Database	cel-mir-37	II:11537742-11537839 (+)	22
cel-miR-38_st	4.26678	0.0933199	FALSE	4.06642	0.500584	FALSE	miRNA	Caenorhabditis elegans	UCACCGGGAGAAAAACUGGAGU	miRNA_v1	2017-10-21	2008	Affymetrix Proprietary Database	cel-mir-38	II:11537839-11537936 (+)	22
cel-miR-39_st	4.1932	0.12925	FALSE	3.97694	0.57563	FALSE	miRNA	Caenorhabditis elegans	UCACCGGGUGUAAAUCAGCUUG	miRNA_v1	2017-10-21	2008	Affymetrix Proprietary Database	cel-mir-39	II:11537998-11538084 (+)	22
cel-miR-40_st	3.9153	0.229343	FALSE	3.92892	0.342836	FALSE	miRNA	Caenorhabditis elegans	UCACCGGGUGUACAUCAGCUAA	miRNA_v1	2017-10-21	2008	Affymetrix Proprietary Database	cel-mir-40	II:11538093-11538184 (+)	22
cel-miR-41_st	4.38554	0.0468923	TRUE	4.03775	0.612362	FALSE	miRNA	Caenorhabditis elegans	UCACCGGGUGAAAAAUCACCUA	miRNA_v1	2017-10-21	2008	Affymetrix Proprietary Database	cel-mir-41	II:11538217-11538313 (+)	22
cel-miR-42_st	3.95744	0.831708	FALSE	3.9847	0.786387	FALSE	miRNA	Caenorhabditis elegans	UCACCGGGUUAACAUCUACAGA	miRNA_v1	2017-10-21	2008	Affymetrix Proprietary Database	cel-mir-42	II:11889720-11889814 (+)	22
cel-miR-43_st	3.91398	0.387493	FALSE	3.89096	0.498208	FALSE	miRNA	Caenorhabditis elegans	UAUCACAGUUUACUUGCUGUCGC	miRNA_v1	2017-10-21	2008	Affymetrix Proprietary Database	cel-mir-43	II:11889819-11889916 (+)	23
cel-miR-44_st	3.86962	0.932999	FALSE	3.92384	0.435958	FALSE	miRNA	Caenorhabditis elegans	UGACUAGAGACACAUUCAGCU	miRNA_v1	2017-10-21	2008	Affymetrix Proprietary Database	cel-mir-44	II:11889932-11890027 (+)	21
cel-miR-45_st	3.98754	0.753742	FALSE	4.06685	0.53421	FALSE	miRNA	Caenorhabditis elegans	UGACUAGAGACACAUUCAGCU	miRNA_v1	2017-10-21	2008	Affymetrix Proprietary Database	cel-mir-45	II:11880853-11880948 (-)	21
cel-miR-46_st	3.93403	0.581381	FALSE	3.87927	0.919838	FALSE	miRNA	Caenorhabditis elegans	UGUCAUGGAGUCGCUCUCUUCA	miRNA_v1	2017-10-21	2008	Affymetrix Proprietary Database	cel-mir-46	III:13660395-13660491 (+)	22
cel-miR-47_st	3.88934	0.834519	FALSE	3.84151	0.940682	FALSE	miRNA	Caenorhabditis elegans	UGUCAUGGAGGCGCUCUCUUCA	miRNA_v1	2017-10-21	2008	Affymetrix Proprietary Database	cel-mir-47	X:13921171-13921267 (+)	22
cel-miR-48_st	4.05185	0.485343	FALSE	4.01108	0.445848	FALSE	miRNA	Caenorhabditis elegans	UGAGGUAGGCUCAGUAGAUGCGA	miRNA_v1	2017-10-21	2008	Affymetrix Proprietary Database	cel-mir-48	V:14364390-14364487 (-)	23
cel-miR-49_st	3.86635	0.763224	FALSE	3.96642	0.745921	FALSE	miRNA	Caenorhabditis elegans	AAGCACCACGAGAAGCUGCAGA	miRNA_v1	2017-10-21	2008	Affymetrix Proprietary Database	cel-mir-49	X:9989214-9989310 (+)	22
cel-miR-50_st	3.9153	0.518096	FALSE	4.14535	0.283125	FALSE	miRNA	Caenorhabditis elegans	UGAUAUGUCUGGUAUUCUUGGG	miRNA_v1	2017-10-21	2008	Affymetrix Proprietary Database	cel-mir-50	I:1738636-1738734 (+)	22
cel-miR-51_st	4.01442	0.210975	FALSE	4.10435	0.332693	FALSE	miRNA	Caenorhabditis elegans	UACCCGUAGCUCCUAUCCAUGUU	miRNA_v1	2017-10-21	2008	Affymetrix Proprietary Database	cel-mir-51	IV:11025983-11026082 (-)	23
cel-miR-52_st	4.06663	0.349195	FALSE	3.8784	0.96844	FALSE	miRNA	Caenorhabditis elegans	CACCCGUACAUAUGUUUCCGUGCU	miRNA_v1	2017-10-21	2008	Affymetrix Proprietary Database	cel-mir-52	IV:14033976-14034075 (+)	24
cel-miR-53_st	3.98964	0.727027	FALSE	3.98329	0.782538	FALSE	miRNA	Caenorhabditis elegans	CACCCGUACAUUUGUUUCCGUGCU	miRNA_v1	2017-10-21	2008	Affymetrix Proprietary Database	cel-mir-53	IV:11027563-11027661 (-)	24
cel-miR-54_st	4.11761	0.373163	FALSE	4.04274	0.158691	FALSE	miRNA	Caenorhabditis elegans	UACCCGUAAUCUUCAUAAUCCGAG	miRNA_v1	2017-10-21	2008	Affymetrix Proprietary Database	cel-mir-54	X:13144915-13145013 (-)	24
cel-miR-55_st	4.08389	0.524338	FALSE	4.14558	0.333946	FALSE	miRNA	Caenorhabditis elegans	UACCCGUAUAAGUUUCUGCUGAG	miRNA_v1	2017-10-21	2008	Affymetrix Proprietary Database	cel-mir-55	X:13144746-13144843 (-)	23
cel-miR-56_st	3.92714	0.650878	FALSE	4.04508	0.536984	FALSE	miRNA	Caenorhabditis elegans	UACCCGUAAUGUUUCCGCUGAG	miRNA_v1	2017-10-21	2008	Affymetrix Proprietary Database	cel-mir-56	X:13144610-13144706 (-)	22
cel-miR-57_st	3.89499	0.582045	FALSE	4.04917	0.220461	FALSE	miRNA	Caenorhabditis elegans	UACCCUGUAGAUCGAGCUGUGUGU	miRNA_v1	2017-10-21	2008	Affymetrix Proprietary Database	cel-mir-57	II:7850422-7850520 (-)	24
cel-miR-58_st	4.27252	0.348067	FALSE	4.06522	0.478536	FALSE	miRNA	Caenorhabditis elegans	UGAGAUCGUUCAGUACGGCAAU	miRNA_v1	2017-10-21	2008	Affymetrix Proprietary Database	cel-mir-58	IV:3233250-3233346 (+)	22
cel-miR-59_st	3.85505	0.676262	FALSE	3.84396	0.786112	FALSE	miRNA	Caenorhabditis elegans	UCGAAUCGUUUAUCAGGAUGAUG	miRNA_v1	2017-10-21	2008	Affymetrix Proprietary Database	cel-mir-59	IV:11309125-11309224 (-)	23
cel-miR-60_st	3.93591	0.77559	FALSE	4.02503	0.649625	FALSE	miRNA	Caenorhabditis elegans	UAUUAUGCACAUUUUCUAGUUCA	miRNA_v1	2017-10-21	2008	Affymetrix Proprietary Database	cel-mir-60	II:6328651-6328748 (-)	23
cel-miR-61_st	4.31635	0.00674834	TRUE	4.20794	0.00925787	TRUE	miRNA	Caenorhabditis elegans	UGACUAGAACCGUUACUCAUC	miRNA_v1	2017-10-21	2008	Affymetrix Proprietary Database	cel-mir-61	V:11770038-11770134 (-)	21
cel-miR-62_st	3.81406	0.958969	FALSE	4.0516	0.454676	FALSE	miRNA	Caenorhabditis elegans	UGAUAUGUAAUCUAGCUUACAG	miRNA_v1	2017-10-21	2008	Affymetrix Proprietary Database	cel-mir-62	X:12692525-12692582 (+)	22
cel-miR-63_st	4.02493	0.570123	FALSE	4.02193	0.267366	FALSE	miRNA	Caenorhabditis elegans	UAUGACACUGAAGCGAGUUGGAAA	miRNA_v1	2017-10-21	2008	Affymetrix Proprietary Database	cel-mir-63	X:17598675-17598778 (-)	24
cel-miR-64_st	3.91967	0.714874	FALSE	3.7838	0.978893	FALSE	miRNA	Caenorhabditis elegans	UAUGACACUGAAGCGUUACCGAA	miRNA_v1	2017-10-21	2008	Affymetrix Proprietary Database	cel-mir-64	III:2172836-2172945 (+)	23
cel-miR-65_st	4.01442	0.250725	FALSE	3.97574	0.144297	FALSE	miRNA	Caenorhabditis elegans	UAUGACACUGAAGCGUAACCGAA	miRNA_v1	2017-10-21	2008	Affymetrix Proprietary Database	cel-mir-65	III:2172990-2173089 (+)	23
cel-miR-66_st	3.8261	0.971556	FALSE	4.12583	0.184563	FALSE	miRNA	Caenorhabditis elegans	CAUGACACUGAUUAGGGAUGUGA	miRNA_v1	2017-10-21	2008	Affymetrix Proprietary Database	cel-mir-66	III:2173096-2173194 (+)	23
cel-miR-67_st	4.06259	0.316583	FALSE	4.12583	0.229389	FALSE	miRNA	Caenorhabditis elegans	UCACAACCUCCUAGAAAGAGUAGA	miRNA_v1	2017-10-21	2008	Affymetrix Proprietary Database	cel-mir-67	III:5931300-5931398 (-)	24
cel-miR-70_st	3.96214	0.41271	FALSE	3.95499	0.708643	FALSE	miRNA	Caenorhabditis elegans	UAAUACGUCGUUGGUGUUUCCAU	miRNA_v1	2017-10-21	2008	Affymetrix Proprietary Database	cel-mir-70	V:6665519-6665618 (-)	23
cel-miR-71_st	3.86442	0.887117	FALSE	4.00807	0.490533	FALSE	miRNA	Caenorhabditis elegans	UGAAAGACAUGGGUAGUGA	miRNA_v1	2017-10-21	2008	Affymetrix Proprietary Database	cel-mir-71	I:9379918-9380011 (-)	19
cel-miR-72_st	5.57086	1.73703e-05	TRUE	6.35393	2.05282e-08	TRUE	miRNA	Caenorhabditis elegans	AGGCAAGAUGUUGGCAUAGCUGA	miRNA_v1	2017-10-21	2008	Affymetrix Proprietary Database	cel-mir-72	II:2452839-2452937 (+)	23
cel-miR-73_st	3.9285	0.76955	FALSE	3.91108	0.646803	FALSE	miRNA	Caenorhabditis elegans	UGGCAAGAUGUAGGCAGUUCAGU	miRNA_v1	2017-10-21	2008	Affymetrix Proprietary Database	cel-mir-73	X:2368758-2368856 (+)	23
cel-miR-74_st	4.00863	0.842211	FALSE	3.92633	0.658404	FALSE	miRNA	Caenorhabditis elegans	UGGCAAGAAAUGGCAGUCUACA	miRNA_v1	2017-10-21	2008	Affymetrix Proprietary Database	cel-mir-74	X:2369036-2369132 (+)	22
cel-miR-75_st	4.10833	0.120022	FALSE	4.0547	0.0815527	FALSE	miRNA	Caenorhabditis elegans	UUAAAGCUACCAACCGGCUUCA	miRNA_v1	2017-10-21	2008	Affymetrix Proprietary Database	cel-mir-75	X:2372447-2372543 (+)	22
cel-miR-76_st	3.77959	0.99712	FALSE	3.79905	0.992734	FALSE	miRNA	Caenorhabditis elegans	UUCGUUGUUGAUGAAGCCUUGA	miRNA_v1	2017-10-21	2008	Affymetrix Proprietary Database	cel-mir-76	III:3142035-3142131 (+)	22
cel-miR-77_st	3.89432	0.598574	FALSE	3.86097	0.750753	FALSE	miRNA	Caenorhabditis elegans	UUCAUCAGGCCAUAGCUGUCCA	miRNA_v1	2017-10-21	2008	Affymetrix Proprietary Database	cel-mir-77	II:12519176-12519275 (+)	22
cel-miR-78_st	3.81354	0.970305	FALSE	3.73507	0.999835	FALSE	miRNA	Caenorhabditis elegans	UGGAGGCCUGGUUGUUUGUGC	miRNA_v1	2017-10-21	2008	Affymetrix Proprietary Database	cel-mir-78	IV:15165608-15165703 (+)	21
cel-miR-79_st	3.97283	0.663081	FALSE	3.85645	0.979656	FALSE	miRNA	Caenorhabditis elegans	AUAAAGCUAGGUUACCAAAGCU	miRNA_v1	2017-10-21	2008	Affymetrix Proprietary Database	cel-mir-79	I:9332937-9333034 (+)	22
cel-miR-227_st	4.01442	0.32117	FALSE	3.97463	0.619795	FALSE	miRNA	Caenorhabditis elegans	AGCUUUCGACAUGAUUCUGAAC	miRNA_v1	2017-10-21	2008	Affymetrix Proprietary Database	cel-mir-227		22
cel-miR-80_st	3.70017	0.991249	FALSE	4.07197	0.392714	FALSE	miRNA	Caenorhabditis elegans	UGAGAUCAUUAGUUGAAAGCCGA	miRNA_v1	2017-10-21	2008	Affymetrix Proprietary Database	cel-mir-80	III:8865177-8865274 (-)	23
cel-miR-81_st	4.24814	0.105277	FALSE	3.95141	0.881857	FALSE	miRNA	Caenorhabditis elegans	UGAGAUCAUCGUGAAAGCUAGU	miRNA_v1	2017-10-21	2008	Affymetrix Proprietary Database	cel-mir-81	X:2431066-2431173 (+)	22
cel-miR-82_st	3.85607	0.127056	FALSE	4.09233	0.0942518	FALSE	miRNA	Caenorhabditis elegans	UGAGAUCAUCGUGAAAGCCAGU	miRNA_v1	2017-10-21	2008	Affymetrix Proprietary Database	cel-mir-82	X:2435252-2435348 (-)	22
cel-miR-83_st	4.13613	0.220024	FALSE	3.86672	0.640686	FALSE	miRNA	Caenorhabditis elegans	UAGCACCAUAUAAAUUCAGUAA	miRNA_v1	2017-10-21	2008	Affymetrix Proprietary Database	cel-mir-83	IV:7841614-7841711 (+)	22
cel-miR-84_st	4.12268	0.190601	FALSE	3.99998	0.812636	FALSE	miRNA	Caenorhabditis elegans	UGAGGUAGUAUGUAAUAUUGUA	miRNA_v1	2017-10-21	2008	Affymetrix Proprietary Database	cel-mir-84	X:16022320-16022394 (-)	22
cel-miR-85_st	4.05362	0.59956	FALSE	3.83145	0.973813	FALSE	miRNA	Caenorhabditis elegans	UACAAAGUAUUUGAAAAGUCGUGC	miRNA_v1	2017-10-21	2008	Affymetrix Proprietary Database	cel-mir-85	II:8393477-8393582 (+)	24
cel-miR-86_st	3.96678	0.804908	FALSE	3.95579	0.791872	FALSE	miRNA	Caenorhabditis elegans	UAAGUGAAUGCUUUGCCACAGUC	miRNA_v1	2017-10-21	2008	Affymetrix Proprietary Database	cel-mir-86	III:11936518-11936615 (-)	23
cel-miR-87_st	3.96486	0.700263	FALSE	3.85342	0.969128	FALSE	miRNA	Caenorhabditis elegans	GUGAGCAAAGUUUCAGGUGUGC	miRNA_v1	2017-10-21	2008	Affymetrix Proprietary Database	cel-mir-87	V:12038665-12038758 (-)	22
cel-miR-90_st	4.43644	0.0154434	TRUE	4.16787	0.068928	FALSE	miRNA	Caenorhabditis elegans	UGAUAUGUUGUUUGAAUGCCCCU	miRNA_v1	2017-10-21	2008	Affymetrix Proprietary Database	cel-mir-90	III:8873894-8873991 (-)	23
hsa-let-7a_st	8.39192	2.05282e-08	TRUE	8.56824	2.05282e-08	TRUE	miRNA	Homo sapiens	UGAGGUAGUAGGUUGUAUAGUU	miRNA_v1	2017-10-21	2008	Affymetrix Proprietary Database	hsa-let-7a-2 // hsa-let-7a-3 // hsa-let-7a-1	11:121522440-121522511 (-) // 22:44887293-44887366 (+) // 9:95978060-95978139 (+)	22
hsa-let-7b_st	11.5441	2.05282e-08	TRUE	11.4571	2.05282e-08	TRUE	miRNA	Homo sapiens	UGAGGUAGUAGGUUGUGUGGUU	miRNA_v1	2017-10-21	2008	Affymetrix Proprietary Database	hsa-let-7b	22:44888230-44888312 (+)	22
hsa-let-7c_st	9.28915	2.05282e-08	TRUE	9.30227	2.05282e-08	TRUE	miRNA	Homo sapiens	UGAGGUAGUAGGUUGUAUGGUU	miRNA_v1	2017-10-21	2008	Affymetrix Proprietary Database	hsa-let-7c	21:16834019-16834102 (+)	22
hsa-let-7d_st	8.9158	2.05282e-08	TRUE	9.0744	2.05282e-08	TRUE	miRNA	Homo sapiens	AGAGGUAGUAGGUUGCAUAGUU	miRNA_v1	2017-10-21	2008	Affymetrix Proprietary Database	hsa-let-7d	9:95980937-95981023 (+)	22
hsa-let-7e_st	9.74617	2.05282e-08	TRUE	9.82816	2.05282e-08	TRUE	miRNA	Homo sapiens	UGAGGUAGGAGGUUGUAUAGUU	miRNA_v1	2017-10-21	2008	Affymetrix Proprietary Database	hsa-let-7e	19:56887851-56887929 (+)	22
hsa-let-7f_st	4.76796	0.00145874	TRUE	4.46216	0.0013691	TRUE	miRNA	Homo sapiens	UGAGGUAGUAGAUUGUAUAGUU	miRNA_v1	2017-10-21	2008	Affymetrix Proprietary Database	hsa-let-7f-1 // hsa-let-7f-2	9:95978450-95978536 (+) // X:53600878-53600960 (-)	22
hsa-miR-15a_st	4.81501	0.00122515	TRUE	4.86197	2.82144e-06	TRUE	miRNA	Homo sapiens	UAGCAGCACAUAAUGGUUUGUG	miRNA_v1	2017-10-21	2008	Affymetrix Proprietary Database	hsa-mir-15a	13:49521256-49521338 (-)	22
hsa-miR-16_st	8.17968	2.05282e-08	TRUE	8.66553	2.05282e-08	TRUE	miRNA	Homo sapiens	UAGCAGCACGUAAAUAUUGGCG	miRNA_v1	2017-10-21	2008	Affymetrix Proprietary Database	hsa-mir-16-1 // hsa-mir-16-2	13:49521110-49521198 (-) // 3:161605227-161605307 (+)	22
hsa-miR-17_st	9.89297	2.05282e-08	TRUE	9.89373	2.05282e-08	TRUE	miRNA	Homo sapiens	CAAAGUGCUUACAGUGCAGGUAG	miRNA_v1	2017-10-21	2008	Affymetrix Proprietary Database	hsa-mir-17	13:90800860-90800943 (+)	23
hsa-miR-18a_st	7.88827	2.05282e-08	TRUE	7.57359	2.05282e-08	TRUE	miRNA	Homo sapiens	UAAGGUGCAUCUAGUGCAGAUAG	miRNA_v1	2017-10-21	2008	Affymetrix Proprietary Database	hsa-mir-18a	13:90801006-90801076 (+)	23
hsa-miR-19a_st	4.7256	0.00920218	TRUE	4.14579	0.462029	FALSE	miRNA	Homo sapiens	UGUGCAAAUCUAUGCAAAACUGA	miRNA_v1	2017-10-21	2008	Affymetrix Proprietary Database	hsa-mir-19a	13:90801146-90801227 (+)	23
hsa-miR-19b_st	6.40634	3.83409e-08	TRUE	7.55183	2.05282e-08	TRUE	miRNA	Homo sapiens	UGUGCAAAUCCAUGCAAAACUGA	miRNA_v1	2017-10-21	2008	Affymetrix Proprietary Database	hsa-mir-19b-1 // hsa-mir-19b-2	13:90801447-90801533 (+) // X:133131367-133131462 (-)	23
hsa-miR-20a_st	8.70393	2.05282e-08	TRUE	8.55025	2.05282e-08	TRUE	miRNA	Homo sapiens	UAAAGUGCUUAUAGUGCAGGUAG	miRNA_v1	2017-10-21	2008	Affymetrix Proprietary Database	hsa-mir-20a	13:90801320-90801390 (+)	23
hsa-miR-21_st	4.15294	0.0197542	TRUE	5.89411	2.05282e-08	TRUE	miRNA	Homo sapiens	UAGCUUAUCAGACUGAUGUUGA	miRNA_v1	2017-10-21	2008	Affymetrix Proprietary Database	hsa-mir-21	17:55273409-55273480 (+)	22
hsa-miR-22_st	7.94876	2.05282e-08	TRUE	8.47487	2.05282e-08	TRUE	miRNA	Homo sapiens	AAGCUGCCAGUUGAAGAACUGU	miRNA_v1	2017-10-21	2008	Affymetrix Proprietary Database	hsa-mir-22	17:1563947-1564031 (-)	22
hsa-miR-23a_st	10.2972	2.05282e-08	TRUE	10.7922	2.05282e-08	TRUE	miRNA	Homo sapiens	AUCACAUUGCCAGGGAUUUCC	miRNA_v1	2017-10-21	2008	Affymetrix Proprietary Database	hsa-mir-23a	19:13808401-13808473 (-)	21
hsa-miR-24_st	11.3543	2.05282e-08	TRUE	11.7876	2.05282e-08	TRUE	miRNA	Homo sapiens	UGGCUCAGUUCAGCAGGAACAG	miRNA_v1	2017-10-21	2008	Affymetrix Proprietary Database	hsa-mir-24-2 // hsa-mir-24-1	19:13808101-13808173 (-) // 9:96888124-96888191 (+)	22
hsa-miR-25_st	5.62332	3.74908e-05	TRUE	5.704	5.572e-07	TRUE	miRNA	Homo sapiens	CAUUGCACUUGUCUCGGUCUGA	miRNA_v1	2017-10-21	2008	Affymetrix Proprietary Database	hsa-mir-25	7:99529119-99529202 (-)	22
hsa-miR-26a_st	8.73781	2.05282e-08	TRUE	8.90826	2.05282e-08	TRUE	miRNA	Homo sapiens	UUCAAGUAAUCCAGGAUAGGCU	miRNA_v1	2017-10-21	2008	Affymetrix Proprietary Database	hsa-mir-26a-2 // hsa-mir-26a-1	12:56504659-56504742 (-) // 3:37985899-37985975 (+)	22
hsa-miR-26b_st	3.8392	0.685104	FALSE	4.15016	0.232681	FALSE	miRNA	Homo sapiens	UUCAAGUAAUUCAGGAUAGGU	miRNA_v1	2017-10-21	2008	Affymetrix Proprietary Database	hsa-mir-26b	2:218975613-218975689 (+)	21
hsa-miR-27a_st	8.11022	2.05282e-08	TRUE	8.19492	2.05282e-08	TRUE	miRNA	Homo sapiens	UUCACAGUGGCUAAGUUCCGC	miRNA_v1	2017-10-21	2008	Affymetrix Proprietary Database	hsa-mir-27a	19:13808254-13808331 (-)	21
hsa-miR-28-5p_st	5.91838	2.62671e-05	TRUE	6.00092	1.90989e-07	TRUE	miRNA	Homo sapiens	AAGGAGCUCACAGUCUAUUGAG	miRNA_v1	2017-10-21	2008	Affymetrix Proprietary Database	hsa-mir-28	3:189889263-189889348 (+)	22
hsa-miR-28-3p_st	5.70104	2.46487e-06	TRUE	5.487	4.06048e-07	TRUE	miRNA	Homo sapiens	CACUAGAUUGUGAGCUCCUGGA	miRNA_v1	2017-10-21	2008	Affymetrix Proprietary Database	hsa-mir-28	3:189889263-189889348 (+)	22
hsa-miR-29a_st	6.06449	7.14726e-08	TRUE	6.66	2.05282e-08	TRUE	miRNA	Homo sapiens	UAGCACCAUCUGAAAUCGGUUA	miRNA_v1	2017-10-21	2008	Affymetrix Proprietary Database	hsa-mir-29a	7:130212046-130212109 (-)	22
hsa-miR-30a_st	5.65482	1.43291e-05	TRUE	6.13322	7.14726e-08	TRUE	miRNA	Homo sapiens	UGUAAACAUCCUCGACUGGAAG	miRNA_v1	2017-10-21	2008	Affymetrix Proprietary Database	hsa-mir-30a	6:72169975-72170045 (-)	22
hsa-miR-31_st	10.0685	2.05282e-08	TRUE	10.0762	2.05282e-08	TRUE	miRNA	Homo sapiens	AGGCAAGAUGCUGGCAUAGCU	miRNA_v1	2017-10-21	2008	Affymetrix Proprietary Database	hsa-mir-31	9:21502114-21502184 (-)	21
hsa-miR-32_st	4.01707	0.591707	FALSE	3.78749	0.976292	FALSE	miRNA	Homo sapiens	UAUUGCACAUUACUAAGUUGCA	miRNA_v1	2017-10-21	2008	Affymetrix Proprietary Database	hsa-mir-32	9:110848330-110848399 (-)	22
hsa-miR-33a_st	4.00257	0.745583	FALSE	3.93362	0.822336	FALSE	miRNA	Homo sapiens	GUGCAUUGUAGUUGCAUUGCA	miRNA_v1	2017-10-21	2008	Affymetrix Proprietary Database	hsa-mir-33a	22:40626894-40626962 (+)	21
hsa-miR-92a_st	9.30007	2.05282e-08	TRUE	9.49526	2.05282e-08	TRUE	miRNA	Homo sapiens	UAUUGCACUUGUCCCGGCCUGU	miRNA_v1	2017-10-21	2008	Affymetrix Proprietary Database	hsa-mir-92a-1 // hsa-mir-92a-2	13:90801569-90801646 (+) // X:133131234-133131308 (-)	22
hsa-miR-93_st	9.39454	2.05282e-08	TRUE	9.27295	2.05282e-08	TRUE	miRNA	Homo sapiens	CAAAGUGCUGUUCGUGCAGGUAG	miRNA_v1	2017-10-21	2008	Affymetrix Proprietary Database	hsa-mir-93	7:99529327-99529406 (-)	23
hsa-miR-95_st	3.94293	0.441421	FALSE	3.84389	0.832345	FALSE	miRNA	Homo sapiens	UUCAACGGGUAUUUAUUGAGCA	miRNA_v1	2017-10-21	2008	Affymetrix Proprietary Database	hsa-mir-95	4:8057928-8058008 (-)	22
hsa-miR-96_st	3.89084	0.821477	FALSE	4.06498	0.491136	FALSE	miRNA	Homo sapiens	UUUGGCACUAGCACAUUUUUGCU	miRNA_v1	2017-10-21	2008	Affymetrix Proprietary Database	hsa-mir-96	7:129201768-129201845 (-)	23
hsa-miR-98_st	4.24866	0.0377966	TRUE	4.0516	0.726859	FALSE	miRNA	Homo sapiens	UGAGGUAGUAAGUUGUAUUGUU	miRNA_v1	2017-10-21	2008	Affymetrix Proprietary Database	hsa-mir-98	X:53599909-53600027 (-)	22
hsa-miR-99a_st	6.93451	7.14726e-08	TRUE	6.98523	2.05282e-08	TRUE	miRNA	Homo sapiens	AACCCGUAGAUCCGAUCUUGUG	miRNA_v1	2017-10-21	2008	Affymetrix Proprietary Database	hsa-mir-99a	21:16833280-16833360 (+)	22
hsa-miR-100_st	8.12182	2.05282e-08	TRUE	8.01396	2.05282e-08	TRUE	miRNA	Homo sapiens	AACCCGUAGAUCCGAACUUGUG	miRNA_v1	2017-10-21	2008	Affymetrix Proprietary Database	hsa-mir-100	11:121528147-121528226 (-)	22
hsa-miR-101_st	3.96624	0.851026	FALSE	3.96596	0.781656	FALSE	miRNA	Homo sapiens	UACAGUACUGUGAUAACUGAA	miRNA_v1	2017-10-21	2008	Affymetrix Proprietary Database	hsa-mir-101-1 // hsa-mir-101-2	1:65296705-65296779 (-) // 9:4840297-4840375 (+)	21
hsa-miR-29b_st	3.90472	0.933854	FALSE	3.77768	0.996732	FALSE	miRNA	Homo sapiens	UAGCACCAUUUGAAAUCAGUGUU	miRNA_v1	2017-10-21	2008	Affymetrix Proprietary Database	hsa-mir-29b-2 // hsa-mir-29b-1	1:206042411-206042491 (-) // 7:130212758-130212838 (-)	23
hsa-miR-103_st	10.5792	2.05282e-08	TRUE	10.5289	2.05282e-08	TRUE	miRNA	Homo sapiens	AGCAGCAUUGUACAGGGCUAUGA	miRNA_v1	2017-10-21	2008	Affymetrix Proprietary Database	hsa-mir-103-2 // hsa-mir-103-1	20:3846141-3846218 (+) // 5:167920479-167920556 (-)	23
hsa-miR-105_st	3.89653	0.957984	FALSE	3.81736	0.959429	FALSE	miRNA	Homo sapiens	UCAAAUGCUCAGACUCCUGUGGU	miRNA_v1	2017-10-21	2008	Affymetrix Proprietary Database	hsa-mir-105-1 // hsa-mir-105-2	X:151311347-151311427 (-) // X:151313540-151313620 (-)	23
hsa-miR-106a_st	9.44113	2.05282e-08	TRUE	9.65015	2.05282e-08	TRUE	miRNA	Homo sapiens	AAAAGUGCUUACAGUGCAGGUAG	miRNA_v1	2017-10-21	2008	Affymetrix Proprietary Database	hsa-mir-106a	X:133131894-133131974 (-)	23
hsa-miR-107_st	9.82934	2.05282e-08	TRUE	9.92693	2.05282e-08	TRUE	miRNA	Homo sapiens	AGCAGCAUUGUACAGGGCUAUCA	miRNA_v1	2017-10-21	2008	Affymetrix Proprietary Database	hsa-mir-107	10:91342484-91342564 (-)	23
dme-miR-1_st	3.81354	0.991579	FALSE	4.01088	0.622145	FALSE	miRNA	Drosophila melanogaster	UGGAAUGUAAAGAAGUAUGGAG	miRNA_v1	2017-10-21	2008	Affymetrix Proprietary Database	dme-mir-1	2L:20487441-20487531 (+)	22
dme-miR-2a_st	3.93967	0.293057	FALSE	3.9718	0.67275	FALSE	miRNA	Drosophila melanogaster	UAUCACAGCCAGCUUUGAUGAGC	miRNA_v1	2017-10-21	2008	Affymetrix Proprietary Database	dme-mir-2a-2 // dme-mir-2a-1	2L:19569490-19569561 (-) // 2L:19569897-19569972 (-)	23
dme-miR-2b_st	3.99801	0.452115	FALSE	3.98782	0.78676	FALSE	miRNA	Drosophila melanogaster	UAUCACAGCCAGCUUUGAGGAGC	miRNA_v1	2017-10-21	2008	Affymetrix Proprietary Database	dme-mir-2b-2 // dme-mir-2b-1	2L:19570182-19570264 (-) // 2L:8258616-8258692 (-)	23
dme-miR-3_st	3.91398	0.615028	FALSE	3.95153	0.302644	FALSE	miRNA	Drosophila melanogaster	UCACUGGGCAAAGUGUGUCUCA	miRNA_v1	2017-10-21	2008	Affymetrix Proprietary Database	dme-mir-3	2R:15549100-15549168 (-)	22
dme-miR-4_st	4.07948	0.508495	FALSE	4.07919	0.496024	FALSE	miRNA	Drosophila melanogaster	AUAAAGCUAGACAACCAUUGA	miRNA_v1	2017-10-21	2008	Affymetrix Proprietary Database	dme-mir-4	2R:15548794-15548874 (-)	21
dme-miR-5_st	4.07655	0.544102	FALSE	4.02784	0.665456	FALSE	miRNA	Drosophila melanogaster	AAAGGAACGAUCGUUGUGAUAUG	miRNA_v1	2017-10-21	2008	Affymetrix Proprietary Database	dme-mir-5	2R:15548663-15548731 (-)	23
dme-miR-6_st	3.95788	0.766314	FALSE	3.92381	0.844335	FALSE	miRNA	Drosophila melanogaster	UAUCACAGUGGCUGUUCUUUUU	miRNA_v1	2017-10-21	2008	Affymetrix Proprietary Database	dme-mir-6-3 // dme-mir-6-2 // dme-mir-6-1	2R:15548221-15548300 (-) // 2R:15548374-15548447 (-) // 2R:15548508-15548589 (-)	22
dme-miR-7_st	4.0778	0.308574	FALSE	3.89499	0.483169	FALSE	miRNA	Drosophila melanogaster	UGGAAGACUAGUGAUUUUGUUGU	miRNA_v1	2017-10-21	2008	Affymetrix Proprietary Database	dme-mir-7	2R:16493572-16493659 (+)	23
dme-miR-8_st	4.19041	0.0888564	FALSE	3.98285	0.697263	FALSE	miRNA	Drosophila melanogaster	UAAUACUGUCAGGUAAAGAUGUC	miRNA_v1	2017-10-21	2008	Affymetrix Proprietary Database	dme-mir-8	2R:12718937-12719023 (+)	23
dme-miR-9a_st	3.94364	0.73776	FALSE	4.0609	0.279388	FALSE	miRNA	Drosophila melanogaster	UCUUUGGUUAUCUAGCUGUAUGA	miRNA_v1	2017-10-21	2008	Affymetrix Proprietary Database	dme-mir-9a	3L:19558231-19558308 (+)	23
dme-miR-10_st	3.81514	0.957841	FALSE	3.68579	0.995238	FALSE	miRNA	Drosophila melanogaster	ACCCUGUAGAUCCGAAUUUGU	miRNA_v1	2017-10-21	2008	Affymetrix Proprietary Database	dme-mir-10	3R:2635228-2635304 (-)	21
dme-miR-11_st	3.96278	0.896311	FALSE	3.92589	0.847875	FALSE	miRNA	Drosophila melanogaster	CAUCACAGUCUGAGUUCUUGC	miRNA_v1	2017-10-21	2008	Affymetrix Proprietary Database	dme-mir-11	3R:17448219-17448293 (-)	21
dme-miR-12_st	4.06259	0.268382	FALSE	3.8784	0.832336	FALSE	miRNA	Drosophila melanogaster	UGAGUAUUACAUCAGGUACUGGU	miRNA_v1	2017-10-21	2008	Affymetrix Proprietary Database	dme-mir-12	X:15403506-15403579 (+)	23
dme-miR-13a_st	3.85397	0.802734	FALSE	3.98396	0.393311	FALSE	miRNA	Drosophila melanogaster	UAUCACAGCCAUUUUGAUGAGU	miRNA_v1	2017-10-21	2008	Affymetrix Proprietary Database	dme-mir-13a	3R:11243264-11243338 (-)	22
dme-miR-13b_st	3.88836	0.944761	FALSE	3.91889	0.967383	FALSE	miRNA	Drosophila melanogaster	UAUCACAGCCAUUUUGACGAGU	miRNA_v1	2017-10-21	2008	Affymetrix Proprietary Database	dme-mir-13b-1 // dme-mir-13b-2	3R:11243130-11243197 (-) // X:8985263-8985332 (+)	22
dme-miR-14_st	4.03535	0.560342	FALSE	3.92631	0.6267	FALSE	miRNA	Drosophila melanogaster	UCAGUCUUUUUCUCUCUCCUA	miRNA_v1	2017-10-21	2008	Affymetrix Proprietary Database	dme-mir-14	2R:5441267-5441329 (+)	21
mmu-let-7g_st	4.7233	0.00426566	TRUE	5.04015	1.68406e-05	TRUE	miRNA	Mus musculus	UGAGGUAGUAGUUUGUACAGUU	miRNA_v1	2017-10-21	2008	Affymetrix Proprietary Database	mmu-let-7g	9:106081171-106081258 (+)	22
mmu-let-7i_st	7.03508	2.05282e-08	TRUE	7.45872	2.05282e-08	TRUE	miRNA	Mus musculus	UGAGGUAGUAGUUUGUGCUGUU	miRNA_v1	2017-10-21	2008	Affymetrix Proprietary Database	mmu-let-7i	10:122422696-122422780 (-)	22
mmu-miR-1_st	3.83169	0.975667	FALSE	4.11887	0.463202	FALSE	miRNA	Mus musculus	UGGAAUGUAAAGAAGUAUGUAU	miRNA_v1	2017-10-21	2008	Affymetrix Proprietary Database	mmu-mir-1-2 // mmu-mir-1-1	18:10785479-10785550 (-) // 2:180123753-180123829 (+)	22
mmu-miR-15b_st	5.30492	8.65941e-06	TRUE	6.16988	2.05282e-08	TRUE	miRNA	Mus musculus	UAGCAGCACAUCAUGGUUUACA	miRNA_v1	2017-10-21	2008	Affymetrix Proprietary Database	mmu-mir-15b	3:68813694-68813757 (+)	22
mmu-miR-23b_st	8.692	2.05282e-08	TRUE	8.77138	2.05282e-08	TRUE	miRNA	Mus musculus	AUCACAUUGCCAGGGAUUACC	miRNA_v1	2017-10-21	2008	Affymetrix Proprietary Database	mmu-mir-23b	13:63401792-63401865 (+)	21
mmu-miR-27b_st	5.10258	0.000857181	TRUE	5.44636	2.26349e-06	TRUE	miRNA	Mus musculus	UUCACAGUGGCUAAGUUCUGC	miRNA_v1	2017-10-21	2008	Affymetrix Proprietary Database	mmu-mir-27b	13:63402020-63402092 (+)	21
mmu-miR-29b_st	4.08777	0.462257	FALSE	3.89256	0.933296	FALSE	miRNA	Mus musculus	UAGCACCAUUUGAAAUCAGUGUU	miRNA_v1	2017-10-21	2008	Affymetrix Proprietary Database	mmu-mir-29b-2 // mmu-mir-29b-1	1:196863234-196863314 (+) // 6:31013023-31013093 (-)	23
mmu-miR-30a_st	5.7261	1.89403e-06	TRUE	5.44173	3.40142e-06	TRUE	miRNA	Mus musculus	UGUAAACAUCCUCGACUGGAAG	miRNA_v1	2017-10-21	2008	Affymetrix Proprietary Database	mmu-mir-30a	1:23279108-23279178 (+)	22
mmu-miR-30b_st	4.84362	2.18556e-05	TRUE	4.41919	0.0164012	TRUE	miRNA	Mus musculus	UGUAAACAUCCUACACUCAGCU	miRNA_v1	2017-10-21	2008	Affymetrix Proprietary Database	mmu-mir-30b	15:68168977-68169072 (-)	22
mmu-miR-99a_st	6.8975	1.32964e-07	TRUE	6.72082	2.05282e-08	TRUE	miRNA	Mus musculus	AACCCGUAGAUCCGAUCUUGUG	miRNA_v1	2017-10-21	2008	Affymetrix Proprietary Database	mmu-mir-99a	16:77599181-77599245 (+)	22
mmu-miR-99b_st	9.3732	2.05282e-08	TRUE	9.38786	2.05282e-08	TRUE	miRNA	Mus musculus	CACCCGUAGAACCGACCUUGCG	miRNA_v1	2017-10-21	2008	Affymetrix Proprietary Database	mmu-mir-99b	17:17967152-17967221 (+)	22
mmu-miR-101a_st	3.98562	0.522853	FALSE	4.12872	0.521176	FALSE	miRNA	Mus musculus	UACAGUACUGUGAUAACUGAA	miRNA_v1	2017-10-21	2008	Affymetrix Proprietary Database	mmu-mir-101a	4:101019550-101019632 (-)	21
mmu-miR-124_st	4.10266	0.242511	FALSE	4.12583	0.262842	FALSE	miRNA	Mus musculus	UAAGGCACGCGGUGAAUGCC	miRNA_v1	2017-10-21	2008	Affymetrix Proprietary Database	mmu-mir-124-1 // mmu-mir-124-3 // mmu-mir-124-2	14:65209494-65209578 (+) // 2:180628745-180628812 (+) // 3:17695662-17695770 (+)	20
mmu-miR-125a-5p_st	7.40981	2.05282e-08	TRUE	7.72441	2.05282e-08	TRUE	miRNA	Mus musculus	UCCCUGAGACCCUUUAACCUGUGA	miRNA_v1	2017-10-21	2008	Affymetrix Proprietary Database	mmu-mir-125a	17:17967776-17967843 (+)	24
mmu-miR-125a-3p_st	4.85288	0.00355676	TRUE	4.87439	0.000501891	TRUE	miRNA	Mus musculus	ACAGGUGAGGUUCUUGGGAGCC	miRNA_v1	2017-10-21	2008	Affymetrix Proprietary Database	mmu-mir-125a	17:17967776-17967843 (+)	22
mmu-miR-125b-5p_st	8.49415	2.05282e-08	TRUE	8.28019	2.05282e-08	TRUE	miRNA	Mus musculus	UCCCUGAGACCCUAACUUGUGA	miRNA_v1	2017-10-21	2008	Affymetrix Proprietary Database	mmu-mir-125b-2 // mmu-mir-125b-1	16:77646518-77646588 (+) // 9:41390009-41390085 (+)	22
mmu-miR-126-5p_st	3.79822	0.94483	FALSE	3.77856	0.666255	FALSE	miRNA	Mus musculus	CAUUAUUACUUUUGGUACGCG	miRNA_v1	2017-10-21	2008	Affymetrix Proprietary Database	mmu-mir-126	2:26446877-26446949 (+)	21
mmu-miR-126-3p_st	9.6942	2.05282e-08	TRUE	10.0448	2.05282e-08	TRUE	miRNA	Mus musculus	UCGUACCGUGAGUAAUAAUGCG	miRNA_v1	2017-10-21	2008	Affymetrix Proprietary Database	mmu-mir-126	2:26446877-26446949 (+)	22
mmu-miR-127_st	7.68597	1.32964e-07	TRUE	7.64598	2.05282e-08	TRUE	miRNA	Mus musculus	UCGGAUCCGUCUGAGCUUGGCU	miRNA_v1	2017-10-21	2008	Affymetrix Proprietary Database	mmu-mir-127	12:110831056-110831125 (+)	22
mmu-miR-128_st	4.11075	0.213308	FALSE	4.09233	0.424948	FALSE	miRNA	Mus musculus	UCACAGUGAACCGGUCUCUUU	miRNA_v1	2017-10-21	2008	Affymetrix Proprietary Database	mmu-mir-128-1 // mmu-mir-128-2	1:130098938-130099007 (+) // 9:112021140-112021215 (-)	21
mmu-miR-130a_st	5.43373	5.41968e-06	TRUE	5.53896	2.46828e-07	TRUE	miRNA	Mus musculus	CAGUGCAAUGUUAAAAGGGCAU	miRNA_v1	2017-10-21	2008	Affymetrix Proprietary Database	mmu-mir-130a	2:84581272-84581335 (-)	22
mmu-miR-9_st	3.90958	0.95434	FALSE	4.13016	0.180947	FALSE	miRNA	Mus musculus	UCUUUGGUUAUCUAGCUGUAUGA	miRNA_v1	2017-10-21	2008	Affymetrix Proprietary Database	mmu-mir-9-2 // mmu-mir-9-1 // mmu-mir-9-3	13:83878419-83878490 (+) // 3:88019520-88019608 (+) // 7:86650150-86650239 (+)	23
mmu-miR-132_st	4.45631	0.0108521	TRUE	4.98593	2.28111e-05	TRUE	miRNA	Mus musculus	UAACAGUCUACAGCCAUGGUCG	miRNA_v1	2017-10-21	2008	Affymetrix Proprietary Database	mmu-mir-132	11:74987184-74987249 (+)	22
mmu-miR-133a_st	4.01442	0.609825	FALSE	4.00192	0.354415	FALSE	miRNA	Mus musculus	UUUGGUCCCCUUCAACCAGCUG	miRNA_v1	2017-10-21	2008	Affymetrix Proprietary Database	mmu-mir-133a-1 // mmu-mir-133a-2	18:10782907-10782974 (-) // 2:180133084-180133187 (+)	22
mmu-miR-134_st	6.88051	3.54074e-07	TRUE	6.7897	2.46828e-07	TRUE	miRNA	Mus musculus	UGUGACUGGUUGACCAGAGGGG	miRNA_v1	2017-10-21	2008	Affymetrix Proprietary Database	mmu-mir-134	12:110972349-110972419 (+)	22
mmu-miR-135a_st	3.71918	0.976708	FALSE	3.97881	0.728455	FALSE	miRNA	Mus musculus	UAUGGCUUUUUAUUCCUAUGUGA	miRNA_v1	2017-10-21	2008	Affymetrix Proprietary Database	mmu-mir-135a-2 // mmu-mir-135a-1	10:91534831-91534930 (-) // 9:106056455-106056544 (+)	23
mmu-miR-136_st	4.04177	0.660305	FALSE	4.06759	0.582636	FALSE	miRNA	Mus musculus	ACUCCAUUUGUUUUGAUGAUGG	miRNA_v1	2017-10-21	2008	Affymetrix Proprietary Database	mmu-mir-136	12:110833537-110833598 (+)	22
mmu-miR-137_st	3.88587	0.871679	FALSE	3.9239	0.557643	FALSE	miRNA	Mus musculus	UUAUUGCUUAAGAAUACGCGUAG	miRNA_v1	2017-10-21	2008	Affymetrix Proprietary Database	mmu-mir-137	3:118136775-118136847 (+)	23
mmu-miR-138_st	3.95036	0.887877	FALSE	3.8639	0.903398	FALSE	miRNA	Mus musculus	AGCUGGUGUUGUGAAUCAGGCCG	miRNA_v1	2017-10-21	2008	Affymetrix Proprietary Database	mmu-mir-138-2 // mmu-mir-138-1	8:96848211-96848281 (+) // 9:122591994-122592092 (+)	23
mmu-miR-140_st	4.13128	0.345535	FALSE	3.97466	0.861444	FALSE	miRNA	Mus musculus	CAGUGGUUUUACCCUAUGGUAG	miRNA_v1	2017-10-21	2008	Affymetrix Proprietary Database	mmu-mir-140	8:110075144-110075213 (+)	22
mmu-miR-141_st	4.01442	0.533957	FALSE	3.92713	0.691565	FALSE	miRNA	Mus musculus	UAACACUGUCUGGUAAAGAUGG	miRNA_v1	2017-10-21	2008	Affymetrix Proprietary Database	mmu-mir-141	6:124667932-124668003 (-)	22
mmu-miR-142-5p_st	3.92957	0.851026	FALSE	3.84919	0.905937	FALSE	miRNA	Mus musculus	CAUAAAGUAGAAAGCACUACU	miRNA_v1	2017-10-21	2008	Affymetrix Proprietary Database	mmu-mir-142	11:87570366-87570429 (+)	21
mmu-miR-142-3p_st	4.2094	0.110284	FALSE	3.68888	0.947249	FALSE	miRNA	Mus musculus	UGUAGUGUUUCCUACUUUAUGGA	miRNA_v1	2017-10-21	2008	Affymetrix Proprietary Database	mmu-mir-142	11:87570366-87570429 (+)	23
mmu-miR-144_st	3.93686	0.94962	FALSE	3.93962	0.833096	FALSE	miRNA	Mus musculus	UACAGUAUAGAUGAUGUACU	miRNA_v1	2017-10-21	2008	Affymetrix Proprietary Database	mmu-mir-144	11:77886507-77886572 (+)	20
mmu-miR-145_st	4.1346	0.119573	FALSE	4.00807	0.661153	FALSE	miRNA	Mus musculus	GUCCAGUUUUCCCAGGAAUCCCU	miRNA_v1	2017-10-21	2008	Affymetrix Proprietary Database	mmu-mir-145	18:61807479-61807548 (-)	23
mmu-miR-146a_st	5.55493	4.31702e-07	TRUE	5.76359	2.46828e-07	TRUE	miRNA	Mus musculus	UGAGAACUGAAUUCCAUGGGUU	miRNA_v1	2017-10-21	2008	Affymetrix Proprietary Database	mmu-mir-146a	11:43187899-43187963 (-)	22
mmu-miR-149_st	4.92839	0.0131633	TRUE	5.25082	0.000329565	TRUE	miRNA	Mus musculus	UCUGGCUCCGUGUCUUCACUCCC	miRNA_v1	2017-10-21	2008	Affymetrix Proprietary Database	mmu-mir-149	1:94746955-94747020 (+)	23
mmu-miR-150_st	4.29389	0.106384	FALSE	4.03979	0.425639	FALSE	miRNA	Mus musculus	UCUCCCAACCCUUGUACCAGUG	miRNA_v1	2017-10-21	2008	Affymetrix Proprietary Database	mmu-mir-150	7:52377127-52377191 (+)	22
mmu-miR-151-5p_st	8.60699	2.05282e-08	TRUE	8.90699	2.05282e-08	TRUE	miRNA	Mus musculus	UCGAGGAGCUCACAGUCUAGU	miRNA_v1	2017-10-21	2008	Affymetrix Proprietary Database	mmu-mir-151	15:73085245-73085312 (-)	21
mmu-miR-151-3p_st	3.96595	0.687128	FALSE	4.09855	0.157581	FALSE	miRNA	Mus musculus	CUAGACUGAGGCUCCUUGAGG	miRNA_v1	2017-10-21	2008	Affymetrix Proprietary Database	mmu-mir-151	15:73085245-73085312 (-)	21
mmu-miR-152_st	4.4735	0.0227432	TRUE	4.19378	0.0431261	TRUE	miRNA	Mus musculus	UCAGUGCAUGACAGAACUUGG	miRNA_v1	2017-10-21	2008	Affymetrix Proprietary Database	mmu-mir-152	11:96711707-96711779 (+)	21
mmu-miR-153_st	4.0895	0.310889	FALSE	3.74553	0.950613	FALSE	miRNA	Mus musculus	UUGCAUAGUCACAAAAGUGAUC	miRNA_v1	2017-10-21	2008	Affymetrix Proprietary Database	mmu-mir-153	12:118489290-118489358 (+)	22
mmu-miR-154_st	4.19053	0.287423	FALSE	4.33358	0.0272029	TRUE	miRNA	Mus musculus	UAGGUUAUCCGUGUUGCCUUCG	miRNA_v1	2017-10-21	2008	Affymetrix Proprietary Database	mmu-mir-154	12:110976643-110976708 (+)	22
mmu-miR-155_st	4.15796	0.118912	FALSE	4.4211	0.0126915	TRUE	miRNA	Mus musculus	UUAAUGCUAAUUGUGAUAGGGGU	miRNA_v1	2017-10-21	2008	Affymetrix Proprietary Database	mmu-mir-155	16:84714385-84714449 (+)	23
ath-miR156a_st	3.82128	0.92445	FALSE	3.95109	0.684318	FALSE	miRNA	Arabidopsis thaliana	UGACAGAAGAGAGUGAGCAC	miRNA_v1	2017-10-21	2008	Affymetrix Proprietary Database	ath-MIR156a	NC_003071.3:10683530-10683652 (-)	20
ath-miR156b_st	3.93333	0.830254	FALSE	4.10071	0.224419	FALSE	miRNA	Arabidopsis thaliana	UGACAGAAGAGAGUGAGCAC	miRNA_v1	2017-10-21	2008	Affymetrix Proprietary Database	ath-MIR156b	NC_003075.3:15074905-15075087 (+)	20
ath-miR156c_st	4.00291	0.633735	FALSE	3.77252	0.993002	FALSE	miRNA	Arabidopsis thaliana	UGACAGAAGAGAGUGAGCAC	miRNA_v1	2017-10-21	2008	Affymetrix Proprietary Database	ath-MIR156c	NC_003075.3:15415424-15415527 (-)	20
ath-miR156d_st	3.9153	0.813307	FALSE	3.89151	0.951744	FALSE	miRNA	Arabidopsis thaliana	UGACAGAAGAGAGUGAGCAC	miRNA_v1	2017-10-21	2008	Affymetrix Proprietary Database	ath-MIR156d	NC_003076.4:3456633-3456750 (-)	20
ath-miR156e_st	3.99918	0.668046	FALSE	3.85796	0.74742	FALSE	miRNA	Arabidopsis thaliana	UGACAGAAGAGAGUGAGCAC	miRNA_v1	2017-10-21	2008	Affymetrix Proprietary Database	ath-MIR156e	NC_003076.4:3867208-3867314 (+)	20
ath-miR156f_st	4.092	0.36277	FALSE	3.98731	0.418929	FALSE	miRNA	Arabidopsis thaliana	UGACAGAAGAGAGUGAGCAC	miRNA_v1	2017-10-21	2008	Affymetrix Proprietary Database	ath-MIR156f	NC_003076.4:9136109-9136240 (+)	20
ath-miR157a_st	3.97667	0.737359	FALSE	3.77106	0.840103	FALSE	miRNA	Arabidopsis thaliana	UUGACAGAAGAUAGAGAGCAC	miRNA_v1	2017-10-21	2008	Affymetrix Proprietary Database	ath-MIR157a	NC_003070.5:24916865-24916962 (-)	21
ath-miR157b_st	3.89109	0.97809	FALSE	3.90111	0.832336	FALSE	miRNA	Arabidopsis thaliana	UUGACAGAAGAUAGAGAGCAC	miRNA_v1	2017-10-21	2008	Affymetrix Proprietary Database	ath-MIR157b	NC_003070.5:24924749-24924880 (+)	21
ath-miR157c_st	3.72904	0.999057	FALSE	3.91051	0.490562	FALSE	miRNA	Arabidopsis thaliana	UUGACAGAAGAUAGAGAGCAC	miRNA_v1	2017-10-21	2008	Affymetrix Proprietary Database	ath-MIR157c	NC_003074.4:6244506-6244722 (-)	21
ath-miR157d_st	3.91398	0.694613	FALSE	3.833	0.870547	FALSE	miRNA	Arabidopsis thaliana	UGACAGAAGAUAGAGAGCAC	miRNA_v1	2017-10-21	2008	Affymetrix Proprietary Database	ath-MIR157d	NC_003070.5:18030479-18030699 (-)	20
ath-miR158a_st	3.81728	0.97936	FALSE	3.96734	0.774514	FALSE	miRNA	Arabidopsis thaliana	UCCCAAAUGUAGACAAAGCA	miRNA_v1	2017-10-21	2008	Affymetrix Proprietary Database	ath-MIR158a	NC_003074.4:3366336-3366435 (-)	20
ath-miR159a_st	3.81447	0.971691	FALSE	3.78403	0.943995	FALSE	miRNA	Arabidopsis thaliana	UUUGGAUUGAAGGGAGCUCUA	miRNA_v1	2017-10-21	2008	Affymetrix Proprietary Database	ath-MIR159a	NC_003070.5:27716894-27717077 (-)	21
ath-miR160a_st	3.97894	0.661766	FALSE	3.92381	0.929373	FALSE	miRNA	Arabidopsis thaliana	UGCCUGGCUCCCUGUAUGCCA	miRNA_v1	2017-10-21	2008	Affymetrix Proprietary Database	ath-MIR160a	NC_003071.3:16347357-16347441 (+)	21
ath-miR160b_st	4.02534	0.293795	FALSE	3.92143	0.838279	FALSE	miRNA	Arabidopsis thaliana	UGCCUGGCUCCCUGUAUGCCA	miRNA_v1	2017-10-21	2008	Affymetrix Proprietary Database	ath-MIR160b	NC_003075.3:9888995-9889083 (+)	21
ath-miR160c_st	3.88091	0.56698	FALSE	3.89489	0.903398	FALSE	miRNA	Arabidopsis thaliana	UGCCUGGCUCCCUGUAUGCCA	miRNA_v1	2017-10-21	2008	Affymetrix Proprietary Database	ath-MIR160c	NC_003076.4:19026321-19026409 (-)	21
ath-miR161_st	4.14077	0.108281	FALSE	4.168	0.045651	TRUE	miRNA	Arabidopsis thaliana	UGAAAGUGACUACAUCGGGGU	miRNA_v1	2017-10-21	2008	Affymetrix Proprietary Database	ath-MIR161	NC_003070.5:17829353-17829525 (+)	21
ath-miR162a_st	4.18509	0.225354	FALSE	3.97982	0.607958	FALSE	miRNA	Arabidopsis thaliana	UCGAUAAACCUCUGCAUCCAG	miRNA_v1	2017-10-21	2008	Affymetrix Proprietary Database	ath-MIR162a	NC_003076.4:2634906-2635045 (-)	21
ath-miR162b_st	4.07056	0.570123	FALSE	3.93455	0.7256	FALSE	miRNA	Arabidopsis thaliana	UCGAUAAACCUCUGCAUCCAG	miRNA_v1	2017-10-21	2008	Affymetrix Proprietary Database	ath-MIR162b	NC_003076.4:7740601-7740711 (-)	21
ath-miR163_st	3.89916	0.926813	FALSE	4.13289	0.33908	FALSE	miRNA	Arabidopsis thaliana	UUGAAGAGGACUUGGAACUUCGAU	miRNA_v1	2017-10-21	2008	Affymetrix Proprietary Database	ath-MIR163	NC_003070.5:24887729-24888059 (+)	24
ath-miR164a_st	3.85311	0.96162	FALSE	3.73507	0.995768	FALSE	miRNA	Arabidopsis thaliana	UGGAGAAGCAGGGCACGUGCA	miRNA_v1	2017-10-21	2008	Affymetrix Proprietary Database	ath-MIR164a	NC_003071.3:19527822-19527934 (+)	21
ath-miR164b_st	3.95499	0.903285	FALSE	3.86853	0.61005	FALSE	miRNA	Arabidopsis thaliana	UGGAGAAGCAGGGCACGUGCA	miRNA_v1	2017-10-21	2008	Affymetrix Proprietary Database	ath-MIR164b	NC_003076.4:287581-287733 (+)	21
ath-miR165a_st	4.03532	0.631585	FALSE	4.26366	0.23266	FALSE	miRNA	Arabidopsis thaliana	UCGGACCAGGCUUCAUCCCCC	miRNA_v1	2017-10-21	2008	Affymetrix Proprietary Database	ath-MIR165a	NC_003070.5:78927-79037 (-)	21
ath-miR165b_st	4.08758	0.479962	FALSE	4.32694	0.167066	FALSE	miRNA	Arabidopsis thaliana	UCGGACCAGGCUUCAUCCCCC	miRNA_v1	2017-10-21	2008	Affymetrix Proprietary Database	ath-MIR165b	NC_003075.3:369831-370012 (-)	21
ath-miR166a_st	3.96486	0.769834	FALSE	4.13016	0.430059	FALSE	miRNA	Arabidopsis thaliana	UCGGACCAGGCUUCAUUCCCC	miRNA_v1	2017-10-21	2008	Affymetrix Proprietary Database	ath-MIR166a	NC_003071.3:19183178-19183347 (+)	21
ath-miR166b_st	4.10833	0.62396	FALSE	3.69555	0.950386	FALSE	miRNA	Arabidopsis thaliana	UCGGACCAGGCUUCAUUCCCC	miRNA_v1	2017-10-21	2008	Affymetrix Proprietary Database	ath-MIR166b	NC_003074.4:22933181-22933300 (+)	21
ath-miR166c_st	4.29093	0.150256	FALSE	4.18517	0.349411	FALSE	miRNA	Arabidopsis thaliana	UCGGACCAGGCUUCAUUCCCC	miRNA_v1	2017-10-21	2008	Affymetrix Proprietary Database	ath-MIR166c	NC_003076.4:2838636-2838774 (+)	21
ath-miR166d_st	3.98713	0.787711	FALSE	4.09006	0.316989	FALSE	miRNA	Arabidopsis thaliana	UCGGACCAGGCUUCAUUCCCC	miRNA_v1	2017-10-21	2008	Affymetrix Proprietary Database	ath-MIR166d	NC_003076.4:2840623-2840735 (+)	21
ath-miR166e_st	4.2154	0.219226	FALSE	4.14134	0.203124	FALSE	miRNA	Arabidopsis thaliana	UCGGACCAGGCUUCAUUCCCC	miRNA_v1	2017-10-21	2008	Affymetrix Proprietary Database	ath-MIR166e	NC_003076.4:16792748-16792890 (-)	21
ath-miR166f_st	4.01091	0.507691	FALSE	3.75607	0.970438	FALSE	miRNA	Arabidopsis thaliana	UCGGACCAGGCUUCAUUCCCC	miRNA_v1	2017-10-21	2008	Affymetrix Proprietary Database	ath-MIR166f	NC_003076.4:17533528-17533632 (+)	21
ath-miR166g_st	3.976	0.833087	FALSE	3.99183	0.65083	FALSE	miRNA	Arabidopsis thaliana	UCGGACCAGGCUUCAUUCCCC	miRNA_v1	2017-10-21	2008	Affymetrix Proprietary Database	ath-MIR166g	NC_003076.4:25522024-25522145 (+)	21
ath-miR167a_st	4.13745	0.373163	FALSE	3.89984	0.647977	FALSE	miRNA	Arabidopsis thaliana	UGAAGCUGCCAGCAUGAUCUA	miRNA_v1	2017-10-21	2008	Affymetrix Proprietary Database	ath-MIR167a	NC_003074.4:8108079-8108216 (+)	21
ath-miR167b_st	3.77833	0.848321	FALSE	3.90111	0.943202	FALSE	miRNA	Arabidopsis thaliana	UGAAGCUGCCAGCAUGAUCUA	miRNA_v1	2017-10-21	2008	Affymetrix Proprietary Database	ath-MIR167b	NC_003074.4:23417143-23417251 (+)	21
ath-miR168a_st	4.00026	0.664008	FALSE	3.93751	0.637713	FALSE	miRNA	Arabidopsis thaliana	UCGCUUGGUGCAGGUCGGGAA	miRNA_v1	2017-10-21	2008	Affymetrix Proprietary Database	ath-MIR168a	NC_003075.3:10578646-10578783 (+)	21
ath-miR168b_st	4.03596	0.765311	FALSE	4.23461	0.199498	FALSE	miRNA	Arabidopsis thaliana	UCGCUUGGUGCAGGUCGGGAA	miRNA_v1	2017-10-21	2008	Affymetrix Proprietary Database	ath-MIR168b	NC_003076.4:18376015-18376138 (-)	21
ath-miR169a_st	3.72695	0.829393	FALSE	4.06602	0.458535	FALSE	miRNA	Arabidopsis thaliana	CAGCCAAGGAUGACUUGCCGA	miRNA_v1	2017-10-21	2008	Affymetrix Proprietary Database	ath-MIR169a	NC_003074.4:4359001-4359226 (-)	21
ath-miR170_st	3.95186	0.755611	FALSE	4.15322	0.223088	FALSE	miRNA	Arabidopsis thaliana	UGAUUGAGCCGUGUCAAUAUC	miRNA_v1	2017-10-21	2008	Affymetrix Proprietary Database	ath-MIR170	NC_003076.4:26428806-26428898 (-)	21
ath-miR171a_st	4.01442	0.330035	FALSE	3.78306	0.973872	FALSE	miRNA	Arabidopsis thaliana	UGAUUGAGCCGCGCCAAUAUC	miRNA_v1	2017-10-21	2008	Affymetrix Proprietary Database	ath-MIR171a	NC_003074.4:19084413-19084535 (+)	21
ath-miR172a_st	3.9153	0.933854	FALSE	3.95632	0.909809	FALSE	miRNA	Arabidopsis thaliana	AGAAUCUUGAUGAUGCUGCAU	miRNA_v1	2017-10-21	2008	Affymetrix Proprietary Database	ath-MIR172a	NC_003071.3:11949991-11950092 (-)	21
ath-miR172b_st	3.98783	0.477829	FALSE	3.86683	0.638085	FALSE	miRNA	Arabidopsis thaliana	AGAAUCUUGAUGAUGCUGCAU	miRNA_v1	2017-10-21	2008	Affymetrix Proprietary Database	ath-MIR172b	NC_003076.4:1188208-1188302 (-)	21
ath-miR173_st	3.95071	0.769173	FALSE	3.85433	0.963593	FALSE	miRNA	Arabidopsis thaliana	UUCGCUUGCAGAGAGAAAUCAC	miRNA_v1	2017-10-21	2008	Affymetrix Proprietary Database	ath-MIR173	NC_003074.4:8236160-8236261 (+)	22
ath-miR159b_st	4.07171	0.392429	FALSE	3.98192	0.722964	FALSE	miRNA	Arabidopsis thaliana	UUUGGAUUGAAGGGAGCUCUU	miRNA_v1	2017-10-21	2008	Affymetrix Proprietary Database	ath-MIR159b	NC_003070.5:6220639-6220834 (+)	21
mmu-miR-10b_st	4.33069	0.0811274	FALSE	4.64641	0.00309655	TRUE	miRNA	Mus musculus	UACCCUGUAGAACCGAAUUUGUG	miRNA_v1	2017-10-21	2008	Affymetrix Proprietary Database	mmu-mir-10b	2:74564127-74564194 (+)	23
mmu-miR-129-5p_st	3.95828	0.733307	FALSE	3.87889	0.95378	FALSE	miRNA	Mus musculus	CUUUUUGCGGUCUGGGCUUGC	miRNA_v1	2017-10-21	2008	Affymetrix Proprietary Database	mmu-mir-129-2 // mmu-mir-129-1	2:94081521-94081610 (-) // 6:28972619-28972691 (+)	21
mmu-miR-181a_st	9.44467	2.05282e-08	TRUE	9.36868	2.05282e-08	TRUE	miRNA	Mus musculus	AACAUUCAACGCUGUCGGUGAGU	miRNA_v1	2017-10-21	2008	Affymetrix Proprietary Database	mmu-mir-181a-1 // mmu-mir-181a-2	1:139863032-139863118 (+) // 2:38708255-38708330 (+)	23
mmu-miR-182_st	4.04614	0.454453	FALSE	4.18925	0.233471	FALSE	miRNA	Mus musculus	UUUGGCAAUGGUAGAACUCACACCG	miRNA_v1	2017-10-21	2008	Affymetrix Proprietary Database	mmu-mir-182	6:30115918-30115992 (-)	25
mmu-miR-183_st	3.98659	0.807633	FALSE	3.95604	0.55272	FALSE	miRNA	Mus musculus	UAUGGCACUGGUAGAAUUCACU	miRNA_v1	2017-10-21	2008	Affymetrix Proprietary Database	mmu-mir-183	6:30119668-30119737 (-)	22
mmu-miR-184_st	3.96486	0.931757	FALSE	3.93074	0.463797	FALSE	miRNA	Mus musculus	UGGACGGAGAACUGAUAAGGGU	miRNA_v1	2017-10-21	2008	Affymetrix Proprietary Database	mmu-mir-184	9:89697098-89697166 (-)	22
mmu-miR-185_st	7.90087	2.05282e-08	TRUE	8.20523	2.05282e-08	TRUE	miRNA	Mus musculus	UGGAGAGAAAGGCAGUUCCUGA	miRNA_v1	2017-10-21	2008	Affymetrix Proprietary Database	mmu-mir-185	16:18327494-18327558 (-)	22
mmu-miR-186_st	3.91226	0.807633	FALSE	3.728	0.998996	FALSE	miRNA	Mus musculus	CAAAGAAUUCUCCUUUUGGGCU	miRNA_v1	2017-10-21	2008	Affymetrix Proprietary Database	mmu-mir-186	3:157207243-157207313 (+)	22
mmu-miR-187_st	3.6915	0.999439	FALSE	3.92386	0.821246	FALSE	miRNA	Mus musculus	UCGUGUCUUGUGUUGCAGCCGG	miRNA_v1	2017-10-21	2008	Affymetrix Proprietary Database	mmu-mir-187	18:24587611-24587671 (-)	22
mmu-miR-188-5p_st	4.13315	0.202574	FALSE	4.27884	0.0744212	FALSE	miRNA	Mus musculus	CAUCCCUUGCAUGGUGGAGGG	miRNA_v1	2017-10-21	2008	Affymetrix Proprietary Database	mmu-mir-188	X:6825115-6825182 (-)	21
mmu-miR-188-3p_st	4.03085	0.38699	FALSE	3.90471	0.936747	FALSE	miRNA	Mus musculus	CUCCCACAUGCAGGGUUUGCA	miRNA_v1	2017-10-21	2008	Affymetrix Proprietary Database	mmu-mir-188	X:6825115-6825182 (-)	21
mmu-miR-24_st	11.413	2.05282e-08	TRUE	11.8411	2.05282e-08	TRUE	miRNA	Mus musculus	UGGCUCAGUUCAGCAGGAACAG	miRNA_v1	2017-10-21	2008	Affymetrix Proprietary Database	mmu-mir-24-1 // mmu-mir-24-2	13:63402516-63402583 (+) // 8:86732714-86732820 (+)	22
mmu-miR-190_st	4.09661	0.329661	FALSE	3.97056	0.871918	FALSE	miRNA	Mus musculus	UGAUAUGUUUGAUAUAUUAGGU	miRNA_v1	2017-10-21	2008	Affymetrix Proprietary Database	mmu-mir-190	9:67084467-67084533 (-)	22
mmu-miR-191_st	9.20498	2.05282e-08	TRUE	9.47273	2.05282e-08	TRUE	miRNA	Mus musculus	CAACGGAAUCCCAAAAGCAGCUG	miRNA_v1	2017-10-21	2008	Affymetrix Proprietary Database	mmu-mir-191	9:108470650-108470723 (+)	23
hsa-miR-192_st	3.83506	0.972524	FALSE	3.8784	0.88146	FALSE	miRNA	Homo sapiens	CUGACCUAUGAAUUGACAGCC	miRNA_v1	2017-10-21	2008	Affymetrix Proprietary Database	hsa-mir-192	11:64415185-64415294 (-)	21
mmu-miR-193_st	4.42371	0.0332833	TRUE	4.10225	0.290315	FALSE	miRNA	Mus musculus	AACUGGCCUACAAAGUCCCAGU	miRNA_v1	2017-10-21	2008	Affymetrix Proprietary Database	mmu-mir-193	11:79525471-79525536 (+)	22
mmu-miR-194_st	4.16019	0.320502	FALSE	4.0923	0.550731	FALSE	miRNA	Mus musculus	UGUAACAGCAACUCCAUGUGGA	miRNA_v1	2017-10-21	2008	Affymetrix Proprietary Database	mmu-mir-194-2 // mmu-mir-194-1	19:6264643-6264728 (+) // 1:187137198-187137264 (+)	22
mmu-miR-195_st	4.82117	0.00167417	TRUE	6.19155	3.83409e-08	TRUE	miRNA	Mus musculus	UAGCAGCACAGAAAUAUUGGC	miRNA_v1	2017-10-21	2008	Affymetrix Proprietary Database	mmu-mir-195	11:70048544-70048637 (+)	21
hsa-miR-196a_st	3.96454	0.519762	FALSE	4.19314	0.123148	FALSE	miRNA	Homo sapiens	UAGGUAGUUUCAUGUUGUUGGG	miRNA_v1	2017-10-21	2008	Affymetrix Proprietary Database	hsa-mir-196a-2 // hsa-mir-196a-1	12:52671789-52671898 (+) // 17:44064851-44064920 (-)	22
hsa-miR-197_st	4.88274	0.00151848	TRUE	5.99402	1.28607e-05	TRUE	miRNA	Homo sapiens	UUCACCACCUUCUCCACCCAGC	miRNA_v1	2017-10-21	2008	Affymetrix Proprietary Database	hsa-mir-197	1:109943038-109943112 (+)	22
hsa-miR-198_st	4.20375	0.225621	FALSE	4.10956	0.724577	FALSE	miRNA	Homo sapiens	GGUCCAGAGGGGAGAUAGGUUC	miRNA_v1	2017-10-21	2008	Affymetrix Proprietary Database	hsa-mir-198	3:121597205-121597266 (-)	22
mmu-miR-199a-5p_st	5.01775	0.000764556	TRUE	4.54793	0.0111406	TRUE	miRNA	Mus musculus	CCCAGUGUUCAGACUACCUGUUC	miRNA_v1	2017-10-21	2008	Affymetrix Proprietary Database	mmu-mir-199a-2 // mmu-mir-199a-1	1:164147945-164148054 (+) // 9:21300939-21301008 (-)	23
mmu-miR-199a-3p_st	4.34241	0.0441097	TRUE	5.07144	1.72649e-06	TRUE	miRNA	Mus musculus	ACAGUAGUCUGCACAUUGGUUA	miRNA_v1	2017-10-21	2008	Affymetrix Proprietary Database	mmu-mir-199a-2 // mmu-mir-199a-1	1:164147945-164148054 (+) // 9:21300939-21301008 (-)	22
hsa-miR-199a-5p_st	4.23202	0.0563594	TRUE	4.24773	0.12113	FALSE	miRNA	Homo sapiens	CCCAGUGUUCAGACUACCUGUUC	miRNA_v1	2017-10-21	2008	Affymetrix Proprietary Database	hsa-mir-199a-1 // hsa-mir-199a-2	19:10789102-10789172 (-) // 1:170380298-170380407 (-)	23
hsa-miR-199a-3p_st	4.10453	0.177303	FALSE	4.95031	4.41014e-06	TRUE	miRNA	Homo sapiens	ACAGUAGUCUGCACAUUGGUUA	miRNA_v1	2017-10-21	2008	Affymetrix Proprietary Database	hsa-mir-199a-1 // hsa-mir-199a-2	19:10789102-10789172 (-) // 1:170380298-170380407 (-)	22
mmu-miR-200b_st	4.01442	0.78305	FALSE	3.9488	0.813986	FALSE	miRNA	Mus musculus	UAAUACUGCCUGGUAAUGAUGA	miRNA_v1	2017-10-21	2008	Affymetrix Proprietary Database	mmu-mir-200b	4:155429790-155429859 (-)	22
mmu-miR-201_st	4.11075	0.243704	FALSE	4.11342	0.176273	FALSE	miRNA	Mus musculus	UACUCAGUAAGGCAUUGUUCUU	miRNA_v1	2017-10-21	2008	Affymetrix Proprietary Database	mmu-mir-201	X:65241271-65241336 (-)	22
mmu-miR-202-5p_st	3.85658	0.899325	FALSE	3.92381	0.534505	FALSE	miRNA	Mus musculus	UUCCUAUGCAUAUACUUCUUU	miRNA_v1	2017-10-21	2008	Affymetrix Proprietary Database	mmu-mir-202	7:147143588-147143659 (-)	21
mmu-miR-202-3p_st	4.04233	0.412926	FALSE	4.11904	0.408605	FALSE	miRNA	Mus musculus	AGAGGUAUAGCGCAUGGGAAGA	miRNA_v1	2017-10-21	2008	Affymetrix Proprietary Database	mmu-mir-202	7:147143588-147143659 (-)	22
mmu-miR-203_st	3.99925	0.348572	FALSE	3.97377	0.725337	FALSE	miRNA	Mus musculus	GUGAAAUGUUUAGGACCACUAG	miRNA_v1	2017-10-21	2008	Affymetrix Proprietary Database	mmu-mir-203	12:113369091-113369166 (+)	22
mmu-miR-204_st	4.06259	0.779321	FALSE	4.2306	0.132071	FALSE	miRNA	Mus musculus	UUCCCUUUGUCAUCCUAUGCCU	miRNA_v1	2017-10-21	2008	Affymetrix Proprietary Database	mmu-mir-204	19:22825095-22825162 (+)	22
mmu-miR-205_st	3.88999	0.823279	FALSE	4.03364	0.606996	FALSE	miRNA	Mus musculus	UCCUUCAUUCCACCGGAGUCUG	miRNA_v1	2017-10-21	2008	Affymetrix Proprietary Database	mmu-mir-205	1:195333657-195333724 (-)	22
mmu-miR-206_st	3.95388	0.852746	FALSE	4.05213	0.386996	FALSE	miRNA	Mus musculus	UGGAAUGUAAGGAAGUGUGUGG	miRNA_v1	2017-10-21	2008	Affymetrix Proprietary Database	mmu-mir-206	1:20669091-20669163 (+)	22
mmu-miR-207_st	3.95909	0.714491	FALSE	4.0005	0.635089	FALSE	miRNA	Mus musculus	GCUUCUCCUGGCUCUCCUCCCUC	miRNA_v1	2017-10-21	2008	Affymetrix Proprietary Database	mmu-mir-207	4:40669950-40670028 (+)	23
hsa-miR-208a_st	4.05877	0.267681	FALSE	3.9914	0.692335	FALSE	miRNA	Homo sapiens	AUAAGACGAGCAAAAAGCUUGU	miRNA_v1	2017-10-21	2008	Affymetrix Proprietary Database	hsa-mir-208a	14:22927645-22927715 (-)	22
hsa-miR-129-5p_st	4.27386	0.080723	FALSE	3.95554	0.870162	FALSE	miRNA	Homo sapiens	CUUUUUGCGGUCUGGGCUUGC	miRNA_v1	2017-10-21	2008	Affymetrix Proprietary Database	hsa-mir-129-2 // hsa-mir-129-1	11:43559520-43559609 (+) // 7:127635161-127635232 (+)	21
hsa-miR-148a_st	3.92808	0.856162	FALSE	4.03184	0.641722	FALSE	miRNA	Homo sapiens	UCAGUGCACUACAGAACUUUGU	miRNA_v1	2017-10-21	2008	Affymetrix Proprietary Database	hsa-mir-148a	7:25956064-25956131 (-)	22
hsa-miR-30c_st	5.08737	0.000646854	TRUE	5.77493	1.23031e-06	TRUE	miRNA	Homo sapiens	UGUAAACAUCCUACACUCUCAGC	miRNA_v1	2017-10-21	2008	Affymetrix Proprietary Database	hsa-mir-30c-1 // hsa-mir-30c-2	1:40995543-40995631 (+) // 6:72143384-72143455 (-)	23
hsa-miR-30d_st	4.21535	0.0579709	TRUE	4.64279	0.00114299	TRUE	miRNA	Homo sapiens	UGUAAACAUCCCCGACUGGAAG	miRNA_v1	2017-10-21	2008	Affymetrix Proprietary Database	hsa-mir-30d	8:135886301-135886370 (-)	22
mmu-miR-122_st	4.07774	0.787174	FALSE	4.09715	0.144863	FALSE	miRNA	Mus musculus	UGGAGUGUGACAAUGGUGUUUG	miRNA_v1	2017-10-21	2008	Affymetrix Proprietary Database	mmu-mir-122	18:65408515-65408580 (+)	22
mmu-miR-143_st	3.84657	0.889277	FALSE	3.9853	0.39182	FALSE	miRNA	Mus musculus	UGAGAUGAAGCACUGUAGCUC	miRNA_v1	2017-10-21	2008	Affymetrix Proprietary Database	mmu-mir-143	18:61808850-61808912 (-)	21
mmu-miR-30e_st	4.1187	0.245909	FALSE	4.07302	0.180515	FALSE	miRNA	Mus musculus	UGUAAACAUCCUUGACUGGAAG	miRNA_v1	2017-10-21	2008	Affymetrix Proprietary Database	mmu-mir-30e	4:120445211-120445302 (-)	22
hsa-miR-139-5p_st	4.42553	0.048872	TRUE	4.23992	0.136146	FALSE	miRNA	Homo sapiens	UCUACAGUGCACGUGUCUCCAG	miRNA_v1	2017-10-21	2008	Affymetrix Proprietary Database	hsa-mir-139	11:72003755-72003822 (-)	22
hsa-miR-139-3p_st	4.0315	0.460743	FALSE	3.86412	0.922726	FALSE	miRNA	Homo sapiens	GGAGACGCGGCCCUGUUGGAGU	miRNA_v1	2017-10-21	2008	Affymetrix Proprietary Database	hsa-mir-139	11:72003755-72003822 (-)	22
hsa-miR-147_st	3.97662	0.869646	FALSE	4.03987	0.638302	FALSE	miRNA	Homo sapiens	GUGUGUGGAAAUGCUUCUGC	miRNA_v1	2017-10-21	2008	Affymetrix Proprietary Database	hsa-mir-147	9:122047078-122047149 (-)	20
hsa-miR-7_st	4.15001	0.323153	FALSE	4.0369	0.463758	FALSE	miRNA	Homo sapiens	UGGAAGACUAGUGAUUUUGUUGU	miRNA_v1	2017-10-21	2008	Affymetrix Proprietary Database	hsa-mir-7-2 // hsa-mir-7-3 // hsa-mir-7-1	15:86956060-86956169 (+) // 19:4721682-4721791 (+) // 9:85774483-85774592 (-)	23
hsa-miR-10a_st	4.08289	0.245959	FALSE	4.01088	0.070283	FALSE	miRNA	Homo sapiens	UACCCUGUAGAUCCGAAUUUGUG	miRNA_v1	2017-10-21	2008	Affymetrix Proprietary Database	hsa-mir-10a	17:44012199-44012308 (-)	23
hsa-miR-10b_st	4.03081	0.238586	FALSE	4.70344	0.000217212	TRUE	miRNA	Homo sapiens	UACCCUGUAGAACCGAAUUUGUG	miRNA_v1	2017-10-21	2008	Affymetrix Proprietary Database	hsa-mir-10b	2:176723277-176723386 (+)	23
hsa-miR-34a_st	6.60218	1.32964e-07	TRUE	6.58151	2.05282e-08	TRUE	miRNA	Homo sapiens	UGGCAGUGUCUUAGCUGGUUGU	miRNA_v1	2017-10-21	2008	Affymetrix Proprietary Database	hsa-mir-34a	1:9134314-9134423 (-)	22
hsa-miR-181a_st	9.44385	2.05282e-08	TRUE	9.48762	2.05282e-08	TRUE	miRNA	Homo sapiens	AACAUUCAACGCUGUCGGUGAGU	miRNA_v1	2017-10-21	2008	Affymetrix Proprietary Database	hsa-mir-181a-1 // hsa-mir-181a-2	1:197094796-197094905 (-) // 9:126494542-126494651 (+)	23
hsa-miR-181b_st	9.99771	2.05282e-08	TRUE	9.95364	2.05282e-08	TRUE	miRNA	Homo sapiens	AACAUUCAUUGCUGUCGGUGGGU	miRNA_v1	2017-10-21	2008	Affymetrix Proprietary Database	hsa-mir-181b-1 // hsa-mir-181b-2	1:197094625-197094734 (-) // 9:126495810-126495898 (+)	23
hsa-miR-181c_st	4.23771	0.0939147	FALSE	4.70979	0.000505018	TRUE	miRNA	Homo sapiens	AACAUUCAACCUGUCGGUGAGU	miRNA_v1	2017-10-21	2008	Affymetrix Proprietary Database	hsa-mir-181c	19:13846513-13846622 (+)	22
hsa-miR-182_st	4.13173	0.342876	FALSE	3.92811	0.842886	FALSE	miRNA	Homo sapiens	UUUGGCAAUGGUAGAACUCACACU	miRNA_v1	2017-10-21	2008	Affymetrix Proprietary Database	hsa-mir-182	7:129197459-129197568 (-)	24
hsa-miR-183_st	4.1213	0.340074	FALSE	3.98348	0.5504	FALSE	miRNA	Homo sapiens	UAUGGCACUGGUAGAAUUCACU	miRNA_v1	2017-10-21	2008	Affymetrix Proprietary Database	hsa-mir-183	7:129201981-129202090 (-)	22
hsa-miR-187_st	4.07234	0.603413	FALSE	4.1641	0.270283	FALSE	miRNA	Homo sapiens	UCGUGUCUUGUGUUGCAGCCGG	miRNA_v1	2017-10-21	2008	Affymetrix Proprietary Database	hsa-mir-187	18:31738779-31738887 (-)	22
hsa-miR-199b-5p_st	3.80651	0.96634	FALSE	3.96734	0.570556	FALSE	miRNA	Homo sapiens	CCCAGUGUUUAGACUAUCUGUUC	miRNA_v1	2017-10-21	2008	Affymetrix Proprietary Database	hsa-mir-199b	9:130046821-130046930 (-)	23
hsa-miR-199b-3p_st	4.4276	0.00472629	TRUE	4.78148	8.06292e-06	TRUE	miRNA	Homo sapiens	ACAGUAGUCUGCACAUUGGUUA	miRNA_v1	2017-10-21	2008	Affymetrix Proprietary Database	hsa-mir-199b	9:130046821-130046930 (-)	22
hsa-miR-203_st	4.02037	0.67336	FALSE	3.92381	0.900347	FALSE	miRNA	Homo sapiens	GUGAAAUGUUUAGGACCACUAG	miRNA_v1	2017-10-21	2008	Affymetrix Proprietary Database	hsa-mir-203	14:103653495-103653604 (+)	22
hsa-miR-204_st	3.97107	0.373187	FALSE	3.95885	0.616887	FALSE	miRNA	Homo sapiens	UUCCCUUUGUCAUCCUAUGCCU	miRNA_v1	2017-10-21	2008	Affymetrix Proprietary Database	hsa-mir-204	9:72614711-72614820 (-)	22
hsa-miR-205_st	4.07658	0.484058	FALSE	3.76647	0.978539	FALSE	miRNA	Homo sapiens	UCCUUCAUUCCACCGGAGUCUG	miRNA_v1	2017-10-21	2008	Affymetrix Proprietary Database	hsa-mir-205	1:207672101-207672210 (+)	22
hsa-miR-210_st	4.58891	0.0407399	TRUE	5.89198	2.01941e-05	TRUE	miRNA	Homo sapiens	CUGUGCGUGUGACAGCGGCUGA	miRNA_v1	2017-10-21	2008	Affymetrix Proprietary Database	hsa-mir-210	11:558089-558198 (-)	22
hsa-miR-211_st	3.9294	0.769702	FALSE	4.16362	0.299486	FALSE	miRNA	Homo sapiens	UUCCCUUUGUCAUCCUUCGCCU	miRNA_v1	2017-10-21	2008	Affymetrix Proprietary Database	hsa-mir-211	15:29144527-29144636 (-)	22
hsa-miR-212_st	4.33352	0.0521122	TRUE	4.50603	0.00450083	TRUE	miRNA	Homo sapiens	UAACAGUCUCCAGUCACGGCC	miRNA_v1	2017-10-21	2008	Affymetrix Proprietary Database	hsa-mir-212	17:1900315-1900424 (-)	21
hsa-miR-214_st	8.13864	2.05282e-08	TRUE	7.81035	2.05282e-08	TRUE	miRNA	Homo sapiens	ACAGCAGGCACAGACAGGCAGU	miRNA_v1	2017-10-21	2008	Affymetrix Proprietary Database	hsa-mir-214	1:170374561-170374670 (-)	22
hsa-miR-215_st	3.86442	0.681403	FALSE	4.10322	0.336769	FALSE	miRNA	Homo sapiens	AUGACCUAUGAAUUGACAGAC	miRNA_v1	2017-10-21	2008	Affymetrix Proprietary Database	hsa-mir-215	1:218357818-218357927 (-)	21
hsa-miR-216a_st	7.44744	2.05282e-08	TRUE	7.51572	2.05282e-08	TRUE	miRNA	Homo sapiens	UAAUCUCAGCUGGCAACUGUGA	miRNA_v1	2017-10-21	2008	Affymetrix Proprietary Database	hsa-mir-216a	2:56069589-56069698 (-)	22
hsa-miR-217_st	8.68592	2.05282e-08	TRUE	8.49882	2.05282e-08	TRUE	miRNA	Homo sapiens	UACUGCAUCAGGAACUGAUUGGA	miRNA_v1	2017-10-21	2008	Affymetrix Proprietary Database	hsa-mir-217	2:56063606-56063715 (-)	23
hsa-miR-218_st	3.88423	0.546703	FALSE	4.07561	0.621738	FALSE	miRNA	Homo sapiens	UUGUGCUUGAUCUAACCAUGU	miRNA_v1	2017-10-21	2008	Affymetrix Proprietary Database	hsa-mir-218-1 // hsa-mir-218-2	4:20138996-20139105 (+) // 5:168127729-168127838 (-)	21
hsa-miR-219-5p_st	4.11075	0.622736	FALSE	3.86787	0.940044	FALSE	miRNA	Homo sapiens	UGAUUGUCCAAACGCAAUUCU	miRNA_v1	2017-10-21	2008	Affymetrix Proprietary Database	hsa-mir-219-1 // hsa-mir-219-2	6:33283590-33283699 (+) // 9:130194718-130194814 (-)	21
hsa-miR-219-1-3p_st	3.71279	0.745349	FALSE	4.02357	0.367046	FALSE	miRNA	Homo sapiens	AGAGUUGAGUCUGGACGUCCCG	miRNA_v1	2017-10-21	2008	Affymetrix Proprietary Database	hsa-mir-219-1		22
hsa-miR-220a_st	4.12823	0.711543	FALSE	3.94464	0.746629	FALSE	miRNA	Homo sapiens	CCACACCGUAUCUGACACUUU	miRNA_v1	2017-10-21	2008	Affymetrix Proprietary Database	hsa-mir-220a	X:122523627-122523736 (-)	21
hsa-miR-221_st	9.9654	2.05282e-08	TRUE	10.1282	2.05282e-08	TRUE	miRNA	Homo sapiens	AGCUACAUUGUCUGCUGGGUUUC	miRNA_v1	2017-10-21	2008	Affymetrix Proprietary Database	hsa-mir-221	X:45490529-45490638 (-)	23
hsa-miR-222_st	10.1276	2.05282e-08	TRUE	10.4248	2.05282e-08	TRUE	miRNA	Homo sapiens	AGCUACAUCUGGCUACUGGGU	miRNA_v1	2017-10-21	2008	Affymetrix Proprietary Database	hsa-mir-222	X:45491365-45491474 (-)	21
hsa-miR-223_st	4.34609	0.0225434	TRUE	4.28474	0.0298919	TRUE	miRNA	Homo sapiens	UGUCAGUUUGUCAAAUACCCCA	miRNA_v1	2017-10-21	2008	Affymetrix Proprietary Database	hsa-mir-223	X:65155437-65155546 (+)	22
hsa-miR-224_st	4.01302	0.358495	FALSE	4.12142	0.208401	FALSE	miRNA	Homo sapiens	CAAGUCACUAGUGGUUCCGUU	miRNA_v1	2017-10-21	2008	Affymetrix Proprietary Database	hsa-mir-224	X:150877706-150877786 (-)	21
cel-miR-124_st	3.90107	0.768504	FALSE	4.00766	0.754522	FALSE	miRNA	Caenorhabditis elegans	UAAGGCACGCGGUGAAUGCCA	miRNA_v1	2017-10-21	2008	Affymetrix Proprietary Database	cel-mir-124	IV:11871708-11871803 (+)	21
cel-miR-228_st	3.91398	0.733109	FALSE	3.79142	0.959809	FALSE	miRNA	Caenorhabditis elegans	AAUGGCACUGCAUGAAUUCACGG	miRNA_v1	2017-10-21	2008	Affymetrix Proprietary Database	cel-mir-228	IV:5562012-5562109 (+)	23
cel-miR-229_st	3.82096	0.819503	FALSE	3.80839	0.786387	FALSE	miRNA	Caenorhabditis elegans	AAUGACACUGGUUAUCUUUUCCAUCG	miRNA_v1	2017-10-21	2008	Affymetrix Proprietary Database	cel-mir-229	III:2172440-2172554 (+)	26
cel-miR-230_st	4.15578	0.210975	FALSE	4.12628	0.13063	FALSE	miRNA	Caenorhabditis elegans	GUAUUAGUUGUGCGACCAGGAGA	miRNA_v1	2017-10-21	2008	Affymetrix Proprietary Database	cel-mir-230	X:5803850-5803947 (+)	23
cel-miR-231_st	4.0965	0.406575	FALSE	3.99189	0.745379	FALSE	miRNA	Caenorhabditis elegans	UAAGCUCGUGAUCAACAGGCAGAA	miRNA_v1	2017-10-21	2008	Affymetrix Proprietary Database	cel-mir-231	III:7544981-7545079 (-)	24
cel-miR-232_st	3.89571	0.977833	FALSE	3.79284	0.997304	FALSE	miRNA	Caenorhabditis elegans	UAAAUGCAUCUUAACUGCGGUGA	miRNA_v1	2017-10-21	2008	Affymetrix Proprietary Database	cel-mir-232	IV:10994139-10994236 (-)	23
cel-miR-233_st	3.81354	0.564296	FALSE	4.09233	0.510325	FALSE	miRNA	Caenorhabditis elegans	UUGAGCAAUGCGCAUGUGCGG	miRNA_v1	2017-10-21	2008	Affymetrix Proprietary Database	cel-mir-233	X:12078508-12078605 (-)	21
cel-miR-234_st	4.20224	0.0390378	TRUE	4.05418	0.1071	FALSE	miRNA	Caenorhabditis elegans	UUAUUGCUCGAGAAUACCCUU	miRNA_v1	2017-10-21	2008	Affymetrix Proprietary Database	cel-mir-234	II:14466159-14466254 (-)	21
cel-miR-235_st	4.16437	0.211373	FALSE	4.36922	0.0671776	FALSE	miRNA	Caenorhabditis elegans	UAUUGCACUCUCCCCGGCCUGA	miRNA_v1	2017-10-21	2008	Affymetrix Proprietary Database	cel-mir-235	I:6162293-6162389 (-)	22
cel-miR-236_st	4.20224	0.153581	FALSE	4.13048	0.378069	FALSE	miRNA	Caenorhabditis elegans	UAAUACUGUCAGGUAAUGACGCU	miRNA_v1	2017-10-21	2008	Affymetrix Proprietary Database	cel-mir-236	II:7030113-7030210 (-)	23
cel-miR-237_st	4.25531	0.165554	FALSE	3.92921	0.430109	FALSE	miRNA	Caenorhabditis elegans	UCCCUGAGAAUUCUCGAACAGCU	miRNA_v1	2017-10-21	2008	Affymetrix Proprietary Database	cel-mir-237	X:8154025-8154123 (+)	23
cel-miR-238_st	4.0861	0.425685	FALSE	4.03489	0.441798	FALSE	miRNA	Caenorhabditis elegans	UUUGUACUCCGAUGCCAUUCAGA	miRNA_v1	2017-10-21	2008	Affymetrix Proprietary Database	cel-mir-238	III:8867235-8867332 (-)	23
cel-miR-239a_st	4.11075	0.49447	FALSE	3.92705	0.854854	FALSE	miRNA	Caenorhabditis elegans	UUUGUACUACACAUAGGUACUGG	miRNA_v1	2017-10-21	2008	Affymetrix Proprietary Database	cel-mir-239a	X:11792367-11792464 (+)	23
cel-miR-239b_st	3.98828	0.780919	FALSE	3.9773	0.664351	FALSE	miRNA	Caenorhabditis elegans	UUUGUACUACACAAAAGUACUG	miRNA_v1	2017-10-21	2008	Affymetrix Proprietary Database	cel-mir-239b	X:11791224-11791321 (-)	22
cel-miR-240_st	4.41145	0.032988	TRUE	4.30476	0.12935	FALSE	miRNA	Caenorhabditis elegans	UACUGGCCCCCAAAUCUUCGCU	miRNA_v1	2017-10-21	2008	Affymetrix Proprietary Database	cel-mir-240	X:7882565-7882661 (+)	22
cel-miR-241_st	3.75829	0.998954	FALSE	4.01743	0.65993	FALSE	miRNA	Caenorhabditis elegans	UGAGGUAGGUGCGAGAAAUGA	miRNA_v1	2017-10-21	2008	Affymetrix Proprietary Database	cel-mir-241	V:14366166-14366261 (-)	21
cel-miR-242_st	3.9153	0.910513	FALSE	3.97441	0.712826	FALSE	miRNA	Caenorhabditis elegans	UUGCGUAGGCCUUUGCUUCGA	miRNA_v1	2017-10-21	2008	Affymetrix Proprietary Database	cel-mir-242	IV:4274240-4274335 (+)	21
cel-miR-243_st	6.47511	6.90308e-05	TRUE	5.53962	0.00051261	TRUE	miRNA	Caenorhabditis elegans	CGGUACGAUCGCGGCGGGAUAUC	miRNA_v1	2017-10-21	2008	Affymetrix Proprietary Database	cel-mir-243	IV:4450772-4450869 (+)	23
cel-miR-244_st	3.91032	0.694613	FALSE	3.80837	0.952851	FALSE	miRNA	Caenorhabditis elegans	UCUUUGGUUGUACAAAGUGGUAUG	miRNA_v1	2017-10-21	2008	Affymetrix Proprietary Database	cel-mir-244	I:4684317-4684415 (-)	24
cel-miR-245_st	3.99937	0.794394	FALSE	4.20056	0.199439	FALSE	miRNA	Caenorhabditis elegans	AUUGGUCCCCUCCAAGUAGCUC	miRNA_v1	2017-10-21	2008	Affymetrix Proprietary Database	cel-mir-245	I:7887365-7887461 (+)	22
cel-miR-246_st	4.03826	0.668046	FALSE	3.85408	0.985106	FALSE	miRNA	Caenorhabditis elegans	UUACAUGUUUCGGGUAGGAGC	miRNA_v1	2017-10-21	2008	Affymetrix Proprietary Database	cel-mir-246	IV:10940104-10940200 (+)	21
cel-miR-247_st	3.96816	0.437594	FALSE	3.8351	0.885863	FALSE	miRNA	Caenorhabditis elegans	UGACUAGAGCCUAUUCUCUUCU	miRNA_v1	2017-10-21	2008	Affymetrix Proprietary Database	cel-mir-247	X:4756939-4757036 (+)	22
cel-miR-248_st	4.12268	0.410187	FALSE	4.07639	0.394177	FALSE	miRNA	Caenorhabditis elegans	AUACACGUGCACGGAUAACGCUCA	miRNA_v1	2017-10-21	2008	Affymetrix Proprietary Database	cel-mir-248	X:2262366-2262463 (-)	24
cel-miR-249_st	4.4652	0.0109693	TRUE	4.15083	0.341171	FALSE	miRNA	Caenorhabditis elegans	UCACAGGACUUUUGAGCGUUGCC	miRNA_v1	2017-10-21	2008	Affymetrix Proprietary Database	cel-mir-249	X:3006431-3006527 (-)	23
cel-miR-250_st	3.98796	0.675975	FALSE	3.89757	0.955856	FALSE	miRNA	Caenorhabditis elegans	AAUCACAGUCAACUGUUGGCA	miRNA_v1	2017-10-21	2008	Affymetrix Proprietary Database	cel-mir-250	V:11769895-11769993 (-)	21
cel-miR-251_st	3.89544	0.941698	FALSE	4.08007	0.388082	FALSE	miRNA	Caenorhabditis elegans	UUAAGUAGUGGUGCCGCUCUUAUU	miRNA_v1	2017-10-21	2008	Affymetrix Proprietary Database	cel-mir-251	X:11004652-11004748 (+)	24
cel-miR-252_st	4.0411	0.459044	FALSE	3.99574	0.222989	FALSE	miRNA	Caenorhabditis elegans	AUAAGUAGUAGUGCCGCAGGUAA	miRNA_v1	2017-10-21	2008	Affymetrix Proprietary Database	cel-mir-252	II:11446772-11446869 (-)	23
cel-miR-253_st	4.12331	0.251894	FALSE	4.16653	0.13763	FALSE	miRNA	Caenorhabditis elegans	UUAGUAGGCGUUGUGGGAAGG	miRNA_v1	2017-10-21	2008	Affymetrix Proprietary Database	cel-mir-253	V:5780493-5780599 (-)	21
cel-miR-254_st	3.91805	0.694529	FALSE	3.79306	0.969128	FALSE	miRNA	Caenorhabditis elegans	UGCAAAUCUUUCGCGACUGUAGG	miRNA_v1	2017-10-21	2008	Affymetrix Proprietary Database	cel-mir-254	X:11333457-11333556 (-)	23
cel-miR-255_st	4.06531	0.386165	FALSE	4.12111	0.331211	FALSE	miRNA	Caenorhabditis elegans	AAACUGAAGAGAUUUUUUACAG	miRNA_v1	2017-10-21	2008	Affymetrix Proprietary Database	cel-mir-255	V:5440623-5440732 (+)	22
cel-miR-256_st	3.9153	0.982042	FALSE	3.91293	0.901284	FALSE	miRNA	Caenorhabditis elegans	UGGAAUGCAUAGAAGACUGUA	miRNA_v1	2017-10-21	2008	Affymetrix Proprietary Database	cel-mir-256	V:6956025-6956125 (-)	21
cel-miR-257_st	4.0385	0.353602	FALSE	3.87297	0.668497	FALSE	miRNA	Caenorhabditis elegans	GAGUAUCAGGAGUACCCAGUGA	miRNA_v1	2017-10-21	2008	Affymetrix Proprietary Database	cel-mir-257	V:17140637-17140738 (+)	22
cel-miR-258_st	3.89917	0.748853	FALSE	4.01688	0.212971	FALSE	miRNA	Caenorhabditis elegans	GGUUUUGAGAGGAAUCCUUUU	miRNA_v1	2017-10-21	2008	Affymetrix Proprietary Database	cel-mir-258 // cel-mir-258	X:227953-228048 (+) // X:237369-237464 (+)	21
cel-miR-259_st	3.92258	0.906072	FALSE	3.92038	0.833352	FALSE	miRNA	Caenorhabditis elegans	AAAUCUCAUCCUAAUCUGGUAGCA	miRNA_v1	2017-10-21	2008	Affymetrix Proprietary Database	cel-mir-259	V:10538996-10539096 (-)	24
cel-miR-260_st	3.91176	0.971691	FALSE	4.00807	0.573383	FALSE	miRNA	Caenorhabditis elegans	GUGAUGUCGAACUCUUGUAG	miRNA_v1	2017-10-21	2008	Affymetrix Proprietary Database	cel-mir-260	II:3306230-3306332 (+)	20
cel-miR-261_st	4.16315	0.365956	FALSE	3.74482	0.912358	FALSE	miRNA	Caenorhabditis elegans	UAGCUUUUUAGUUUUCACG	miRNA_v1	2017-10-21	2008	Affymetrix Proprietary Database	cel-mir-261	II:5969019-5969117 (+)	19
cel-miR-262_st	3.86442	0.951275	FALSE	3.92194	0.888074	FALSE	miRNA	Caenorhabditis elegans	GUUUCUCGAUGUUUUCUGAU	miRNA_v1	2017-10-21	2008	Affymetrix Proprietary Database	cel-mir-262	V:18736648-18736755 (+)	20
hsa-miR-200b_st	4.03791	0.582184	FALSE	3.86593	0.940044	FALSE	miRNA	Homo sapiens	UAAUACUGCCUGGUAAUGAUGA	miRNA_v1	2017-10-21	2008	Affymetrix Proprietary Database	hsa-mir-200b	1:1092347-1092441 (+)	22
dme-miR-263a_st	3.86358	0.931016	FALSE	3.9389	0.67968	FALSE	miRNA	Drosophila melanogaster	GUUAAUGGCACUGGAAGAAUUCAC	miRNA_v1	2017-10-21	2008	Affymetrix Proprietary Database	dme-mir-263a	2L:11953410-11953503 (-)	24
cel-miR-264_st	3.74224	0.94734	FALSE	3.96047	0.308867	FALSE	miRNA	Caenorhabditis elegans	GGCGGGUGGUUGUUGUUAUG	miRNA_v1	2017-10-21	2008	Affymetrix Proprietary Database	cel-mir-264	X:2819247-2819339 (+)	20
cel-miR-265_st	4.00884	0.886962	FALSE	4.10764	0.290437	FALSE	miRNA	Caenorhabditis elegans	UGAGGGAGGAAGGGUGGUAU	miRNA_v1	2017-10-21	2008	Affymetrix Proprietary Database	cel-mir-265	IV:12740413-12740498 (-)	20
cel-miR-266_st	3.95523	0.898181	FALSE	3.82497	0.923003	FALSE	miRNA	Caenorhabditis elegans	AGGCAAGACUUUGGCAAAGC	miRNA_v1	2017-10-21	2008	Affymetrix Proprietary Database	cel-mir-266	X:3755134-3755227 (+)	20
cel-miR-267_st	4.04871	0.687128	FALSE	3.97518	0.617407	FALSE	miRNA	Caenorhabditis elegans	CCCGUGAAGUGUCUGCUGCA	miRNA_v1	2017-10-21	2008	Affymetrix Proprietary Database	cel-mir-267	II:12638039-12638131 (-)	20
cel-miR-268_st	3.9153	0.753993	FALSE	3.80598	0.938312	FALSE	miRNA	Caenorhabditis elegans	GGCAAGAAUUAGAAGCAGUUUGGU	miRNA_v1	2017-10-21	2008	Affymetrix Proprietary Database	cel-mir-268	V:11137087-11137181 (+)	24
cel-miR-269_st	3.89211	0.474578	FALSE	3.89575	0.496687	FALSE	miRNA	Caenorhabditis elegans	GGCAAGACUCUGGCAAAACU	miRNA_v1	2017-10-21	2008	Affymetrix Proprietary Database	cel-mir-269	IV:273900-273993 (+)	20
cel-miR-270_st	4.06037	0.609202	FALSE	3.90623	0.820611	FALSE	miRNA	Caenorhabditis elegans	GGCAUGAUGUAGCAGUGGAG	miRNA_v1	2017-10-21	2008	Affymetrix Proprietary Database	cel-mir-270	IV:3258451-3258545 (-)	20
cel-miR-271_st	4.09288	0.140555	FALSE	4.08944	0.182182	FALSE	miRNA	Caenorhabditis elegans	UCGCCGGGUGGGAAAGCAUU	miRNA_v1	2017-10-21	2008	Affymetrix Proprietary Database	cel-mir-271	X:3411991-3412085 (+)	20
cel-miR-272_st	3.7739	0.527263	FALSE	3.91844	0.118984	FALSE	miRNA	Caenorhabditis elegans	UGUAGGCAUGGGUGUUUG	miRNA_v1	2017-10-21	2008	Affymetrix Proprietary Database	cel-mir-272	III:11637847-11637941 (-)	18
cel-miR-273_st	3.72174	0.833598	FALSE	4.01088	0.589028	FALSE	miRNA	Caenorhabditis elegans	UGCCCGUACUGUGUCGGCUG	miRNA_v1	2017-10-21	2008	Affymetrix Proprietary Database	cel-mir-273	II:14946934-14947027 (+)	20
dme-miR-184_st	4.08376	0.484058	FALSE	3.98443	0.596914	FALSE	miRNA	Drosophila melanogaster	UGGACGGAGAACUGAUAAGGGC	miRNA_v1	2017-10-21	2008	Affymetrix Proprietary Database	dme-mir-184	2R:9216907-9217006 (-)	22
dme-miR-274_st	3.84159	0.901095	FALSE	3.82744	0.761888	FALSE	miRNA	Drosophila melanogaster	UUUUGUGACCGACACUAACGGGUAAU	miRNA_v1	2017-10-21	2008	Affymetrix Proprietary Database	dme-mir-274	3L:11650018-11650117 (+)	26
dme-miR-275_st	3.82469	0.981954	FALSE	3.92731	0.91743	FALSE	miRNA	Drosophila melanogaster	UCAGGUACCUGAAGUAGCGCGCG	miRNA_v1	2017-10-21	2008	Affymetrix Proprietary Database	dme-mir-275	2L:7425795-7425892 (+)	23
dme-miR-92a_st	7.32061	3.83409e-08	TRUE	7.73709	2.05282e-08	TRUE	miRNA	Drosophila melanogaster	CAUUGCACUUGUCCCGGCCUAU	miRNA_v1	2017-10-21	2008	Affymetrix Proprietary Database	dme-mir-92a	3R:21472228-21472322 (+)	22
dme-miR-219_st	4.10049	0.275642	FALSE	3.96067	0.698216	FALSE	miRNA	Drosophila melanogaster	UGAUUGUCCAAACGCAAUUCUUG	miRNA_v1	2017-10-21	2008	Affymetrix Proprietary Database	dme-mir-219	3L:17308106-17308205 (+)	23
dme-miR-276a_st	4.09502	0.312773	FALSE	4.1934	0.179149	FALSE	miRNA	Drosophila melanogaster	UAGGAACUUCAUACCGUGCUCU	miRNA_v1	2017-10-21	2008	Affymetrix Proprietary Database	dme-mir-276a	3L:10358328-10358425 (+)	22
dme-miR-277_st	4.10736	0.397153	FALSE	4.13016	0.284253	FALSE	miRNA	Drosophila melanogaster	UAAAUGCACUAUCUGGUACGACA	miRNA_v1	2017-10-21	2008	Affymetrix Proprietary Database	dme-mir-277	3R:5925744-5925843 (+)	23
dme-miR-278_st	4.01442	0.293794	FALSE	4.01162	0.458535	FALSE	miRNA	Drosophila melanogaster	UCGGUGGGACUUUCGUCCGUUU	miRNA_v1	2017-10-21	2008	Affymetrix Proprietary Database	dme-mir-278	2R:11544571-11544668 (+)	22
dme-miR-133_st	4.01348	0.52971	FALSE	4.00685	0.817115	FALSE	miRNA	Drosophila melanogaster	UUGGUCCCCUUCAACCAGCUGU	miRNA_v1	2017-10-21	2008	Affymetrix Proprietary Database	dme-mir-133	2L:20616617-20616714 (+)	22
dme-miR-279_st	4.24641	0.258919	FALSE	4.16022	0.198842	FALSE	miRNA	Drosophila melanogaster	UGACUAGAUCCACACUCAUUAA	miRNA_v1	2017-10-21	2008	Affymetrix Proprietary Database	dme-mir-279	3R:25041307-25041406 (+)	22
dme-miR-33_st	3.94135	0.907197	FALSE	3.98179	0.638096	FALSE	miRNA	Drosophila melanogaster	AGGUGCAUUGUAGUCGCAUUG	miRNA_v1	2017-10-21	2008	Affymetrix Proprietary Database	dme-mir-33	3L:19791061-19791159 (+)	21
dme-miR-280_st	3.87555	0.544761	FALSE	4.12064	0.355261	FALSE	miRNA	Drosophila melanogaster	UGUAUUUACGUUGCAUAUGAAAUGAUA	miRNA_v1	2017-10-21	2008	Affymetrix Proprietary Database	dme-mir-280	2R:4185611-4185705 (+)	27
dme-miR-281_st	3.76442	0.995265	FALSE	3.92968	0.908701	FALSE	miRNA	Drosophila melanogaster	UGUCAUGGAAUUGCUCUCUUUGU	miRNA_v1	2017-10-21	2008	Affymetrix Proprietary Database	dme-mir-281-2 // dme-mir-281-1	2R:8057658-8057749 (-) // 2R:8057878-8057967 (-)	23
dme-miR-282_st	3.95473	0.705215	FALSE	3.94186	0.833572	FALSE	miRNA	Drosophila melanogaster	AAUCUAGCCUCUACUAGGCUUUGUCUGU	miRNA_v1	2017-10-21	2008	Affymetrix Proprietary Database	dme-mir-282	3L:3251022-3251118 (+)	28
dme-miR-283_st	3.98926	0.423616	FALSE	4.00239	0.763818	FALSE	miRNA	Drosophila melanogaster	UAAAUAUCAGCUGGUAAUUCU	miRNA_v1	2017-10-21	2008	Affymetrix Proprietary Database	dme-mir-283	X:15401989-15402088 (+)	21
dme-miR-284_st	4.08051	0.341234	FALSE	3.92349	0.615693	FALSE	miRNA	Drosophila melanogaster	UGAAGUCAGCAACUUGAUUCCAGCAAUUG	miRNA_v1	2017-10-21	2008	Affymetrix Proprietary Database	dme-mir-284	3R:8377237-8377336 (-)	29
dme-miR-34_st	3.72461	0.964463	FALSE	3.96734	0.646841	FALSE	miRNA	Drosophila melanogaster	UGGCAGUGUGGUUAGCUGGUUGUG	miRNA_v1	2017-10-21	2008	Affymetrix Proprietary Database	dme-mir-34	3R:5926658-5926756 (+)	24
dme-miR-124_st	4.18203	0.0544069	TRUE	4.11583	0.0360481	TRUE	miRNA	Drosophila melanogaster	UAAGGCACGCGGUGAAUGCCAAG	miRNA_v1	2017-10-21	2008	Affymetrix Proprietary Database	dme-mir-124	2L:17566370-17566469 (+)	23
dme-miR-79_st	4.15372	0.122106	FALSE	4.06623	0.236582	FALSE	miRNA	Drosophila melanogaster	UAAAGCUAGAUUACCAAAGCAU	miRNA_v1	2017-10-21	2008	Affymetrix Proprietary Database	dme-mir-79	2L:16698554-16698650 (+)	22
dme-miR-276b_st	4.06601	0.570418	FALSE	3.88332	0.881857	FALSE	miRNA	Drosophila melanogaster	UAGGAACUUAAUACCGUGCUCU	miRNA_v1	2017-10-21	2008	Affymetrix Proprietary Database	dme-mir-276b	3L:10312885-10312983 (+)	22
dme-miR-210_st	4.50296	0.0221139	TRUE	5.07144	0.000677839	TRUE	miRNA	Drosophila melanogaster	UUGUGCGUGUGACAGCGGCUA	miRNA_v1	2017-10-21	2008	Affymetrix Proprietary Database	dme-mir-210	X:18022252-18022351 (+)	21
dme-miR-285_st	4.18314	0.274173	FALSE	4.06595	0.350201	FALSE	miRNA	Drosophila melanogaster	UAGCACCAUUCGAAAUCAGUGC	miRNA_v1	2017-10-21	2008	Affymetrix Proprietary Database	dme-mir-285	3L:11939193-11939291 (-)	22
dme-miR-100_st	4.85751	0.00117003	TRUE	4.17298	0.0202158	TRUE	miRNA	Drosophila melanogaster	AACCCGUAAAUCCGAACUUGUG	miRNA_v1	2017-10-21	2008	Affymetrix Proprietary Database	dme-mir-100	2L:18471434-18471533 (+)	22
dme-miR-92b_st	4.2477	0.0759618	FALSE	4.39436	0.0370381	TRUE	miRNA	Drosophila melanogaster	AAUUGCACUAGUCCCGGCCUGC	miRNA_v1	2017-10-21	2008	Affymetrix Proprietary Database	dme-mir-92b	3R:21477120-21477219 (+)	22
dme-miR-286_st	4.30418	0.0691763	FALSE	3.99714	0.817115	FALSE	miRNA	Drosophila melanogaster	UGACUAGACCGAACACUCGUGCU	miRNA_v1	2017-10-21	2008	Affymetrix Proprietary Database	dme-mir-286	2R:15548927-15549026 (-)	23
dme-miR-287_st	3.81683	0.766217	FALSE	4.06628	0.146179	FALSE	miRNA	Drosophila melanogaster	UGUGUUGAAAAUCGUUUGCAC	miRNA_v1	2017-10-21	2008	Affymetrix Proprietary Database	dme-mir-287	2L:17574610-17574702 (+)	21
dme-miR-87_st	3.93612	0.504599	FALSE	4.19776	0.166117	FALSE	miRNA	Drosophila melanogaster	UUGAGCAAAAUUUCAGGUGUG	miRNA_v1	2017-10-21	2008	Affymetrix Proprietary Database	dme-mir-87	2L:9950418-9950516 (-)	21
dme-miR-263b_st	4.01442	0.412212	FALSE	3.92194	0.87709	FALSE	miRNA	Drosophila melanogaster	CUUGGCACUGGGAGAAUUCAC	miRNA_v1	2017-10-21	2008	Affymetrix Proprietary Database	dme-mir-263b	3L:15836506-15836595 (-)	21
dme-miR-288_st	3.87146	0.432945	FALSE	3.9275	0.851484	FALSE	miRNA	Drosophila melanogaster	UUUCAUGUCGAUUUCAUUUCAUG	miRNA_v1	2017-10-21	2008	Affymetrix Proprietary Database	dme-mir-288	2L:20618366-20618462 (-)	23
dme-miR-289_st	5.48408	1.39645e-05	TRUE	4.96091	5.97518e-05	TRUE	miRNA	Drosophila melanogaster	UAAAUAUUUAAGUGGAGCCUGCGACU	miRNA_v1	2017-10-21	2008	Affymetrix Proprietary Database	dme-mir-289	3L:13613922-13614020 (+)	26
dme-bantam_st	3.93908	0.596181	FALSE	3.81093	0.970783	FALSE	miRNA	Drosophila melanogaster	UGAGAUCAUUUUGAAAGCUGAUU	miRNA_v1	2017-10-21	2008	Affymetrix Proprietary Database	dme-bantam	3L:642208-642288 (+)	23
mmu-miR-290-5p_st	3.96838	0.440141	FALSE	3.87796	0.733127	FALSE	miRNA	Mus musculus	ACUCAAACUAUGGGGGCACUUU	miRNA_v1	2017-10-21	2008	Affymetrix Proprietary Database	mmu-mir-290	7:3218627-3218709 (+)	22
mmu-miR-290-3p_st	4.37758	0.027327	TRUE	4.2129	0.102752	FALSE	miRNA	Mus musculus	AAAGUGCCGCCUAGUUUUAAGCCC	miRNA_v1	2017-10-21	2008	Affymetrix Proprietary Database	mmu-mir-290	7:3218627-3218709 (+)	24
mmu-miR-291a-5p_st	3.96604	0.473861	FALSE	4.04551	0.460812	FALSE	miRNA	Mus musculus	CAUCAAAGUGGAGGCCCUCUCU	miRNA_v1	2017-10-21	2008	Affymetrix Proprietary Database	mmu-mir-291a	7:3218920-3219001 (+)	22
mmu-miR-291a-3p_st	3.86337	0.968909	FALSE	3.97842	0.638302	FALSE	miRNA	Mus musculus	AAAGUGCUUCCACUUUGUGUGC	miRNA_v1	2017-10-21	2008	Affymetrix Proprietary Database	mmu-mir-291a	7:3218920-3219001 (+)	22
mmu-miR-292-5p_st	4.02196	0.670186	FALSE	4.12579	0.436997	FALSE	miRNA	Mus musculus	ACUCAAACUGGGGGCUCUUUUG	miRNA_v1	2017-10-21	2008	Affymetrix Proprietary Database	mmu-mir-292	7:3219190-3219271 (+)	22
mmu-miR-292-3p_st	4.03641	0.609825	FALSE	3.88003	0.924821	FALSE	miRNA	Mus musculus	AAAGUGCCGCCAGGUUUUGAGUGU	miRNA_v1	2017-10-21	2008	Affymetrix Proprietary Database	mmu-mir-292	7:3219190-3219271 (+)	24
mmu-miR-293_st	4.01442	0.267949	FALSE	3.833	0.646343	FALSE	miRNA	Mus musculus	AGUGCCGCAGAGUUUGUAGUGU	miRNA_v1	2017-10-21	2008	Affymetrix Proprietary Database	mmu-mir-293	7:3220344-3220423 (+)	22
mmu-miR-294_st	3.964	0.807633	FALSE	3.87841	0.659346	FALSE	miRNA	Mus musculus	AAAGUGCUUCCCUUUUGUGUGU	miRNA_v1	2017-10-21	2008	Affymetrix Proprietary Database	mmu-mir-294	7:3220642-3220725 (+)	22
mmu-miR-295_st	4.07338	0.427395	FALSE	4.13764	0.109653	FALSE	miRNA	Mus musculus	AAAGUGCUACUACUUUUGAGUCU	miRNA_v1	2017-10-21	2008	Affymetrix Proprietary Database	mmu-mir-295	7:3220774-3220842 (+)	23
mmu-miR-296-5p_st	4.57275	0.0224365	TRUE	4.43811	0.049605	TRUE	miRNA	Mus musculus	AGGGCCCCCCCUCAAUCCUGU	miRNA_v1	2017-10-21	2008	Affymetrix Proprietary Database	mmu-mir-296	2:174092548-174092626 (-)	21
mmu-miR-296-3p_st	4.02058	0.121665	FALSE	4.18281	0.398228	FALSE	miRNA	Mus musculus	GAGGGUUGGGUGGAGGCUCUCC	miRNA_v1	2017-10-21	2008	Affymetrix Proprietary Database	mmu-mir-296	2:174092548-174092626 (-)	22
mmu-miR-297a_st	3.79922	0.98991	FALSE	3.97895	0.507096	FALSE	miRNA	Mus musculus	AUGUAUGUGUGCAUGUGCAUGU	miRNA_v1	2017-10-21	2008	Affymetrix Proprietary Database	mmu-mir-297a-2 // mmu-mir-297a-5 // mmu-mir-297a-3 // mmu-mir-297a-4 // mmu-mir-297a-6 // mmu-mir-297a-1	10:42855276-42855339 (+) // 2:10393881-10393970 (+) // 2:10437447-10437548 (+) // 2:10438694-10438791 (+) // 2:169144385-169144466 (-) // 7:11543786-11543861 (-)	22
mmu-miR-298_st	3.91049	0.663298	FALSE	4.1111	0.449011	FALSE	miRNA	Mus musculus	GGCAGAGGAGGGCUGUUCUUCCC	miRNA_v1	2017-10-21	2008	Affymetrix Proprietary Database	mmu-mir-298	2:174093005-174093086 (-)	23
mmu-miR-299_st	4.25979	0.112746	FALSE	4.04819	0.452435	FALSE	miRNA	Mus musculus	UAUGUGGGACGGUAAACCGCUU	miRNA_v1	2017-10-21	2008	Affymetrix Proprietary Database	mmu-mir-299	12:110948848-110948910 (+)	22
mmu-miR-300_st	4.14616	0.382147	FALSE	3.95701	0.733817	FALSE	miRNA	Mus musculus	UAUGCAAGGGCAAGCUCUCUUC	miRNA_v1	2017-10-21	2008	Affymetrix Proprietary Database	mmu-mir-300	12:110962523-110962601 (+)	22
mmu-miR-301a_st	3.93899	0.394533	FALSE	4.10429	0.392714	FALSE	miRNA	Mus musculus	CAGUGCAAUAGUAUUGUCAAAGC	miRNA_v1	2017-10-21	2008	Affymetrix Proprietary Database	mmu-mir-301a	11:86926506-86926591 (+)	23
mmu-miR-302a_st	3.8542	0.852931	FALSE	3.96734	0.449522	FALSE	miRNA	Mus musculus	UAAGUGCUUCCAUGUUUUGGUGA	miRNA_v1	2017-10-21	2008	Affymetrix Proprietary Database	mmu-mir-302a	3:127248414-127248482 (+)	23
mmu-miR-34c_st	3.9153	0.746337	FALSE	3.96978	0.688963	FALSE	miRNA	Mus musculus	AGGCAGUGUAGUUAGCUGAUUGC	miRNA_v1	2017-10-21	2008	Affymetrix Proprietary Database	mmu-mir-34c	9:50911139-50911215 (-)	23
mmu-miR-34b-5p_st	4.13845	0.49447	FALSE	3.80148	0.992734	FALSE	miRNA	Mus musculus	AGGCAGUGUAAUUAGCUGAUUGU	miRNA_v1	2017-10-21	2008	Affymetrix Proprietary Database	mmu-mir-34b	9:50911667-50911750 (-)	23
mmu-miR-34b-3p_st	3.91927	0.650708	FALSE	4.02956	0.336801	FALSE	miRNA	Mus musculus	AAUCACUAACUCCACUGCCAUC	miRNA_v1	2017-10-21	2008	Affymetrix Proprietary Database	mmu-mir-34b	9:50911667-50911750 (-)	22
mmu-let-7d_st	9.08848	2.05282e-08	TRUE	9.13135	2.05282e-08	TRUE	miRNA	Mus musculus	AGAGGUAGUAGGUUGCAUAGUU	miRNA_v1	2017-10-21	2008	Affymetrix Proprietary Database	mmu-let-7d	13:48631381-48631483 (-)	22
mmu-miR-106a_st	7.06428	2.05282e-08	TRUE	7.31351	2.05282e-08	TRUE	miRNA	Mus musculus	CAAAGUGCUAACAGUGCAGGUAG	miRNA_v1	2017-10-21	2008	Affymetrix Proprietary Database	mmu-mir-106a	X:50095680-50095744 (-)	23
mmu-miR-106b_st	7.41011	2.05282e-08	TRUE	7.48377	2.05282e-08	TRUE	miRNA	Mus musculus	UAAAGUGCUGACAGUGCAGAU	miRNA_v1	2017-10-21	2008	Affymetrix Proprietary Database	mmu-mir-106b	5:138606965-138607046 (-)	21
mmu-miR-130b_st	7.79072	2.05282e-08	TRUE	8.09549	2.05282e-08	TRUE	miRNA	Mus musculus	CAGUGCAAUGAUGAAAGGGCAU	miRNA_v1	2017-10-21	2008	Affymetrix Proprietary Database	mmu-mir-130b	16:17124154-17124235 (-)	22
dme-miR-303_st	3.87304	0.918925	FALSE	3.7782	0.993053	FALSE	miRNA	Drosophila melanogaster	UUUAGGUUUCACAGGAAACUGGU	miRNA_v1	2017-10-21	2008	Affymetrix Proprietary Database	dme-mir-303	X:4260212-4260281 (-)	23
dme-miR-31b_st	3.74143	0.994985	FALSE	4.00807	0.558989	FALSE	miRNA	Drosophila melanogaster	UGGCAAGAUGUCGGAAUAGCUG	miRNA_v1	2017-10-21	2008	Affymetrix Proprietary Database	dme-mir-31b	X:8887338-8887464 (-)	22
dme-miR-304_st	4.05846	0.0558479	TRUE	4.0169	0.413271	FALSE	miRNA	Drosophila melanogaster	UAAUCUCAAUUUGUAAAUGUGAG	miRNA_v1	2017-10-21	2008	Affymetrix Proprietary Database	dme-mir-304	X:15402992-15403079 (+)	23
dme-miR-305_st	4.11075	0.443666	FALSE	3.833	0.931008	FALSE	miRNA	Drosophila melanogaster	AUUGUACUUCAUCAGGUGCUCUG	miRNA_v1	2017-10-21	2008	Affymetrix Proprietary Database	dme-mir-305	2L:7425972-7426044 (+)	23
dme-miR-9c_st	3.94296	0.560342	FALSE	3.78403	0.973486	FALSE	miRNA	Drosophila melanogaster	UCUUUGGUAUUCUAGCUGUAGA	miRNA_v1	2017-10-21	2008	Affymetrix Proprietary Database	dme-mir-9c	2L:16697924-16698015 (+)	22
dme-miR-306_st	4.3831	0.0182964	TRUE	4.06296	0.10912	FALSE	miRNA	Drosophila melanogaster	UCAGGUACUUAGUGACUCUCAA	miRNA_v1	2017-10-21	2008	Affymetrix Proprietary Database	dme-mir-306	2L:16698404-16698488 (+)	22
dme-miR-9b_st	3.96926	0.70398	FALSE	3.87401	0.937971	FALSE	miRNA	Drosophila melanogaster	UCUUUGGUGAUUUUAGCUGUAUG	miRNA_v1	2017-10-21	2008	Affymetrix Proprietary Database	dme-mir-9b	2L:16698744-16698834 (+)	23
dme-let-7_st	6.68133	2.05282e-08	TRUE	6.99908	2.05282e-08	TRUE	miRNA	Drosophila melanogaster	UGAGGUAGUAGGUUGUAUAGU	miRNA_v1	2017-10-21	2008	Affymetrix Proprietary Database	dme-let-7	2L:18472034-18472111 (+)	21
dme-miR-125_st	8.14625	2.05282e-08	TRUE	8.10777	2.05282e-08	TRUE	miRNA	Drosophila melanogaster	UCCCUGAGACCCUAACUUGUGA	miRNA_v1	2017-10-21	2008	Affymetrix Proprietary Database	dme-mir-125	2L:18472315-18472424 (+)	22
dme-miR-307_st	3.94098	0.589818	FALSE	3.92194	0.546724	FALSE	miRNA	Drosophila melanogaster	UCACAACCUCCUUGAGUGAG	miRNA_v1	2017-10-21	2008	Affymetrix Proprietary Database	dme-mir-307	2R:5508756-5508843 (-)	20
dme-miR-308_st	3.9153	0.877967	FALSE	3.84227	0.303607	FALSE	miRNA	Drosophila melanogaster	AAUCACAGGAUUAUACUGUGAG	miRNA_v1	2017-10-21	2008	Affymetrix Proprietary Database	dme-mir-308	2R:10103307-10103369 (-)	22
dme-miR-31a_st	4.35775	0.0308851	TRUE	4.73017	0.00284475	TRUE	miRNA	Drosophila melanogaster	UGGCAAGAUGUCGGCAUAGCUGA	miRNA_v1	2017-10-21	2008	Affymetrix Proprietary Database	dme-mir-31a	2R:13671300-13671391 (-)	23
dme-miR-309_st	4.16801	0.104371	FALSE	4.03812	0.0578745	TRUE	miRNA	Drosophila melanogaster	GCACUGGGUAAAGUUUGUCCUA	miRNA_v1	2017-10-21	2008	Affymetrix Proprietary Database	dme-mir-309	2R:15549211-15549279 (-)	22
dme-miR-310_st	3.98535	0.746337	FALSE	4.0189	0.515045	FALSE	miRNA	Drosophila melanogaster	UAUUGCACACUUCCCGGCCUUU	miRNA_v1	2017-10-21	2008	Affymetrix Proprietary Database	dme-mir-310	2R:16471257-16471345 (-)	22
dme-miR-311_st	4.51673	0.00676651	TRUE	4.11172	0.18195	FALSE	miRNA	Drosophila melanogaster	UAUUGCACAUUCACCGGCCUGA	miRNA_v1	2017-10-21	2008	Affymetrix Proprietary Database	dme-mir-311	2R:16471382-16471465 (-)	22
dme-miR-312_st	3.93881	0.694529	FALSE	3.77256	0.965506	FALSE	miRNA	Drosophila melanogaster	UAUUGCACUUGAGACGGCCUGA	miRNA_v1	2017-10-21	2008	Affymetrix Proprietary Database	dme-mir-312	2R:16471561-16471626 (-)	22
dme-miR-313_st	3.88076	0.91205	FALSE	4.1924	0.118046	FALSE	miRNA	Drosophila melanogaster	UAUUGCACUUUUCACAGCCCGA	miRNA_v1	2017-10-21	2008	Affymetrix Proprietary Database	dme-mir-313	2R:16471695-16471765 (-)	22
dme-miR-314_st	3.75716	0.571525	FALSE	4.04009	0.5504	FALSE	miRNA	Drosophila melanogaster	UAUUCGAGCCAAUAAGUUCGG	miRNA_v1	2017-10-21	2008	Affymetrix Proprietary Database	dme-mir-314	3L:11766112-11766201 (+)	21
dme-miR-315_st	3.94477	0.871679	FALSE	3.87841	0.918723	FALSE	miRNA	Drosophila melanogaster	UUUUGAUUGUUGCUCAGAAAGC	miRNA_v1	2017-10-21	2008	Affymetrix Proprietary Database	dme-mir-315	3L:18854071-18854154 (+)	22
dme-miR-316_st	3.99569	0.0757987	FALSE	4.20854	0.0536321	TRUE	miRNA	Drosophila melanogaster	UGUCUUUUUCCGCUUACUGGCG	miRNA_v1	2017-10-21	2008	Affymetrix Proprietary Database	dme-mir-316	3L:21661814-21661902 (-)	22
dme-miR-317_st	3.99734	0.287431	FALSE	4.09867	0.171659	FALSE	miRNA	Drosophila melanogaster	UGAACACAGCUGGUGGUAUCCAGU	miRNA_v1	2017-10-21	2008	Affymetrix Proprietary Database	dme-mir-317	3R:5916848-5916939 (+)	24
dme-miR-318_st	4.04342	0.687577	FALSE	4.00596	0.810088	FALSE	miRNA	Drosophila melanogaster	UCACUGGGCUUUGUUUAUCUCA	miRNA_v1	2017-10-21	2008	Affymetrix Proprietary Database	dme-mir-318	3R:6234024-6234091 (+)	22
dme-miR-2c_st	3.75563	0.9775	FALSE	3.96734	0.791984	FALSE	miRNA	Drosophila melanogaster	UAUCACAGCCAGCUUUGAUGGGC	miRNA_v1	2017-10-21	2008	Affymetrix Proprietary Database	dme-mir-2c	3R:11243466-11243567 (-)	23
dme-miR-iab-4-5p_st	3.98128	0.700629	FALSE	4.01141	0.620213	FALSE	miRNA	Drosophila melanogaster	ACGUAUACUGAAUGUAUCCUGA	miRNA_v1	2017-10-21	2008	Affymetrix Proprietary Database	dme-mir-iab-4	3R:12681997-12682064 (+)	22
dme-miR-iab-4-3p_st	4.38341	0.0464823	TRUE	4.08944	0.235648	FALSE	miRNA	Drosophila melanogaster	CGGUAUACCUUCAGUAUACGUAAC	miRNA_v1	2017-10-21	2008	Affymetrix Proprietary Database	dme-mir-iab-4	3R:12681997-12682064 (+)	24
hsa-let-7g_st	4.03203	0.107844	FALSE	4.75802	0.000474168	TRUE	miRNA	Homo sapiens	UGAGGUAGUAGUUUGUACAGUU	miRNA_v1	2017-10-21	2008	Affymetrix Proprietary Database	hsa-let-7g	3:52277334-52277417 (-)	22
hsa-let-7i_st	6.9802	2.05282e-08	TRUE	7.46501	2.05282e-08	TRUE	miRNA	Homo sapiens	UGAGGUAGUAGUUUGUGCUGUU	miRNA_v1	2017-10-21	2008	Affymetrix Proprietary Database	hsa-let-7i	12:61283733-61283816 (+)	22
hsa-miR-1_st	3.81819	0.826991	FALSE	4.01559	0.423596	FALSE	miRNA	Homo sapiens	UGGAAUGUAAAGAAGUAUGUAU	miRNA_v1	2017-10-21	2008	Affymetrix Proprietary Database	hsa-mir-1-2 // hsa-mir-1-1	18:17662963-17663047 (-) // 20:60561958-60562028 (+)	22
hsa-miR-15b_st	5.44633	5.03625e-05	TRUE	6.53493	3.83409e-08	TRUE	miRNA	Homo sapiens	UAGCAGCACAUCAUGGUUUACA	miRNA_v1	2017-10-21	2008	Affymetrix Proprietary Database	hsa-mir-15b	3:161605070-161605167 (+)	22
hsa-miR-23b_st	8.67536	2.05282e-08	TRUE	8.74381	2.05282e-08	TRUE	miRNA	Homo sapiens	AUCACAUUGCCAGGGAUUACC	miRNA_v1	2017-10-21	2008	Affymetrix Proprietary Database	hsa-mir-23b	9:96887311-96887407 (+)	21
hsa-miR-27b_st	5.16726	0.000985066	TRUE	5.43499	3.8547e-06	TRUE	miRNA	Homo sapiens	UUCACAGUGGCUAAGUUCUGC	miRNA_v1	2017-10-21	2008	Affymetrix Proprietary Database	hsa-mir-27b	9:96887548-96887644 (+)	21
hsa-miR-30b_st	5.22441	0.000122061	TRUE	4.30859	0.0362218	TRUE	miRNA	Homo sapiens	UGUAAACAUCCUACACUCAGCU	miRNA_v1	2017-10-21	2008	Affymetrix Proprietary Database	hsa-mir-30b	8:135881945-135882032 (-)	22
hsa-miR-122_st	3.9153	0.729202	FALSE	3.92381	0.924683	FALSE	miRNA	Homo sapiens	UGGAGUGUGACAAUGGUGUUUG	miRNA_v1	2017-10-21	2008	Affymetrix Proprietary Database	hsa-mir-122	18:54269286-54269370 (+)	22
hsa-miR-124_st	3.93654	0.868053	FALSE	3.8784	0.738111	FALSE	miRNA	Homo sapiens	UAAGGCACGCGGUGAAUGCC	miRNA_v1	2017-10-21	2008	Affymetrix Proprietary Database	hsa-mir-124-3 // hsa-mir-124-2 // hsa-mir-124-1	20:61280297-61280383 (+) // 8:65454260-65454368 (+) // 8:9798308-9798392 (-)	20
hsa-miR-125b_st	7.86544	2.05282e-08	TRUE	8.30799	2.05282e-08	TRUE	miRNA	Homo sapiens	UCCCUGAGACCCUAACUUGUGA	miRNA_v1	2017-10-21	2008	Affymetrix Proprietary Database	hsa-mir-125b-1 // hsa-mir-125b-2	11:121475675-121475762 (-) // 21:16884428-16884516 (+)	22
hsa-miR-128_st	3.93929	0.545702	FALSE	4.42777	0.00700569	TRUE	miRNA	Homo sapiens	UCACAGUGAACCGGUCUCUUU	miRNA_v1	2017-10-21	2008	Affymetrix Proprietary Database	hsa-mir-128-1 // hsa-mir-128-2	2:136139437-136139518 (+) // 3:35760972-35761055 (+)	21
hsa-miR-130a_st	5.18061	4.07826e-06	TRUE	5.3669	1.90989e-07	TRUE	miRNA	Homo sapiens	CAGUGCAAUGUUAAAAGGGCAU	miRNA_v1	2017-10-21	2008	Affymetrix Proprietary Database	hsa-mir-130a	11:57165247-57165335 (+)	22
hsa-miR-132_st	4.26864	0.0282181	TRUE	5.06373	2.58568e-05	TRUE	miRNA	Homo sapiens	UAACAGUCUACAGCCAUGGUCG	miRNA_v1	2017-10-21	2008	Affymetrix Proprietary Database	hsa-mir-132	17:1899952-1900052 (-)	22
hsa-miR-133a_st	4.04278	0.217237	FALSE	3.9399	0.870162	FALSE	miRNA	Homo sapiens	UUUGGUCCCCUUCAACCAGCUG	miRNA_v1	2017-10-21	2008	Affymetrix Proprietary Database	hsa-mir-133a-1 // hsa-mir-133a-2	18:17659657-17659744 (-) // 20:60572564-60572665 (+)	22
hsa-miR-135a_st	3.88003	0.889968	FALSE	3.82944	0.783782	FALSE	miRNA	Homo sapiens	UAUGGCUUUUUAUUCCUAUGUGA	miRNA_v1	2017-10-21	2008	Affymetrix Proprietary Database	hsa-mir-135a-2 // hsa-mir-135a-1	12:96481721-96481820 (+) // 3:52303275-52303364 (-)	23
hsa-miR-137_st	4.03031	0.205512	FALSE	3.96143	0.608817	FALSE	miRNA	Homo sapiens	UUAUUGCUUAAGAAUACGCGUAG	miRNA_v1	2017-10-21	2008	Affymetrix Proprietary Database	hsa-mir-137	1:98284214-98284315 (-)	23
hsa-miR-138_st	4.11428	0.33642	FALSE	4.17499	0.125086	FALSE	miRNA	Homo sapiens	AGCUGGUGUUGUGAAUCAGGCCG	miRNA_v1	2017-10-21	2008	Affymetrix Proprietary Database	hsa-mir-138-2 // hsa-mir-138-1	16:55449931-55450014 (+) // 3:44130708-44130806 (+)	23
hsa-miR-140-5p_st	4.23069	0.261904	FALSE	3.75756	0.997777	FALSE	miRNA	Homo sapiens	CAGUGGUUUUACCCUAUGGUAG	miRNA_v1	2017-10-21	2008	Affymetrix Proprietary Database	hsa-mir-140	16:68524485-68524584 (+)	22
hsa-miR-140-3p_st	6.63625	1.3403e-06	TRUE	6.8226	5.52059e-08	TRUE	miRNA	Homo sapiens	UACCACAGGGUAGAACCACGG	miRNA_v1	2017-10-21	2008	Affymetrix Proprietary Database	hsa-mir-140	16:68524485-68524584 (+)	21
hsa-miR-141_st	3.86442	0.987235	FALSE	4.10122	0.282528	FALSE	miRNA	Homo sapiens	UAACACUGUCUGGUAAAGAUGG	miRNA_v1	2017-10-21	2008	Affymetrix Proprietary Database	hsa-mir-141	12:6943521-6943615 (+)	22
hsa-miR-142-5p_st	4.05877	0.400519	FALSE	4.02426	0.564967	FALSE	miRNA	Homo sapiens	CAUAAAGUAGAAAGCACUACU	miRNA_v1	2017-10-21	2008	Affymetrix Proprietary Database	hsa-mir-142	17:53763592-53763678 (-)	21
hsa-miR-142-3p_st	3.99173	0.546366	FALSE	3.74216	0.929387	FALSE	miRNA	Homo sapiens	UGUAGUGUUUCCUACUUUAUGGA	miRNA_v1	2017-10-21	2008	Affymetrix Proprietary Database	hsa-mir-142	17:53763592-53763678 (-)	23
hsa-miR-143_st	3.88493	0.777751	FALSE	3.8672	0.476773	FALSE	miRNA	Homo sapiens	UGAGAUGAAGCACUGUAGCUC	miRNA_v1	2017-10-21	2008	Affymetrix Proprietary Database	hsa-mir-143	5:148788674-148788779 (+)	21
hsa-miR-144_st	3.82161	0.978356	FALSE	4.05686	0.442925	FALSE	miRNA	Homo sapiens	UACAGUAUAGAUGAUGUACU	miRNA_v1	2017-10-21	2008	Affymetrix Proprietary Database	hsa-mir-144	17:24212677-24212762 (-)	20
hsa-miR-145_st	3.8401	0.959153	FALSE	3.91969	0.713441	FALSE	miRNA	Homo sapiens	GUCCAGUUUUCCCAGGAAUCCCU	miRNA_v1	2017-10-21	2008	Affymetrix Proprietary Database	hsa-mir-145	5:148790402-148790489 (+)	23
hsa-miR-152_st	4.2821	0.119895	FALSE	4.70746	0.000576318	TRUE	miRNA	Homo sapiens	UCAGUGCAUGACAGAACUUGG	miRNA_v1	2017-10-21	2008	Affymetrix Proprietary Database	hsa-mir-152	17:43469526-43469612 (-)	21
hsa-miR-153_st	4.00399	0.73776	FALSE	3.82944	0.981429	FALSE	miRNA	Homo sapiens	UUGCAUAGUCACAAAAGUGAUC	miRNA_v1	2017-10-21	2008	Affymetrix Proprietary Database	hsa-mir-153-1 // hsa-mir-153-2	2:219867077-219867166 (-) // 7:157059789-157059875 (-)	22
hsa-miR-191_st	9.13556	2.05282e-08	TRUE	9.52622	2.05282e-08	TRUE	miRNA	Homo sapiens	CAACGGAAUCCCAAAAGCAGCUG	miRNA_v1	2017-10-21	2008	Affymetrix Proprietary Database	hsa-mir-191	3:49033055-49033146 (-)	23
hsa-miR-9_st	3.85872	0.760416	FALSE	3.96851	0.258713	FALSE	miRNA	Homo sapiens	UCUUUGGUUAUCUAGCUGUAUGA	miRNA_v1	2017-10-21	2008	Affymetrix Proprietary Database	hsa-mir-9-3 // hsa-mir-9-1 // hsa-mir-9-2	15:87712252-87712341 (+) // 1:154656757-154656845 (-) // 5:87998427-87998513 (-)	23
hsa-miR-125a-5p_st	7.93553	2.05282e-08	TRUE	7.89954	2.05282e-08	TRUE	miRNA	Homo sapiens	UCCCUGAGACCCUUUAACCUGUGA	miRNA_v1	2017-10-21	2008	Affymetrix Proprietary Database	hsa-mir-125a	19:56888319-56888404 (+)	24
hsa-miR-125a-3p_st	5.47792	0.000363364	TRUE	5.1341	0.000168152	TRUE	miRNA	Homo sapiens	ACAGGUGAGGUUCUUGGGAGCC	miRNA_v1	2017-10-21	2008	Affymetrix Proprietary Database	hsa-mir-125a	19:56888319-56888404 (+)	22
hsa-miR-126_st	9.65337	2.05282e-08	TRUE	10.0665	2.05282e-08	TRUE	miRNA	Homo sapiens	UCGUACCGUGAGUAAUAAUGCG	miRNA_v1	2017-10-21	2008	Affymetrix Proprietary Database	hsa-mir-126	9:138684875-138684959 (+)	22
hsa-miR-127-5p_st	3.98495	0.52971	FALSE	4.16093	0.15795	FALSE	miRNA	Homo sapiens	CUGAAGCUCAGAGGGCUCUGAU	miRNA_v1	2017-10-21	2008	Affymetrix Proprietary Database	hsa-mir-127	14:100419069-100419165 (+)	22
hsa-miR-127-3p_st	7.4845	2.46828e-07	TRUE	7.66733	3.83409e-08	TRUE	miRNA	Homo sapiens	UCGGAUCCGUCUGAGCUUGGCU	miRNA_v1	2017-10-21	2008	Affymetrix Proprietary Database	hsa-mir-127	14:100419069-100419165 (+)	22
hsa-miR-129-3p_st	4.09601	0.272949	FALSE	4.34583	0.00860919	TRUE	miRNA	Homo sapiens	AAGCCCUUACCCCAAAAAGCAU	miRNA_v1	2017-10-21	2008	Affymetrix Proprietary Database	hsa-mir-129-2 // hsa-mir-129-1	11:43559520-43559609 (+) // 7:127635161-127635232 (+)	22
hsa-miR-134_st	6.24995	2.40472e-06	TRUE	6.58648	2.46828e-07	TRUE	miRNA	Homo sapiens	UGUGACUGGUUGACCAGAGGGG	miRNA_v1	2017-10-21	2008	Affymetrix Proprietary Database	hsa-mir-134	14:100590777-100590849 (+)	22
hsa-miR-136_st	4.00324	0.662605	FALSE	4.05631	0.550852	FALSE	miRNA	Homo sapiens	ACUCCAUUUGUUUUGAUGAUGGA	miRNA_v1	2017-10-21	2008	Affymetrix Proprietary Database	hsa-mir-136	14:100420792-100420873 (+)	23
hsa-miR-146a_st	5.27413	2.9778e-05	TRUE	5.6073	1.32964e-07	TRUE	miRNA	Homo sapiens	UGAGAACUGAAUUCCAUGGGUU	miRNA_v1	2017-10-21	2008	Affymetrix Proprietary Database	hsa-mir-146a	5:159844937-159845035 (+)	22
hsa-miR-149_st	4.80576	0.0200504	TRUE	5.1743	0.00399761	TRUE	miRNA	Homo sapiens	UCUGGCUCCGUGUCUUCACUCCC	miRNA_v1	2017-10-21	2008	Affymetrix Proprietary Database	hsa-mir-149	2:241044091-241044179 (+)	23
hsa-miR-150_st	4.33147	0.0737973	FALSE	4.13984	0.342365	FALSE	miRNA	Homo sapiens	UCUCCCAACCCUUGUACCAGUG	miRNA_v1	2017-10-21	2008	Affymetrix Proprietary Database	hsa-mir-150	19:54695854-54695937 (-)	22
hsa-miR-154_st	3.98312	0.298359	FALSE	4.16132	0.196466	FALSE	miRNA	Homo sapiens	UAGGUUAUCCGUGUUGCCUUCG	miRNA_v1	2017-10-21	2008	Affymetrix Proprietary Database	hsa-mir-154	14:100595845-100595928 (+)	22
hsa-miR-184_st	3.87884	0.92513	FALSE	3.9602	0.905652	FALSE	miRNA	Homo sapiens	UGGACGGAGAACUGAUAAGGGU	miRNA_v1	2017-10-21	2008	Affymetrix Proprietary Database	hsa-mir-184	15:77289185-77289268 (+)	22
hsa-miR-185_st	8.05634	2.05282e-08	TRUE	8.34884	2.05282e-08	TRUE	miRNA	Homo sapiens	UGGAGAGAAAGGCAGUUCCUGA	miRNA_v1	2017-10-21	2008	Affymetrix Proprietary Database	hsa-mir-185	22:18400662-18400743 (+)	22
hsa-miR-186_st	4.21922	0.0963647	FALSE	4.06341	0.517945	FALSE	miRNA	Homo sapiens	CAAAGAAUUCUCCUUUUGGGCU	miRNA_v1	2017-10-21	2008	Affymetrix Proprietary Database	hsa-mir-186	1:71305902-71305987 (-)	22
hsa-miR-188-5p_st	4.07285	0.191789	FALSE	4.19415	0.0677337	FALSE	miRNA	Homo sapiens	CAUCCCUUGCAUGGUGGAGGG	miRNA_v1	2017-10-21	2008	Affymetrix Proprietary Database	hsa-mir-188	X:49654849-49654934 (+)	21
hsa-miR-188-3p_st	4.1565	0.347411	FALSE	3.94807	0.812073	FALSE	miRNA	Homo sapiens	CUCCCACAUGCAGGGUUUGCA	miRNA_v1	2017-10-21	2008	Affymetrix Proprietary Database	hsa-mir-188	X:49654849-49654934 (+)	21
hsa-miR-190_st	4.04988	0.418694	FALSE	4.04627	0.126129	FALSE	miRNA	Homo sapiens	UGAUAUGUUUGAUAUAUUAGGU	miRNA_v1	2017-10-21	2008	Affymetrix Proprietary Database	hsa-mir-190	15:60903209-60903293 (+)	22
hsa-miR-193a-5p_st	6.05773	8.93057e-06	TRUE	6.18468	3.54074e-07	TRUE	miRNA	Homo sapiens	UGGGUCUUUGCGGGCGAGAUGA	miRNA_v1	2017-10-21	2008	Affymetrix Proprietary Database	hsa-mir-193a	17:26911128-26911215 (+)	22
hsa-miR-193a-3p_st	3.99583	0.401012	FALSE	4.45925	0.0305752	TRUE	miRNA	Homo sapiens	AACUGGCCUACAAAGUCCCAGU	miRNA_v1	2017-10-21	2008	Affymetrix Proprietary Database	hsa-mir-193a	17:26911128-26911215 (+)	22
hsa-miR-194_st	4.30639	0.138284	FALSE	4.19271	0.17774	FALSE	miRNA	Homo sapiens	UGUAACAGCAACUCCAUGUGGA	miRNA_v1	2017-10-21	2008	Affymetrix Proprietary Database	hsa-mir-194-2 // hsa-mir-194-1	11:64415403-64415487 (-) // 1:218358122-218358206 (-)	22
hsa-miR-195_st	5.45226	5.94827e-06	TRUE	5.91022	1.32964e-07	TRUE	miRNA	Homo sapiens	UAGCAGCACAGAAAUAUUGGC	miRNA_v1	2017-10-21	2008	Affymetrix Proprietary Database	hsa-mir-195	17:6861658-6861744 (-)	21
hsa-miR-206_st	3.96486	0.851261	FALSE	3.88287	0.590273	FALSE	miRNA	Homo sapiens	UGGAAUGUAAGGAAGUGUGUGG	miRNA_v1	2017-10-21	2008	Affymetrix Proprietary Database	hsa-mir-206	6:52117106-52117191 (+)	22
cbr-let-7_st	8.30266	2.05282e-08	TRUE	8.59901	2.05282e-08	TRUE	miRNA	Caenorhabditis briggsae	UGAGGUAGUAGGUUGUAUAGUU	miRNA_v1	2017-10-21	2008	Affymetrix Proprietary Database	cbr-let-7	cb25.fpc0829:1792425-1792511 (-)	22
cbr-lin-4_st	4.01424	0.212207	FALSE	4.03679	0.133665	FALSE	miRNA	Caenorhabditis briggsae	UCCCUGAGACCUCAAGUGUGA	miRNA_v1	2017-10-21	2008	Affymetrix Proprietary Database	cbr-lin-4	cb25.fpc0058:988544-988637 (+)	21
cbr-miR-1_st	4.07879	0.489835	FALSE	3.94955	0.585183	FALSE	miRNA	Caenorhabditis briggsae	UGGAAUGUAAAGAAGUAUGUA	miRNA_v1	2017-10-21	2008	Affymetrix Proprietary Database	cbr-mir-1	cb25.fpc2888:295219-295312 (-)	21
cbr-miR-34_st	4.01782	0.640525	FALSE	3.83699	0.994259	FALSE	miRNA	Caenorhabditis briggsae	AGGCAGUGUGGUUAGCUGGUUG	miRNA_v1	2017-10-21	2008	Affymetrix Proprietary Database	cbr-mir-34	cb25.fpc0045:786683-786775 (+)	22
cbr-miR-42_st	3.83949	0.740702	FALSE	4.00839	0.318442	FALSE	miRNA	Caenorhabditis briggsae	CACCGGGUUAACAUCUACAG	miRNA_v1	2017-10-21	2008	Affymetrix Proprietary Database	cbr-mir-42	cb25.fpc0058:1913930-1914025 (+)	20
cbr-miR-43_st	3.90334	0.957997	FALSE	4.21011	0.080116	FALSE	miRNA	Caenorhabditis briggsae	UAUCACAGUUUACUUGCUGUCGC	miRNA_v1	2017-10-21	2008	Affymetrix Proprietary Database	cbr-mir-43	cb25.fpc0058:1914085-1914179 (+)	23
cbr-miR-44_st	3.75211	0.98991	FALSE	3.86941	0.952273	FALSE	miRNA	Caenorhabditis briggsae	UGACUAGAGACACAUUCAGCU	miRNA_v1	2017-10-21	2008	Affymetrix Proprietary Database	cbr-mir-44	cb25.fpc0058:1914235-1914329 (+)	21
cbr-miR-45_st	3.92113	0.844208	FALSE	3.78403	0.943995	FALSE	miRNA	Caenorhabditis briggsae	UGACUAGAGACACAUUCAGCU	miRNA_v1	2017-10-21	2008	Affymetrix Proprietary Database	cbr-mir-45-1 // cbr-mir-45-2	cb25.fpc0058:1904950-1905031 (+) // cb25.fpc0058:1902157-1902238 (-)	21
cbr-miR-46_st	3.87553	0.769702	FALSE	3.87841	0.691334	FALSE	miRNA	Caenorhabditis briggsae	UGUCAUGGAGUCGCUCUCUUCA	miRNA_v1	2017-10-21	2008	Affymetrix Proprietary Database	cbr-mir-46	cb25.fpc4079:1087458-1087551 (+)	22
cbr-miR-47_st	3.91311	0.915621	FALSE	3.82944	0.766519	FALSE	miRNA	Caenorhabditis briggsae	UGUCAUGGAGGCGCUCUCUUCA	miRNA_v1	2017-10-21	2008	Affymetrix Proprietary Database	cbr-mir-47	cb25.fpc0829:579406-579498 (-)	22
cbr-miR-48_st	3.88211	0.943732	FALSE	4.04019	0.647783	FALSE	miRNA	Caenorhabditis briggsae	UGAGGUAGGCUCAGUAGAUGCGA	miRNA_v1	2017-10-21	2008	Affymetrix Proprietary Database	cbr-mir-48	cb25.fpc0090:389258-389352 (+)	23
cbr-miR-49_st	4.00452	0.642705	FALSE	3.9409	0.848741	FALSE	miRNA	Caenorhabditis briggsae	AAGCACCACGAGAAGCUGCAGA	miRNA_v1	2017-10-21	2008	Affymetrix Proprietary Database	cbr-mir-49	cb25.fpc0045:477534-477629 (-)	22
cbr-miR-50_st	3.69925	0.988403	FALSE	3.87995	0.841731	FALSE	miRNA	Caenorhabditis briggsae	UGAUAUGUCUGAUAUUCUUGGGUU	miRNA_v1	2017-10-21	2008	Affymetrix Proprietary Database	cbr-mir-50	cb25.fpc4321:893157-893257 (+)	24
cbr-miR-52_st	4.27965	0.111746	FALSE	4.13943	0.276607	FALSE	miRNA	Caenorhabditis briggsae	CACCCGUACAUAUGUUUCCGUGCU	miRNA_v1	2017-10-21	2008	Affymetrix Proprietary Database	cbr-mir-52	cb25.fpc0143:998244-998341 (-)	24
cbr-miR-57_st	3.92635	0.536868	FALSE	4.05859	0.390503	FALSE	miRNA	Caenorhabditis briggsae	UACCCUGUAGAUCGAGCUGUGUGU	miRNA_v1	2017-10-21	2008	Affymetrix Proprietary Database	cbr-mir-57	cb25.fpc0058:4195160-4195249 (+)	24
cbr-miR-58_st	4.11075	0.350323	FALSE	4.03063	0.442327	FALSE	miRNA	Caenorhabditis briggsae	UGAGAUCGUUCAGUACGGCAAU	miRNA_v1	2017-10-21	2008	Affymetrix Proprietary Database	cbr-mir-58	cb25.fpc0063:314368-314451 (-)	22
cbr-miR-60_st	4.20224	0.12995	FALSE	4.0516	0.518823	FALSE	miRNA	Caenorhabditis briggsae	UAUUAUGCACAUUUUCUAGUCCA	miRNA_v1	2017-10-21	2008	Affymetrix Proprietary Database	cbr-mir-60	cb25.fpc0058:1391129-1391200 (-)	23
cbr-miR-67_st	4.08043	0.36277	FALSE	3.83937	0.912463	FALSE	miRNA	Caenorhabditis briggsae	UCACAACCUCCUAGAAAGAGUAGA	miRNA_v1	2017-10-21	2008	Affymetrix Proprietary Database	cbr-mir-67	cb25.fpc2187:404347-404441 (-)	24
cbr-miR-71_st	3.96392	0.499833	FALSE	3.85181	0.234281	FALSE	miRNA	Caenorhabditis briggsae	UGAAAGACAUGGGUAGUGA	miRNA_v1	2017-10-21	2008	Affymetrix Proprietary Database	cbr-mir-71	cb25.fpc4321:1020819-1020895 (-)	19
cbr-miR-73_st	3.94999	0.65585	FALSE	3.95854	0.791419	FALSE	miRNA	Caenorhabditis briggsae	UGGCAAGAUGUUGGCAGUUCAGU	miRNA_v1	2017-10-21	2008	Affymetrix Proprietary Database	cbr-mir-73	cb25.fpc0045:1381211-1381304 (-)	23
cbr-miR-74_st	4.10833	0.0888862	FALSE	4.2168	0.103473	FALSE	miRNA	Caenorhabditis briggsae	UGGCAAGAAAUGGCAGUCUAGA	miRNA_v1	2017-10-21	2008	Affymetrix Proprietary Database	cbr-mir-74	cb25.fpc0045:1380926-1381006 (-)	22
cbr-miR-75_st	3.89494	0.503685	FALSE	4.00807	0.224419	FALSE	miRNA	Caenorhabditis briggsae	UUAAAGCUACCAACCGCCUUCA	miRNA_v1	2017-10-21	2008	Affymetrix Proprietary Database	cbr-mir-75	cb25.fpc0045:1374063-1374154 (-)	22
cbr-miR-77_st	3.98471	0.798016	FALSE	4.06393	0.408605	FALSE	miRNA	Caenorhabditis briggsae	UUCAUCAGGCCAUAGCUGUCCA	miRNA_v1	2017-10-21	2008	Affymetrix Proprietary Database	cbr-mir-77 // cbr-mir-77	cb25.fpc2260:562524-562619 (+) // cb25.fpc2260:565241-565336 (+)	22
cbr-miR-79_st	4.11622	0.111325	FALSE	4.25577	0.0551065	TRUE	miRNA	Caenorhabditis briggsae	AUAAAGCUAGGUUACCAAAGCU	miRNA_v1	2017-10-21	2008	Affymetrix Proprietary Database	cbr-mir-79	cb25.fpc4321:144621-144713 (+)	22
cbr-miR-80_st	3.97679	0.591322	FALSE	3.87445	0.945981	FALSE	miRNA	Caenorhabditis briggsae	UGAGAUCAUUAGUUGAAAGCCGA	miRNA_v1	2017-10-21	2008	Affymetrix Proprietary Database	cbr-mir-80	cb25.fpc4013:186693-186792 (-)	23
cbr-miR-81_st	4.06349	0.47643	FALSE	3.92218	0.67993	FALSE	miRNA	Caenorhabditis briggsae	UGAGAUCAUCGUGAAAGCUAGU	miRNA_v1	2017-10-21	2008	Affymetrix Proprietary Database	cbr-mir-81	cb25.fpc0045:1314015-1314104 (-)	22
cbr-miR-82_st	3.90644	0.879186	FALSE	3.97839	0.481668	FALSE	miRNA	Caenorhabditis briggsae	UGAGAUCAUCGUGAAAGCCAGU	miRNA_v1	2017-10-21	2008	Affymetrix Proprietary Database	cbr-mir-82	cb25.fpc0045:1311090-1311184 (+)	22
cbr-miR-85_st	4.1439	0.33501	FALSE	3.92879	0.901176	FALSE	miRNA	Caenorhabditis briggsae	UACAAAGUAUUUGAAAAGGCGUGC	miRNA_v1	2017-10-21	2008	Affymetrix Proprietary Database	cbr-mir-85	cb25.fpc0011:586214-586293 (+)	24
cbr-miR-86_st	4.01302	0.483782	FALSE	4.01926	0.607958	FALSE	miRNA	Caenorhabditis briggsae	UAAGUGAAUGCUUUGCCACAGUC	miRNA_v1	2017-10-21	2008	Affymetrix Proprietary Database	cbr-mir-86	cb25.fpc2976:635609-635706 (-)	23
cbr-miR-87_st	4.07545	0.546588	FALSE	4.04102	0.292541	FALSE	miRNA	Caenorhabditis briggsae	GUGAGCAAAGUUUCAGGUGU	miRNA_v1	2017-10-21	2008	Affymetrix Proprietary Database	cbr-mir-87	cb25.fpc4470:1147753-1147847 (-)	20
cbr-miR-90_st	4.17688	0.0284161	TRUE	3.82944	0.0987694	FALSE	miRNA	Caenorhabditis briggsae	UGAUAUGUUGUUUGAAUGCCCC	miRNA_v1	2017-10-21	2008	Affymetrix Proprietary Database	cbr-mir-90	cb25.fpc4013:201175-201271 (+)	22
cbr-miR-124_st	3.86428	0.778674	FALSE	3.84257	0.978887	FALSE	miRNA	Caenorhabditis briggsae	UAAGGCACGCGGUGAAUGCCA	miRNA_v1	2017-10-21	2008	Affymetrix Proprietary Database	cbr-mir-124	cb25.fpc0143:1679140-1679237 (+)	21
cbr-miR-228_st	3.756	0.993785	FALSE	3.94087	0.557561	FALSE	miRNA	Caenorhabditis briggsae	AAUGGCACUGCAUGAAUUCACGG	miRNA_v1	2017-10-21	2008	Affymetrix Proprietary Database	cbr-mir-228	cb25.fpc4152:426357-426449 (-)	23
cbr-miR-230_st	4.03696	0.384834	FALSE	3.99323	0.752327	FALSE	miRNA	Caenorhabditis briggsae	GUAUUAGUUGUGCGACCAGGAAA	miRNA_v1	2017-10-21	2008	Affymetrix Proprietary Database	cbr-mir-230	cb25.fpc3857:3562400-3562495 (+)	23
cbr-miR-232_st	3.86442	0.542875	FALSE	3.94064	0.426938	FALSE	miRNA	Caenorhabditis briggsae	UAAAUGCAUCUUAACUGCGGUGA	miRNA_v1	2017-10-21	2008	Affymetrix Proprietary Database	cbr-mir-232 // cbr-mir-232	cb25.fpc0143:1139487-1139581 (-) // cb25.fpc0143:960617-960711 (-)	23
cbr-miR-233_st	3.91343	0.860137	FALSE	4.04404	0.478419	FALSE	miRNA	Caenorhabditis briggsae	UUGAGCAAUGCGCAUGUGCGGGA	miRNA_v1	2017-10-21	2008	Affymetrix Proprietary Database	cbr-mir-233	cb25.fpc4033:1408675-1408771 (-)	23
cbr-miR-234_st	3.94523	0.603682	FALSE	4.11113	0.421121	FALSE	miRNA	Caenorhabditis briggsae	UUAUUGCUCGAGAAUACCCUU	miRNA_v1	2017-10-21	2008	Affymetrix Proprietary Database	cbr-mir-234	cb25.fpc0022:1182919-1183014 (-)	21
cbr-miR-236_st	3.84303	0.783829	FALSE	4.09782	0.258118	FALSE	miRNA	Caenorhabditis briggsae	UAAUACUGUCAGGUAAUGACGCU	miRNA_v1	2017-10-21	2008	Affymetrix Proprietary Database	cbr-mir-236	cb25.fpc2454:374337-374436 (-)	23
cbr-miR-241_st	3.89167	0.844208	FALSE	3.77975	0.82672	FALSE	miRNA	Caenorhabditis briggsae	UGAGGUAGGUGUGAGAAAUGA	miRNA_v1	2017-10-21	2008	Affymetrix Proprietary Database	cbr-mir-241	cb25.fpc0090:386404-386493 (+)	21
cbr-miR-244_st	3.89905	0.912079	FALSE	4.01754	0.41726	FALSE	miRNA	Caenorhabditis briggsae	UCUUUGGUUGUACAAAGUGGUAUG	miRNA_v1	2017-10-21	2008	Affymetrix Proprietary Database	cbr-mir-244	cb25.fpc4321:1456779-1456869 (+)	24
cbr-miR-245_st	4.07006	0.086406	FALSE	4.30707	0.0995798	FALSE	miRNA	Caenorhabditis briggsae	AUUGGUCCCCUCCAAGUAGCUC	miRNA_v1	2017-10-21	2008	Affymetrix Proprietary Database	cbr-mir-245	cb25.fpc1417:282071-282155 (-)	22
cbr-miR-248_st	4.11075	0.291293	FALSE	4.08944	0.3585	FALSE	miRNA	Caenorhabditis briggsae	UACACGUGCUCGGAUAACGCUCA	miRNA_v1	2017-10-21	2008	Affymetrix Proprietary Database	cbr-mir-248	cb25.fpc0045:1497642-1497745 (+)	23
cbr-miR-250_st	4.15806	0.241802	FALSE	4.0771	0.332212	FALSE	miRNA	Caenorhabditis briggsae	UCACAGUCAACUGUUGGCACGG	miRNA_v1	2017-10-21	2008	Affymetrix Proprietary Database	cbr-mir-250	cb25.fpc4470:782336-782422 (+)	22
cbr-miR-251_st	4.11225	0.166338	FALSE	4.01701	0.267709	FALSE	miRNA	Caenorhabditis briggsae	UUAAGUAGUGGUGCCGCUCUUAUU	miRNA_v1	2017-10-21	2008	Affymetrix Proprietary Database	cbr-mir-251	cb25.fpc4069:1296389-1296480 (-)	24
cbr-miR-252_st	4.3831	0.029444	TRUE	4.42584	0.027385	TRUE	miRNA	Caenorhabditis briggsae	UAAGUAGUAGUGCCGCAGGUAAC	miRNA_v1	2017-10-21	2008	Affymetrix Proprietary Database	cbr-mir-252	cb25.fpc0058:2495709-2495807 (+)	23
cbr-miR-259_st	3.8783	0.785185	FALSE	4.06255	0.596503	FALSE	miRNA	Caenorhabditis briggsae	AAAUCUCAUCCUAAUCUGGUU	miRNA_v1	2017-10-21	2008	Affymetrix Proprietary Database	cbr-mir-259	cb25.fpc2220:1535846-1535940 (-)	21
cbr-miR-268_st	4.24124	0.242348	FALSE	4.04364	0.262732	FALSE	miRNA	Caenorhabditis briggsae	GGCAAGAAUUAGAAGCAGUUUUGGU	miRNA_v1	2017-10-21	2008	Affymetrix Proprietary Database	cbr-mir-268	cb25.fpc4470:203316-203394 (+)	25
hsa-miR-320a_st	10.5407	2.05282e-08	TRUE	10.3072	2.05282e-08	TRUE	miRNA	Homo sapiens	AAAAGCUGGGUUGAGAGGGCGA	miRNA_v1	2017-10-21	2008	Affymetrix Proprietary Database	hsa-mir-320a	8:22158420-22158501 (-)	22
ath-miR319a_st	4.08144	0.023553	TRUE	3.96734	0.419073	FALSE	miRNA	Arabidopsis thaliana	UUGGACUGAAGGGAGCUCCCU	miRNA_v1	2017-10-21	2008	Affymetrix Proprietary Database	ath-MIR319a	NC_003075.3:12352966-12353141 (+)	21
ath-miR319b_st	3.9153	0.136096	FALSE	4.04157	0.545957	FALSE	miRNA	Arabidopsis thaliana	UUGGACUGAAGGGAGCUCCCU	miRNA_v1	2017-10-21	2008	Affymetrix Proprietary Database	ath-MIR319b	NC_003076.4:16677697-16677868 (-)	21
mmu-miR-19b_st	6.52273	2.05282e-08	TRUE	7.31177	2.05282e-08	TRUE	miRNA	Mus musculus	UGUGCAAAUCCAUGCAAAACUGA	miRNA_v1	2017-10-21	2008	Affymetrix Proprietary Database	mmu-mir-19b-1 // mmu-mir-19b-2	14:115443527-115443613 (+) // X:50095160-50095243 (-)	23
mmu-miR-30c_st	5.61343	2.52392e-05	TRUE	5.77392	9.1425e-07	TRUE	miRNA	Mus musculus	UGUAAACAUCCUACACUCUCAGC	miRNA_v1	2017-10-21	2008	Affymetrix Proprietary Database	mmu-mir-30c-2 // mmu-mir-30c-1	1:23298540-23298623 (+) // 4:120442139-120442227 (-)	23
mmu-miR-30d_st	4.50995	0.0121114	TRUE	5.02324	1.88999e-05	TRUE	miRNA	Mus musculus	UGUAAACAUCCCCGACUGGAAG	miRNA_v1	2017-10-21	2008	Affymetrix Proprietary Database	mmu-mir-30d	15:68172770-68172851 (-)	22
[truncated: 6,194 more rows]

## Sheet: Sample ID
Sample ID	Sample Name
Affy#3748	HUVEC unstimulated
[truncated: 1 more rows]
